# Supplementary material for: Identifying the contributions of progenitor Malus species to cultivated apple (M. domestica) using 20K SNP array data
Source: BMC Genomics. 2026 Jun 11;27:536. doi: 10.1186/s12864-026-13023-z (PMC13255378; doi:10.1186/s12864-026-13023-z)
Supplement: Supplementary file 5 — Supplementary Material 5. [file 12864_2026_13023_MOESM5_ESM.xlsx]

## Sheet: Supplementary Material 1
Individual	8921	8922	8923	17241	2965	2280	7672	17428	17427	8785	8787	8788	8790	8789	17247	662	636	8888	8887	8886	6184	6186	6199	10463	10462	10460	10459	10458	10457	10456	16668	13610	17853	17852	9626	9627	15723	15724	9631	9633	9634	9635	9636	8920	8918	8917	8916	17578	12371
Alexander	AA	AA	BB	BB	AA	AA	AA	AA	AB	BB	BB	BB	BB	BB	BB	BB	BB	BB	BB	BB	BB	AA	BB	AA	AB	BB	BB	AA	BB	AA	AB	BB	AA	AB	BB	AA	AA	AA	BB	AA	AA	BB	BB	BB	BB	AB	AA	AB	AB
AMHO_137	BB	BB	BB	BB	AA	BB	--	BB	BB	CC	CC	CC	BB	CC	BB	AA	AA	BB	BB	AA	BB	BB	AB	AA	BB	BB	AB	AA	BB	BB	BB	BB	BB	--	BB	BB	BB	AA	BB	AA	AA	BB	BB	BB	AA	BB	AA	BB	AA
AMHO_140	--	BB	BB	BB	AB	BB	--	AB	BB	BB	BB	AC	BB	BB	BB	AA	AA	BB	AB	AB	AB	BB	--	AA	BB	AB	AB	AB	BB	AB	BB	AB	AB	BB	BB	AB	AB	AA	AB	AA	AA	BB	BB	BB	AB	AB	AA	BB	AB
AMHO_142	BB	BB	BB	CC	AA	BB	BB	BB	BB	--	--	CC	BB	CC	CC	AA	AA	BB	BB	AA	BB	BB	AB	AA	BB	BB	BB	BB	BB	BB	--	BB	BB	BB	BB	BB	BB	AA	BB	AA	AA	BB	BB	BB	AA	BB	AA	BB	AA
AMHO_143	BB	BB	BB	BB	AA	BB	BB	BB	BB	CC	CC	CC	BB	CC	CC	AA	AA	BB	BB	AA	BB	BB	AB	AA	BB	BB	AB	AB	BB	BB	BB	BB	BB	AB	BB	BB	BB	AA	BB	AA	AA	BB	BB	BB	AA	BB	AA	BB	AA
AMYS_009	BB	BB	BB	BB	AA	BB	BB	BB	BB	CC	CC	CC	BB	CC	BB	AA	AA	BB	--	CC	CC	CC	AB	AA	BB	BB	AA	AA	BB	BB	BB	BB	BB	AA	BB	BB	BB	AA	BB	AA	AA	BB	BB	BB	AA	BB	AA	BB	AA
Anna	AA	AB	BB	BB	AB	AB	AA	AA	BB	BB	BB	AB	BB	BB	BB	AB	AB	BB	AB	BB	AB	AB	BB	AB	BB	AB	AB	AA	AB	AA	AB	AB	AA	AB	BB	AA	AA	AB	AA	AA	AA	AB	BB	BB	BB	AA	AA	BB	BB
Antonovka_Obyknovennaja	AA	AA	BB	BB	AA	AA	AA	AA	BB	BB	BB	BB	BB	BB	BB	BB	BB	BB	BB	BB	BB	AA	BB	AB	AB	BB	BB	AA	BB	AA	BB	BB	AA	BB	BB	AA	AB	AA	AA	AA	AA	BB	AB	BB	BB	AB	AA	AB	BC
Antonovka_Polutorafuntovaja	AA	AA	BB	BB	AA	AA	AA	AA	AB	BB	BB	BB	BB	BB	BB	BB	BB	BB	BB	BB	BB	AA	BB	AA	AB	BB	BB	AA	BB	AA	AB	BB	AA	BB	BB	AA	AA	AA	AB	AA	AA	BB	AB	BB	BB	AB	AA	AB	AB
Api	AA	AB	BB	BB	AB	AB	AA	AA	AB	BB	BB	AB	BB	BB	BB	AB	AB	BB	AB	BB	AB	AB	BB	AA	BB	AB	AB	AA	BB	AA	AA	AB	AA	BB	BB	AA	AB	AA	AB	AA	AB	BB	BB	BB	BB	AB	AA	AB	AB
Barenhecke_3	BB	BB	AA	AA	AA	BB	BB	BB	BB	AA	BB	BB	BB	BB	AB	AA	AA	AA	BB	BB	BB	AB	AA	AA	BB	BB	AA	AA	BB	BB	BB	BB	BB	BB	BB	BB	BB	AA	BB	AA	AA	BB	BB	AA	AA	BB	AA	AA	AA
Bisquet	AA	BB	BB	BB	BB	BB	AA	AA	BB	BB	BB	AA	BB	BB	BB	AA	AA	BB	AA	BB	AA	BB	BB	AB	BB	AA	AA	AA	AB	AA	AB	AA	AA	AB	BB	AA	AA	AB	AA	AA	AA	AB	BB	BB	BB	AA	AA	BB	BB
Blanc_Mollet	AB	AB	AB	AB	AA	AB	AB	AB	BB	AB	BB	BB	AB	BB	AB	AB	AB	AB	BB	BB	BB	AB	AB	AA	BB	BB	AB	AA	BB	AB	AB	BB	AB	BB	AB	AB	AB	AA	AB	AA	AA	BB	BB	AA	AB	AB	AB	AB	AB
Budagovsky_54_118	AA	AB	BB	BB	AB	AB	AA	AA	BB	BB	BB	AB	BB	BB	BB	AB	AB	BB	AB	BB	AB	AB	BB	AB	BB	AB	AB	AA	AB	AA	AB	AB	AA	AB	BB	AA	AA	AB	AA	AA	AA	AB	BB	BB	BB	AA	AA	BB	BB
Budagovsky_9	AB	AB	AB	AB	AA	AB	AB	AB	BB	AB	BB	BB	BB	AB	AB	AB	AB	AB	BB	BB	BB	AB	AB	AA	BB	BB	AB	AA	BB	AB	BB	BB	AB	BB	AB	AB	AB	AA	AB	AB	AA	BB	BB	AB	AB	AB	AB	AB	AB
Butterstadt	AB	AB	AB	AB	AA	AB	AA	AB	AB	AB	BB	BB	BB	BB	AB	AB	AB	AB	BB	BB	BB	AA	AB	AA	BB	BB	AB	AA	BB	AB	AB	BB	AB	BB	BB	AB	AB	AA	BB	AA	AA	BB	BB	AB	AB	BB	AA	AA	AA
Calville_Blanc_dHiver	AA	AB	BB	BB	AB	AB	AA	AA	AB	BB	BB	AB	BB	BB	BB	AB	AB	BB	AB	BB	AB	AB	BB	AB	BB	AB	AB	AA	AB	AA	AA	AB	AA	AB	BB	AA	AA	AB	AB	AA	AA	AB	BB	BB	BB	AB	AA	AB	AB
Calville_Rouge	AB	BB	AB	AB	AB	BB	AB	AB	BB	AB	BB	AB	BB	BB	AB	AA	AA	AB	AB	BB	AB	BB	AB	AB	BB	AB	AA	AA	AB	AB	AB	AB	AB	AB	AB	AB	AB	AB	AB	AB	AA	AB	BB	AB	AB	AB	AB	AB	AB
Cheals_Weeping	AB	AB	BB	BB	AA	AB	AB	AB	BB	BB	BB	BB	BB	BB	BB	AB	AB	AA	BB	BB	BB	AB	BB	AB	BB	BB	AB	AA	BB	AB	BB	BB	AB	BB	BB	AB	BB	AA	AB	AA	AA	BB	BB	BB	AB	AB	AA	BB	AB
Chisel_Jersey	AB	BB	AB	AB	AB	BB	AB	AB	BB	AB	BB	AB	BB	BB	AB	AA	AA	AB	AB	BB	AB	BB	AB	AB	BB	AB	AA	AA	AB	AB	AB	AB	AB	AB	AB	AB	AB	AB	AB	AB	AA	AB	BB	AB	AB	AB	AB	AB	AB
CMAL_137	AA	AA	BB	BB	AA	AA	AA	AA	BB	BB	BB	BB	BB	BB	BB	BB	BB	--	BB	BB	BB	AA	BB	AB	BB	BB	BB	AA	BB	AA	BB	BB	AA	BB	BB	AA	AB	AA	AA	AA	AA	BB	BB	BB	BB	AA	AA	BB	BB
CMAL_141	AA	AA	BB	BB	AA	AA	AA	AA	BB	BB	BB	BB	BB	BB	BB	BB	BB	BB	BB	BB	BB	AA	BB	AA	BB	BB	AB	AA	BB	AA	BB	BB	AA	BB	BB	AA	AA	AA	AA	AA	AA	BB	BB	BB	BB	AA	AA	BB	BB
CMAL_144	AB	AB	AB	AB	AA	AB	AB	AB	BB	AB	BB	BB	BB	BB	AA	AB	AB	AB	BB	BB	BB	AB	--	AA	AB	BB	AB	AA	BB	AB	BB	BB	AB	BB	BB	AB	AB	AA	AB	AA	AA	BB	BB	AB	AB	BB	AB	AA	AA
Columbia_Crab	BB	BB	AB	AB	AA	BB	BB	BB	BB	AC	BB	BB	BB	BB	AB	AA	AA	AC	BB	BB	BB	BC	AC	AA	BB	BB	AA	AA	BB	BB	BB	BB	BB	AB	BB	BB	BB	AA	BB	AA	AA	BB	BB	AB	AA	BB	AB	AB	AA
Coxs_Orange_Pippin	AA	BB	BB	BB	BB	BB	AA	AA	BB	BB	BB	AA	BB	BB	BB	AA	AA	BB	AA	BB	AA	BB	BB	BB	BB	AA	AA	AA	AA	AA	AA	AA	AA	AA	BB	AA	AA	BB	AA	AA	AA	AA	BB	BB	BB	AA	AA	BB	BB
Crittenden	BB	BB	AB	AA	AA	BB	BB	BB	BB	AA	BB	BB	BB	BB	AA	AA	AA	AB	BB	AB	BB	BB	AA	AA	BB	BB	AB	AB	BB	BB	BB	BB	BB	BB	BB	BB	BB	AA	BB	AA	AA	BB	BB	AB	AA	BB	AB	AB	AA
D180147	BB	BB	AA	AA	AA	BB	CC	BB	BB	AA	BB	BB	BB	BB	--	AA	AA	AA	BB	BB	BB	AA	AA	AA	BB	BB	AA	AA	BB	BC	BB	BB	BB	BB	BB	BB	BB	AA	BB	AA	AA	BB	BB	AA	AA	BB	AA	AA	AB
D180148	BB	BB	AA	AA	AA	BB	BC	BB	BB	AA	BB	BB	BB	AB	AA	AA	AA	AA	BB	BB	BB	AB	AA	AA	BB	BB	AA	AA	BB	BB	BB	BB	BB	BB	AB	BB	BB	AA	BB	AA	AA	BB	BB	AA	AA	BB	AB	AA	AA
D180149	BB	BB	AA	AA	AA	BB	BC	BB	BB	AA	BB	BB	BB	BB	BB	AA	AA	AA	BB	BB	BB	AA	AA	AA	BB	BB	AA	AA	BB	BC	BB	BB	BB	BB	BB	BB	BB	AA	BB	AA	AA	BB	BB	AA	AA	BB	AB	AA	AA
D180151	BB	BB	AA	AA	AA	BB	CC	BB	BB	AA	BB	BB	BB	BB	AA	AA	AA	AA	BB	BB	BB	AA	AA	AA	BB	BB	AA	AA	BB	BB	BB	BB	BB	BB	BB	BB	BB	AA	BB	AA	AA	BB	BB	AA	AA	BB	AA	AA	AB
D180152	BB	BB	AA	AA	AA	BB	BC	BB	BB	AA	BB	BB	BB	BB	AA	AA	AA	AA	BB	BB	BB	AB	AA	AA	BB	BB	AA	AA	BB	BB	BB	BB	BB	BB	BB	BB	BB	AA	BB	AA	AA	BB	BB	AA	AA	BB	AA	AA	AA
D180153	BB	BB	AA	AA	AA	BB	CC	BB	BB	AA	BB	BB	BB	BB	--	AA	AA	AA	BB	BB	BB	AA	AA	AA	BB	BB	AA	AA	BB	BB	BB	BB	BB	BB	BB	BB	BB	AA	BB	AA	AA	BB	BB	AA	AA	BB	AB	AA	AA
D180155	BB	BB	AA	AA	AA	BB	BB	BB	BB	AA	BB	BB	BB	AB	AA	AA	AA	AA	BB	BB	BB	BB	--	AA	BB	BB	AA	AA	BB	BB	BB	BB	BB	BB	AB	BB	BB	AA	BB	AA	AA	BB	BB	AA	AA	BB	AB	AA	AA
D180156	BB	BB	AA	AA	AA	BB	BC	BB	BB	AA	BB	BB	BB	BB	AA	AA	AA	AA	BB	BB	BB	AB	AA	AA	BB	BB	AA	AA	BB	BB	BB	BB	BB	BB	AB	BB	BB	AA	BB	AA	AA	BB	BB	AA	AA	BB	AB	AA	AA
D180157	BB	BB	AA	AA	AA	BB	CC	BB	BB	AA	BB	BB	BB	BB	AB	AA	AA	AA	BB	BB	BB	AA	AA	AA	BB	BB	AA	AA	BB	BB	BB	BB	BB	BB	BB	BB	BB	AA	BB	AA	AA	BB	BB	AA	AA	BB	AB	AA	AA
D180159	BB	BB	AA	AA	AA	BB	BC	BB	BB	AA	BB	BB	BB	BB	AB	AA	AA	AA	BB	BB	BB	AA	AA	AA	BB	BB	AA	AA	BB	BC	BB	BB	BB	BB	BB	BB	BB	AA	BB	AA	AA	BB	BB	AA	AA	BB	AB	AA	AA
D180161	BB	BB	AA	AA	AA	BB	BB	BB	BB	AA	BB	BB	BB	BB	--	AA	AA	AA	BB	BB	BB	AA	AA	AA	BB	BB	AA	AA	BB	BC	BB	BB	BB	BB	BB	BB	BB	AA	BB	AA	AA	BB	BB	AA	AA	BB	AA	AA	AA
D180163	BB	BB	AA	AA	AA	BB	BB	BB	BB	AA	BB	BB	BB	BB	AA	AA	AA	AA	BB	BB	BB	AA	AA	AA	BB	BB	AA	AA	BB	BC	BB	BB	BB	BB	BB	BB	BB	AA	BB	AA	AA	BB	BB	AA	AA	BB	AA	AA	AA
D180165	BB	BB	AA	AA	AA	BB	BB	BB	BB	AA	BB	BB	BB	BB	AB	AA	AA	AA	BB	BB	BB	AA	AA	AA	BB	BB	AA	AA	BB	BB	BB	BB	BB	BB	BB	BB	BB	AA	BB	AA	AA	BB	BB	AA	AA	BB	AA	AA	AA
D180167	BB	BB	AA	AA	AA	BB	BB	BB	BB	AA	BB	BB	BB	BB	AB	AA	AA	AA	BB	BB	BB	AB	AA	AA	BB	BB	AA	AA	BB	BC	BB	BB	BB	BB	BB	BB	BB	AA	BB	AA	AA	BB	BB	AA	AA	BB	AB	AA	AB
D180168	AB	AB	AB	AB	AA	AB	AB	AB	BB	AB	BB	BB	BB	BB	AB	AB	AB	AB	BB	BB	BB	AB	AB	AA	AB	BB	AB	AA	BB	AB	BB	BB	AB	AB	BB	AB	AB	AA	BB	AA	AA	BB	BB	AB	AB	AB	AB	AB	AB
D180169	BB	BB	AA	AA	AA	BB	BB	BB	BB	AA	BB	BB	BB	BB	BB	AA	AA	AA	BB	BB	BB	AA	AA	AA	BB	BB	AA	AA	BB	BB	BB	BB	BB	BB	BB	BB	BB	AA	BB	AA	AA	BB	BB	AA	AA	BB	AA	AA	AA
D180170	BB	BB	AA	AA	AA	BB	BB	BB	BB	AA	BB	BB	BB	BB	--	AA	AA	AA	BB	BB	BB	AB	AA	AA	BB	BB	AA	AA	BB	BB	BB	BB	BB	BB	BB	BB	BB	AA	BB	AA	AA	BB	BB	AA	AA	BB	AB	AA	AA
D180171	AB	BB	AB	AB	AB	BB	AB	AB	BB	AB	BB	AB	BB	BB	AB	AA	AA	AB	AB	BB	AB	AB	AB	AB	BB	AB	AA	AA	AB	AB	AB	AB	AB	AB	BB	AB	AB	AB	AB	AA	AA	AB	BB	AB	AB	AB	AB	AB	BB
D180172	BB	BB	AA	AA	AA	BB	BB	BB	BB	AA	BB	BB	BB	BB	AB	AA	AA	AA	BB	BB	BB	AB	AA	AA	BB	BB	AA	AA	BB	BB	BB	BB	BB	BB	BB	BB	BB	AA	BB	AA	AA	BB	BB	AA	AA	BB	AB	AA	AA
D180173	BB	BB	AA	AA	AA	BB	BC	BB	BB	AA	BB	BB	BB	BB	--	AA	AA	AA	BB	BB	BB	AA	AA	AA	BB	BB	AA	AA	BB	BB	BB	BB	BB	BB	BB	BB	BB	AA	BB	AA	AA	BB	BB	AA	AA	BB	AB	AA	AA
D180174	BB	BB	AA	AA	AA	BB	BC	BB	BB	AA	BB	BB	BB	BB	--	AA	AA	AA	BB	BB	BB	AA	AA	AA	BB	BB	AA	AA	BB	BC	BB	BB	BB	BB	BB	BB	BB	AA	BB	AA	AA	BB	BB	AA	AA	BB	AA	AA	AA
D180175	BB	BB	AA	AA	AA	BB	BB	BB	BB	AA	BB	BB	BB	BB	--	AA	AA	AA	BB	BB	BB	AA	AA	AA	BB	BB	AA	AA	BB	BB	BB	BB	BB	BB	BB	BB	BB	AA	BB	AA	AA	BB	BB	AA	AA	BB	BB	AA	AA
D180176	BB	BB	AA	AA	AA	BB	BC	BB	BB	AA	BB	BB	BB	BB	--	AA	AA	AA	BB	BB	BB	AA	AA	AA	BB	BB	AA	AA	BB	BB	BB	BB	BB	BB	BB	BB	BB	AA	BB	AA	AA	BB	BB	AA	AA	BB	AA	AA	AA
D180177	BB	BB	AA	AA	AA	BB	BC	BB	BB	AA	BB	BB	BB	BB	AA	AA	AA	AA	BB	BB	BB	AB	AA	AA	BB	BB	AA	AA	BB	BB	BB	BB	BB	BB	AB	BB	BB	AA	BB	AA	AA	BB	BB	AA	AA	BB	--	AA	AA
D180178	BB	BB	AA	AA	AA	BB	BB	BB	BB	AA	BB	BB	BB	BB	AB	AA	AA	AA	BB	BB	BB	AA	AA	AA	BB	BB	AA	AA	BB	BB	BB	BB	BB	BB	BB	BB	BB	AA	BB	AA	AA	BB	BB	AA	AA	BB	AB	AA	AA
D180179	BB	BB	AA	AA	AA	BB	BB	BB	BB	AA	BB	BB	BB	BB	BB	AA	AA	AA	BB	BB	BB	AA	AA	AA	BB	BB	AA	AA	BB	BB	BB	BB	BB	BB	BB	BB	BB	AA	BB	AA	AA	BB	BB	AA	AA	BB	AB	AA	AA
D180180	BB	BB	AA	AA	AA	BB	BB	BB	BB	AA	BB	BB	BB	BB	--	AA	AA	AA	BB	BB	BB	BB	--	AA	BB	BB	AA	AA	BB	BB	BB	BB	BB	BB	BB	BB	BB	AA	BB	AA	AA	BB	BB	AA	AA	BB	BB	AA	AA
D180181	BB	BB	AA	AA	AA	BB	BC	BB	BB	AA	BB	BB	BB	BB	AA	AA	AA	AA	BB	BB	BB	AA	AA	AA	BB	BB	AA	AA	BB	BB	BB	BB	BB	BB	BB	BB	BB	AA	BB	AA	AA	BB	BB	AA	AA	BB	BB	AA	AA
D180182	BB	BB	AA	AA	AA	BB	BC	BB	BB	AA	BB	BB	BB	BB	AB	AA	AA	AA	BB	BB	BB	AA	AA	AA	BB	BB	AA	AA	BB	BB	BB	BB	BB	BB	BB	BB	BB	AA	BB	AA	AA	BB	BB	AA	AA	BB	AA	AA	AA
D180183	BB	BB	AA	AA	AA	BB	BB	BB	BB	AA	BB	BB	BB	BB	--	AA	AA	AA	BB	BB	BB	AB	AA	AA	BB	BB	AA	AA	BB	BB	BB	BB	BB	BB	BB	BB	BB	AA	BB	AA	AA	BB	BB	AA	AA	BB	AB	AA	AA
D180184	BB	BB	AA	AA	AA	BB	BB	BB	BB	AA	BB	BB	BB	BB	--	AA	AA	AA	BB	BB	BB	AA	AA	AA	BB	BB	AA	AA	BB	BB	BB	BB	BB	BB	BB	BB	BB	AA	BB	AA	AA	BB	BB	AA	AA	BB	AA	AA	AB
D180186	BB	BB	AA	AA	AA	BB	CC	BB	BB	AA	BB	BB	BB	BB	--	AA	AA	AA	BB	BB	BB	AA	AA	AA	BB	BB	AA	AA	BB	BB	BB	BB	BB	BB	BB	BB	BB	AA	BB	AA	AA	BB	BB	AA	AA	BB	BB	AA	AA
D180187	BB	BB	AA	AA	AA	BB	BC	BB	BB	AA	BB	BB	BB	BB	AB	AA	AA	AA	BB	BB	BB	AA	AA	AA	BB	BB	AA	AA	BB	BB	BB	BB	BB	BB	BB	BB	BB	AA	BB	AA	AA	BB	BB	AA	AA	BB	AB	AA	AA
D180190	BB	BB	AA	AA	AA	BB	BB	BB	BB	AA	BB	BB	BB	BB	AB	AA	AA	AA	BB	BB	BB	AB	AA	AA	BB	BB	AA	AA	BB	BB	BB	BB	BB	BB	BB	BB	BB	AA	BB	AA	AA	BB	BB	AA	AA	BB	AB	AA	AA
D180191	AB	BB	AB	AB	AB	BB	AB	AB	BB	AB	BB	AB	BB	BB	BB	AA	AA	AB	AB	BB	AB	AB	AB	AB	BB	AB	AA	AA	AB	AB	AB	AB	AB	AB	BB	AB	AB	AB	AB	AA	AA	AB	BB	AB	AB	AB	AB	AB	AB
D180192	AB	AB	AB	AB	AA	AB	AC	AB	BB	AB	BB	BB	BB	BB	AB	AB	AB	AB	BB	BB	BB	AA	AB	AA	AB	BB	AB	AA	BB	AB	BB	BB	AB	AB	BB	AB	AC	AA	BB	AA	AA	BB	BB	AB	AB	AB	AB	AB	AB
D180193	BB	BB	AA	AA	AA	BB	BC	BB	BB	AA	BB	BB	BB	BB	AB	AA	AA	AA	BB	BB	BB	AA	AA	AA	BB	BB	AA	AA	BB	BB	BB	BB	BB	BB	BB	BB	BB	AA	BB	AA	AA	BB	BB	AA	AA	BB	AB	AA	AA
D180194	AB	BB	AB	AB	AB	BB	AB	AB	BB	AB	BB	AB	BB	BB	BB	AA	AA	AB	AB	BB	AB	AB	AB	AA	BB	AB	AA	AA	BB	AB	BB	AB	AB	BB	BB	AB	AB	AA	AB	AA	AA	BB	BB	AB	AB	AB	AA	AB	AB
D180195	BB	BB	AA	AA	AA	BB	BC	BB	BB	AA	BB	BB	BB	BB	AB	AA	AA	AA	BB	BB	BB	AA	AA	AA	BB	BB	AA	AA	BB	BB	BB	BB	BB	BB	BB	BB	BB	AA	BB	AA	AA	BB	BB	AA	AA	BB	AB	AA	AA
D180196	AB	AB	AB	AB	AA	AB	AB	AB	AB	AB	BB	BB	BB	BB	AB	AB	AB	AB	BB	BB	BB	AB	AB	AA	BB	BB	AB	AA	BB	AB	AB	BB	AB	BB	BB	AB	AB	AA	BB	AA	AA	BB	BB	AB	AB	BB	AB	AA	AA
D180197	BB	BB	AA	AA	AA	BB	BB	BB	BB	AA	BB	BB	BB	BB	AB	AA	AA	AA	BB	BB	BB	AB	AA	AA	BB	BB	AA	AA	BB	BB	AB	AB	AB	AB	BB	AB	AB	AB	AB	AA	AA	AB	BB	AB	AB	AB	AA	AB	AB
D180198	BB	BB	AA	AA	AA	BB	BB	BB	BB	AA	BB	BB	BB	BB	AB	AA	AA	AA	BB	BB	BB	AB	AA	AA	BB	BB	AA	AA	BB	BB	BB	BB	BB	BB	AB	BB	BB	AA	BB	AA	AA	BB	BB	AA	AA	BB	AB	AA	AA
D180199	AB	AB	AB	AB	AA	AB	AB	AB	BB	AB	BB	BB	BB	BB	BB	AB	AB	AB	BB	BB	BB	AA	AB	AA	AB	BB	AB	AA	BB	AB	BB	BB	AB	AB	BB	AB	AB	AA	BB	AA	AA	BB	BB	AB	AB	AB	AA	AB	AB
D180200	AB	AB	AB	AB	AA	AB	AC	AB	AB	AB	BB	BB	BB	BB	AB	AB	AB	AB	BB	BB	BB	AA	AB	AA	BB	BB	AB	AA	BB	AB	AB	BB	AB	BB	BB	AB	AB	AA	BB	AA	AA	BB	BB	AB	AB	BB	AA	AA	AA
D180201	AB	AB	AB	AB	AA	AB	AC	AB	BB	AB	BB	BB	BB	BB	AB	AB	AB	AB	BB	BB	BB	AA	AB	AA	BB	BB	AB	AA	BB	AB	BB	BB	BB	BB	AB	BB	BB	AA	BB	AA	AA	BB	BB	AA	AA	BB	AB	AA	AA
D180203	BB	BB	AA	AA	AA	BB	BB	BB	BB	AA	BB	BB	BB	BB	AB	AA	AA	AA	BB	BB	BB	AB	AA	AA	BB	BB	AA	AA	BB	BB	BB	BB	BB	BB	BB	BB	BB	AA	BB	AA	AA	BB	BB	AA	AA	BB	BB	AA	AB
D180204	BB	BB	AA	AA	AA	BB	CC	BB	BB	AA	BB	BB	BB	BB	--	AA	AA	AA	BB	BB	BB	AA	AA	AA	BB	BB	AA	AA	BB	BB	BB	BB	BB	BB	BB	BB	BB	AA	BB	AA	AA	BB	BB	AA	AA	BB	AB	AA	AB
D180205	BB	BB	AA	AA	AA	BB	BC	BB	BB	AA	BB	BB	BB	BB	--	AA	AA	AA	BB	BB	BB	AA	AA	AA	BB	BB	AA	AA	BB	BB	BB	BB	BB	BB	BB	BB	BB	AA	BB	AA	AA	BB	BB	AA	AA	BB	AA	AA	AA
D180207	BB	BB	AA	AA	AA	BB	CC	BB	BB	AA	BB	BB	BB	BB	AB	AA	AA	AA	BB	BB	BB	AA	AA	AA	BB	BB	AA	AA	BB	BC	BB	BB	BB	BB	BB	BB	BB	AA	BB	AA	AA	BB	BB	AA	AA	BB	AA	AA	AA
D180208	AB	AB	AB	AB	AA	AB	AB	AB	BB	AB	BB	BB	BB	BB	AB	AB	AB	AB	BB	BB	BB	AB	AB	AA	BB	BB	AB	AA	BB	AB	BB	BB	AB	BB	BB	AB	AB	AA	AB	AA	AA	BB	BB	AB	AB	AB	AA	AB	AB
D180209	BB	BB	AA	AA	AA	BB	BC	BB	BB	AA	BB	BB	BB	BB	--	AA	AA	AA	BB	BB	BB	AA	AA	AA	BB	BB	AA	AA	BB	BB	BB	AB	AB	AB	BB	AB	AB	AB	AB	AA	AA	AB	BB	AB	AB	AB	AA	AB	AB
D180210	AB	BB	AB	AB	AB	BB	AC	AB	BB	AB	BB	AB	BB	BB	AB	AA	AA	AB	AB	BB	BB	AA	AA	AA	BB	BB	AA	AA	BB	BB	BB	BB	BB	BB	BB	BB	BB	AA	BB	AA	AA	BB	BB	AA	AA	BB	AA	AA	AA
D180211	BB	BB	AA	AA	AA	BB	BB	BB	BB	AA	BB	BB	BB	BB	AB	AA	AA	AA	BB	BB	BB	AB	AA	AA	BB	BC	AA	AA	BB	BB	BB	BB	BB	BB	AB	BB	BB	AA	BB	AA	AA	BB	BB	AA	AA	BB	BB	AA	AA
D180212	BB	BB	AA	AA	AA	BB	BC	BB	BB	AA	BB	BB	BB	BB	AB	AA	AA	AA	BB	BB	BB	AA	AA	AA	BB	BB	AA	AA	BB	BB	BB	BB	BB	BB	BB	BB	BB	AA	BB	AA	AA	BB	BB	AA	AA	BB	BB	AA	AA
D180213	BB	BB	AA	AA	AA	BB	BC	BB	BB	AA	BB	BB	BB	BB	--	AA	AA	AA	BB	BB	BB	AA	AA	AA	BB	BB	AA	AA	BB	BB	BB	BB	BB	BB	BB	BB	BB	AA	BB	AA	AA	BB	BB	AA	AA	BB	AA	AA	AA
D180214	BB	BB	AA	AA	AA	BB	BB	BB	BB	AA	BB	BB	BB	BB	AB	AA	AA	AA	BB	BB	BB	AA	AA	AA	BB	BB	AA	AA	BB	BB	BB	BB	BB	BB	BB	BB	BB	AA	BB	AA	AA	BB	BB	AA	AA	BB	AA	AA	AA
D180215	BB	BB	AA	AA	AA	BB	BC	BB	BB	AA	BB	BB	BB	BB	AB	AA	AA	AA	BB	BB	BB	AB	AA	AA	BB	BB	AA	AA	BB	BB	BB	BB	BB	BB	BB	BB	BB	AA	BB	AA	AA	BB	BB	AA	AA	BB	AB	AA	AA
D180217	BB	BB	AA	AA	AA	BB	CC	BB	BB	AA	BB	BB	BB	BB	AB	AA	AA	AA	BB	BB	BB	AA	AA	AA	BB	BB	AA	AA	BB	BC	BB	BB	BB	BB	BB	BB	BB	AA	BB	AA	AA	BB	BB	AA	AA	BB	AA	AA	AA
D180218	BB	BB	AA	AA	AA	BB	CC	BB	BB	AA	BB	BB	BB	BB	--	AA	AA	AA	BB	BB	BB	AA	AA	AA	BB	BB	AA	AA	BB	BC	BB	BB	BB	BB	BB	BB	BB	AA	BB	AA	AA	BB	BB	AA	AA	BB	AA	AA	AA
D180220	BB	BB	AA	AA	AA	BB	BB	BB	BB	AA	BB	BB	BB	BB	AB	AA	AA	AA	BB	BB	BB	AB	AA	AA	BB	BB	AA	AA	BB	BB	BB	BB	BB	BB	BB	BB	BB	AA	BB	AA	AA	BB	BB	AA	AA	BB	BB	AA	AA
D180221	BB	BB	AA	AA	AA	BB	BC	BB	BB	AA	BB	BB	BB	BB	AA	AA	AA	AA	BB	BB	BB	AB	AA	AA	BB	BB	AA	AA	BB	BB	BB	BB	BB	BB	BB	BB	BB	AA	BB	AA	AA	BB	BB	AA	AA	BB	AB	AA	AA
D180222	BB	BB	AA	AA	AA	BB	BC	BB	BB	AA	BB	BB	BB	BB	AB	AA	AA	AA	BB	BB	BB	AA	AA	AA	BB	BB	AA	AA	BB	BB	BB	BB	BB	BB	BB	BB	BB	AA	BB	AA	AA	BB	BB	AA	AA	BB	AA	AA	AA
D180223	AB	AB	AB	AB	AA	AB	AB	AB	BB	AB	BB	BB	BB	BB	BB	AB	AB	AB	BB	BB	BB	AA	AB	AA	BB	BB	AB	AA	BB	AA	BB	BB	AB	BB	BB	AB	AB	AA	AB	AA	AA	BB	BB	AB	AB	AB	AA	AB	AB
D180224	BB	BB	AA	AA	AA	BB	BC	BB	BB	AA	BB	BB	BB	BB	BB	AA	AA	AA	BB	BB	BB	AA	AA	AA	BB	BB	AA	AA	BB	BC	BB	BB	BB	BB	BB	BB	BB	AA	BB	AA	AA	BB	BB	AA	AA	BB	AA	AA	AB
D180225	BB	BB	AA	AA	AA	BB	BB	BB	BB	AA	BB	BB	BB	BB	BB	AA	AA	AA	BB	BB	BB	AA	AA	AA	BB	BB	AA	AA	BB	BB	BB	BB	BB	BB	BB	BB	BB	AA	BB	AA	AA	BB	BB	AA	AA	BB	AA	AA	AA
D180226	AB	BB	AB	AB	AB	BB	AB	AB	BB	AB	BB	AB	BB	BB	AB	AA	AA	AB	AB	BB	AB	AB	AB	AA	BB	AB	AA	AA	BB	AB	BB	AB	AB	BB	BB	AB	AB	AA	AB	AA	AA	BB	BB	AB	AB	AB	AA	AB	AB
D180227	BB	BB	AA	AA	AA	BB	BC	BB	BB	AA	BB	BB	BB	BB	BB	AA	AA	AA	BB	BB	BB	AA	AA	AA	BB	BB	AA	AA	BB	BB	BB	BB	BB	BB	BB	BB	BB	AA	BB	AA	AA	BB	BB	AA	AA	BB	AA	AA	AA
D180228	BB	BB	AA	AA	AA	BB	BC	BB	BB	AA	BB	BB	BB	BB	AA	AA	AA	AA	BB	BB	BB	AB	AA	AA	BB	BB	AA	AA	BB	BB	BB	BB	BB	BB	BB	BB	BB	AA	BB	AA	AA	BB	BB	AA	AA	BB	AB	AA	AA
D180229	BB	BB	AA	AA	AA	BB	BC	BB	BB	AA	BB	BB	BB	BB	--	AA	AA	AA	BB	BB	BB	AA	AA	AA	BB	BB	AA	AA	BB	BB	BB	BB	BB	BB	BB	BB	BB	AA	BB	AA	AA	BB	BB	AA	AA	BB	BB	AA	AA
D180230	BB	BB	AA	AA	AA	BB	BC	BB	BB	AA	BB	BB	BB	BB	AB	AA	AA	AA	BB	BB	BB	AB	AA	AA	BB	BB	AA	AA	BB	BC	BB	BB	BB	BB	BB	BB	BB	AA	BB	AA	AA	BB	BB	AA	AA	BB	AB	AA	AA
D180231	BB	BB	AA	AA	AA	BB	BC	BB	BB	AA	BB	BB	BB	BB	AB	AA	AA	AA	BB	BB	BB	AA	AA	AA	BB	BB	AA	AA	BB	BC	BB	BB	BB	BB	BB	BB	BB	AA	BB	AA	AA	BB	BB	AA	AA	BB	BB	AA	AA
D180232	BB	BB	AA	AA	AA	BB	BB	BB	BB	AA	BB	BB	BB	BB	AB	AA	AA	AA	BB	BB	BB	AA	AA	AA	BB	BB	AA	AA	BB	BB	BB	BB	BB	BB	BB	BB	BB	AA	BB	AA	AA	BB	BB	AA	AA	BB	AA	AA	AA
D180233	AB	AB	AB	AB	AA	AB	AB	AB	BB	AB	BB	BB	BB	BB	AB	AB	AB	AB	BB	BB	BB	AB	AB	AA	BB	BB	AB	AA	BB	AB	BB	BB	AB	BB	BB	AB	AB	AA	AB	AA	AA	BB	BB	AB	AB	AB	AB	AB	AB
D180234	BB	BB	AA	AA	AA	BB	BC	BB	BB	AA	BB	BB	BB	BB	--	AA	AA	AA	BB	BB	BB	AB	AA	AA	BB	BB	AA	AA	BB	BB	BB	BB	BB	BB	BB	BB	BB	AA	BB	AA	AA	BB	BB	AA	AA	BB	AB	AA	AA
D180237	AB	BB	AB	AB	AB	BB	AC	AB	BB	AB	BB	AB	BB	BB	AB	AA	AA	AB	AB	BB	AB	AB	AB	AB	BB	AB	AA	AA	AB	AB	AB	AB	AB	AB	BB	AB	AB	AB	AB	AA	AA	AB	BB	AB	AB	AB	AB	AB	AB
D180238	BB	BB	AA	AA	AA	BB	BC	BB	BB	AA	BB	BB	BB	AB	AA	AA	AA	AA	BB	BB	BB	AB	AA	AA	BB	BB	AA	AA	BB	BB	BB	BB	BB	BB	AB	BB	BB	AA	BB	AA	AA	BB	BB	AA	AA	BB	AB	AA	AB
D180239	BB	BB	AA	AA	AA	BB	BC	BB	BB	AA	BB	BB	BB	BB	AB	AA	AA	AA	BB	BB	BB	AA	AA	AA	BB	BB	AA	AA	BB	BB	BB	BB	BB	BB	BB	BB	BB	AA	BB	AA	AA	BB	BB	AA	AA	BB	AA	AA	AA
D180240	BB	BB	AA	AA	AA	BB	BC	BB	BB	AA	BB	BB	BB	BB	AB	AA	AA	AA	BB	BB	BB	AB	AA	AA	BB	BB	AA	AA	BB	BB	BB	BB	BB	BB	AB	BB	BB	AA	BB	AA	AA	BB	BB	AA	AA	BB	AB	AA	AB
D180242	AB	AB	AB	AB	AA	AB	AB	AB	AB	AB	BB	BB	BB	BB	BB	AB	AB	AB	BB	BB	BB	AA	AB	AA	BB	BB	AB	AA	BB	AB	AB	BB	AB	BB	BB	AB	AB	AA	BB	AA	AA	BB	BB	AB	AB	BB	AA	AA	AA
D180243	BB	BB	AA	AA	AA	BB	BB	BB	BB	AA	BB	BB	BB	BB	AB	AA	AA	AA	BB	BB	BB	AA	AA	AA	BB	BB	AA	AA	BB	BB	BB	BB	BB	BB	BB	BB	BB	AA	BB	AA	AA	BB	BB	AA	AA	BB	AB	AA	AA
D180244	BB	BB	AA	AA	AA	BB	CC	BB	BB	AA	BB	BB	BB	BB	--	AA	AA	AA	BB	BB	BB	AA	AA	AA	BB	BB	AA	AA	BB	BB	BB	BB	BB	BB	BB	BB	BB	AA	BB	AA	AA	BB	BB	AA	AA	BB	BB	AA	AA
D180247	BB	BB	AA	AA	AA	BB	BC	BB	BB	AA	BB	BB	BB	BB	AB	AA	AA	AA	BB	BB	BB	AA	AA	AA	BB	BB	AA	AA	BB	BB	BB	BB	BB	BB	BB	BB	BB	AA	BB	AA	AA	BB	BB	AA	AA	BB	AA	AA	AB
D180248	BB	BB	AA	AA	AA	BB	CC	BB	BB	AA	BB	BB	BB	BB	AA	AA	AA	AA	BB	BB	BB	AA	AA	AA	BB	BB	AA	AA	BB	BB	BB	BB	BB	BB	BB	BB	BB	AA	BB	AA	AA	BB	BB	AA	AA	BB	AB	AA	AA
D180251	BB	BB	AA	AA	AA	BB	BB	BB	BB	AA	BB	BB	BB	BB	AA	AA	AA	AA	BB	BB	BB	AB	AA	AA	BB	BB	AA	AA	BB	BB	BB	BB	BB	BB	AB	BB	BB	AA	BB	AA	AA	BB	BB	AA	AA	BB	BB	AA	AA
D180252	BB	BB	AA	AA	AA	BB	BC	BB	BB	AA	BB	BB	BB	BB	AB	AA	AA	AA	BB	BB	BB	AA	AA	AA	BB	BB	AA	AA	BB	BB	BB	BB	BB	BB	BB	BB	BB	AA	BB	AA	AA	BB	BB	AA	AA	BB	AA	AA	AA
D180253	BB	BB	AA	AA	AA	BB	BC	BB	BB	AA	BB	BB	BB	BB	--	AA	AA	AA	BB	BB	BB	AA	AA	AA	BB	BB	AA	AA	BB	BB	BB	BB	BB	BB	BB	BB	BB	AA	BB	AA	AA	BB	BB	AA	AA	BB	BB	AA	AA
D180254	AB	AB	AB	--	AA	AB	AB	AB	AB	AB	BB	BB	BB	BB	BB	AB	AB	AB	BB	BB	BB	AA	AB	AA	BB	BB	AB	AA	BB	AB	AB	BB	AB	BB	BB	AB	AB	AA	BB	AA	AA	BB	BB	AB	AB	BB	AA	AA	AA
D180255	BB	BB	AA	AA	AA	BB	BC	BB	BB	AA	BB	BB	BB	BB	AB	AA	AA	AA	BB	BB	BB	AA	AA	AA	BB	BB	AA	AA	BB	BB	BB	BB	BB	BB	BB	BB	BB	AA	BB	AA	AA	BB	BB	AA	AA	BB	AA	AA	AA
D180256	BB	BB	AA	AA	AA	BB	BB	BB	BB	AA	BB	BB	BB	BB	BB	AA	AA	AA	BB	BB	BB	AA	AA	AA	BB	BB	AA	AA	BB	BC	BB	BB	BB	BB	BB	BB	BB	AA	BB	AA	AA	BB	BB	AA	AA	BB	AA	AA	AB
D180257	BB	BB	AA	AA	AA	BB	BB	BB	BB	AA	BB	BB	BB	BB	AB	AA	AA	AA	BB	BB	BB	AB	AA	AA	BB	BB	AA	AA	BB	BB	BB	BB	BB	BB	AB	BB	BB	AA	BB	AA	AA	BB	BB	AA	AA	BB	AB	AA	AA
D180258	BB	BB	AA	AA	AA	BB	BC	BB	BB	AA	BB	BB	BB	BB	BB	AA	AA	AA	BB	BB	BB	AA	AA	AA	BB	BB	AA	AA	BB	BC	BB	BB	BB	BB	BB	BB	BB	AA	BB	AA	AA	BB	BB	AA	AA	BB	AA	AA	AA
D180259	BB	BB	AA	AA	AA	BB	BB	BB	BB	AA	BB	BB	BB	BB	AB	AA	AA	AA	BB	BB	BB	AB	AA	AA	BB	BB	AA	AA	BB	BB	BB	BB	BB	BB	AB	BB	BB	AA	BB	AA	AA	BB	BB	AA	AA	BB	AB	AA	AA
D180261	BB	BB	AA	AA	AA	BB	BB	BB	BB	AA	BB	BB	BB	BB	AB	AA	AA	AA	BB	BB	BB	AA	AA	AA	BB	BB	AA	AA	BB	BB	BB	BB	BB	BB	BB	BB	BB	AA	BB	AA	AA	BB	BB	AA	AA	BB	AA	AA	AA
D180262	AB	AB	AB	AB	AA	AB	AC	AB	BB	AB	BB	BB	BB	BB	AB	AB	AB	AB	BB	BB	BB	AA	AB	AA	BB	BB	AB	AA	BB	AB	BB	BB	AB	BB	BB	AB	AB	AA	AB	AA	AA	BB	BB	AB	AB	AB	AA	AB	AB
D180263	BB	BB	AA	AA	AA	BB	BB	BB	BB	AA	BB	BB	BB	BB	AB	AA	AA	AA	BB	BB	BB	AA	AA	AA	BB	BB	AA	AA	BB	BB	BB	BB	BB	BB	BB	BB	BB	AA	BB	AA	AA	BB	BB	AA	AA	BB	AB	AA	AA
D180264	BB	BB	AA	AA	AA	BB	BC	BB	BB	AA	BB	BB	BB	BB	AB	AA	AA	AA	BB	BB	BB	AA	AA	AA	BB	BB	AA	AA	BB	BB	BB	BB	BB	BB	BB	BB	BB	AA	BB	AA	AA	BB	BB	AA	AA	BB	AA	AA	AA
D180265	BB	BB	AA	AA	AA	BB	BB	BB	BB	AA	BB	BB	BB	BB	BB	AA	AA	AA	BB	BB	BB	AA	AA	AA	BB	BB	AA	AA	BB	BB	BB	BB	BB	BB	BB	BB	BB	AA	BB	AA	AA	BB	BB	AA	AA	BB	AA	AA	AA
D180266	AB	BB	AB	AB	AB	BB	AB	AB	BB	AB	BB	AB	BB	BB	BB	AA	AA	AB	AB	BB	AB	AB	AB	AA	BB	AB	AA	AA	BB	AB	BB	AB	AB	BB	BB	AB	AB	AA	AB	AA	AA	BB	BB	AB	AB	AB	AA	AB	AB
D180267	BB	BB	AA	AA	AA	BB	BB	BB	BB	AA	BB	BB	BB	BB	AB	AA	AA	AA	BB	BB	BB	AA	AA	AA	BB	BB	AA	AA	BB	BB	BB	BB	BB	BB	BB	BB	BB	AA	BB	AA	AA	BB	BB	AA	AA	BB	AA	AA	AA
D180268	BB	BB	AA	AA	AA	BB	BC	BB	BB	AA	BB	BB	BB	BB	AB	AA	AA	AA	BB	BB	BB	AA	AA	AA	BB	BB	AA	AA	BB	BB	BB	BB	BB	BB	BB	BB	BB	AA	BB	AA	AA	BB	BB	AA	AA	BB	BB	AA	AA
D180269	BB	BB	AA	AA	AA	BB	BC	BB	BB	AA	BB	BB	BB	BB	AB	AA	AA	AA	BB	BB	BB	AA	AA	AA	BB	BB	AA	AA	BB	BB	BB	BB	BB	BB	BB	BB	BB	AA	BB	AA	AA	BB	BB	AA	AA	BB	AA	AA	AA
D180270	BB	BB	AA	AA	AA	BB	BB	BB	BB	AA	BB	BB	BB	BB	BB	AA	AA	AA	BB	BB	BB	AA	AA	AA	BB	BB	AA	AA	BB	BB	BB	BB	BB	BB	BB	BB	BB	AA	BB	AA	AA	BB	BB	AA	AA	BB	AB	AA	AB
D180271	BB	BB	AA	AA	AA	BB	BB	BB	BB	AA	BB	BB	BB	BB	--	AA	AA	AA	BB	BB	BB	AA	AA	AA	BB	BB	AA	AA	BB	CC	BB	BB	BB	BB	BB	BB	BB	AA	BB	AA	AA	BB	BB	AA	AA	BB	AA	AA	AA
D180272	BB	BB	AA	AA	AA	BB	CC	BB	BB	AA	BB	BB	BB	BB	AB	AA	AA	AA	BB	BB	BB	AA	AA	AA	BB	BB	AA	AA	BB	BC	BB	BB	BB	BB	BB	BB	BB	AA	BB	AA	AA	BB	BB	AA	AA	BB	--	AA	AA
D180274	BB	BB	AA	AA	AA	BB	BB	BB	BB	AA	BB	BB	BB	BB	AB	AA	AA	AA	BB	BB	BB	AB	AA	AA	BB	BB	AA	AA	BB	BB	BB	BB	BB	BB	BB	BB	BB	AA	BB	AA	AA	BB	BB	AA	AA	BB	AB	AA	AA
D180275	BB	BB	AA	AA	AA	BB	BB	BB	BB	AA	BB	BB	BB	BB	AB	AA	AA	AA	BB	BB	BB	AB	AA	AA	BB	BB	AA	AA	BB	BB	BB	BB	BB	BB	BB	BB	BB	AA	BB	AA	AA	BB	BB	AA	AA	BB	AA	AA	AA
D180276	BB	BB	AA	AA	AA	BB	BB	BB	BB	AA	BB	BB	BB	BB	AB	AA	AA	AA	BB	BB	BB	AA	AA	AA	BB	BB	AA	AA	BB	BB	BB	BB	BB	BB	BB	BB	BB	AA	BB	AA	AA	BB	BB	AA	AA	BB	AA	AA	AA
D180277	BB	BB	AA	AA	AA	BB	CC	BB	BB	AA	BB	BB	BB	BB	--	AA	AA	AA	BB	BB	BB	AA	AA	AA	BB	BB	AA	AA	BB	BB	BB	BB	BB	BB	BB	BB	BB	AA	BB	AA	AA	BB	BB	AA	AA	BB	AB	AA	AA
D180279	BB	BB	AA	AA	AA	BB	BC	BB	BB	AA	BB	BB	BB	BB	AB	AA	AA	AA	BB	BB	BB	AA	AA	AA	BB	BB	AA	AA	BB	BB	BB	BB	BB	BB	BB	BB	BB	AA	BB	AA	AA	BB	BB	AA	AA	BB	AA	AA	AA
D180280	BB	BB	AA	AA	AA	BB	BC	BB	BB	AA	BB	BB	BB	BB	--	AA	AA	AA	BB	BB	BB	AA	AA	AA	BB	BB	AA	AA	BB	BB	BB	BB	BB	BB	BB	BB	BB	AA	BB	AA	AA	BB	BB	AA	AA	BB	AA	AA	AA
D180281	BB	BB	AA	AA	AA	BB	CC	BB	BB	AA	BB	BB	BB	BB	--	AA	AA	AA	BB	BB	BB	AA	AA	AA	BB	BB	AA	AA	BB	BB	BB	BB	BB	BB	BB	BB	BB	AA	BB	AA	AA	BB	BB	AA	AA	BB	AB	AA	AB
D180282	BB	BB	AA	AA	AA	BB	BB	BB	BB	AA	BB	BB	BB	BB	--	AA	AA	AA	BB	BB	BB	AA	AA	AA	BB	BB	AA	AA	BB	BB	BB	BB	BB	BB	BB	BB	BB	AA	BB	AA	AA	BB	BB	AA	AA	BB	AB	AA	AB
D180285	BB	BB	AA	AA	AA	BB	BC	BB	BB	AA	BB	BB	BB	BB	BB	AA	AA	AA	BB	BB	BB	AA	AA	AA	BB	BB	AA	AA	BB	BC	BB	BB	BB	BB	BB	BB	BB	AA	BB	AA	AA	BB	BB	AA	AA	BB	AA	AA	AA
D180286	BB	BB	AA	AA	AA	BB	BC	BB	BB	AA	BB	BB	BB	BB	BB	AA	AA	AA	BB	BB	BB	AA	AA	AA	BB	BB	AA	AA	BB	BC	BB	BB	BB	BB	BB	BB	BB	AA	BB	AA	AA	BB	BB	AA	AA	BB	AA	AA	AA
D180287	BB	BB	AA	AA	AA	BB	BB	BB	BB	AA	BB	BB	BB	BB	BB	AA	AA	AA	BB	BB	BB	AA	AA	AA	BB	BB	AA	AA	BB	BB	BB	BB	BB	BB	BB	BB	BB	AA	BB	AA	AA	BB	BB	AA	AA	BB	AA	AA	AA
D180289	BB	BB	AA	AA	AA	BB	BC	BB	BB	AA	BB	BB	BB	BB	AB	AA	AA	AA	BB	BB	BB	AA	AA	AA	BB	BB	AA	AA	BB	BB	BB	BB	BB	BB	BB	BB	BB	AA	BB	AA	AA	BB	BB	AA	AA	BB	AB	AA	AA
D180290	BB	BB	AA	AA	AA	BB	CC	BB	BB	AA	BB	BB	BB	BB	--	AA	AA	AA	BB	BB	BB	AA	AA	AA	BB	BB	AA	AA	BB	BB	BB	BB	BB	BB	BB	BB	BB	AA	BB	AA	AA	BB	BB	AA	AA	BB	AA	AA	AB
D180291	AB	AB	AB	AB	AA	AB	AB	AB	BB	AB	BB	BB	BB	BB	BB	AB	AB	AB	BB	BB	BB	AA	AB	AA	BB	BB	AB	AA	BB	AB	BB	BB	AB	BB	BB	AB	AB	AA	AB	AA	AA	BB	BB	AB	AB	AB	AA	AB	AB
D180292	BB	BB	AA	AA	AA	BB	BC	BB	BB	AA	BB	BB	BB	BB	AB	AA	AA	AA	BB	BB	BB	AA	AA	AA	BB	BB	AA	AA	BB	BB	BB	BB	BB	BB	BB	BB	BB	AA	BB	AA	AA	BB	BB	AA	AA	BB	AA	AA	AA
D180293	BB	BB	AA	AA	AA	BB	BB	BB	BB	AA	BB	BB	BB	BB	AB	AA	AA	AA	BB	BB	BB	AA	AA	AA	BB	BB	AA	AA	BB	BB	BB	BB	BB	BB	BB	BB	BB	AA	BB	AA	AA	BB	BB	AA	AA	BB	AA	AA	AA
D180296	AB	AB	AB	AB	AA	AB	AB	AB	AB	AB	BB	BB	BB	BB	AB	AB	AB	AB	BB	BB	BB	AA	AB	AA	BB	BB	AB	AA	BB	AB	AB	BB	AB	BB	BB	AB	AB	AA	BB	AA	AA	BB	BB	AB	AB	BB	AA	AA	AA
D180298	BB	BB	AA	AA	AA	BB	BC	BB	BB	AA	BB	BB	BB	BB	--	AA	AA	AA	BB	BB	BB	AA	AA	AA	BB	BB	AA	AA	BB	BB	BB	BB	BB	BB	BB	BB	BB	AA	BB	AA	AA	BB	BB	AA	AA	BB	AB	AA	AA
D180299	BB	BB	AA	AA	AA	BB	BB	BB	BB	AA	BB	BB	BB	BB	AB	AA	AA	AA	BB	BB	BB	AB	AA	AA	BB	BB	AA	AA	BB	BB	BB	BB	BB	BB	AB	BB	BB	AA	BB	AA	AA	BB	BB	AA	AA	BB	AB	AA	AA
D180300	BB	BB	AA	AA	AA	BB	BC	BB	BB	AA	BB	BB	BB	BB	AB	AA	AA	AA	BB	BB	BB	AA	AA	AA	BB	BB	AA	AA	BB	BB	BB	BB	BB	BB	BB	BB	BB	AA	BB	AA	AA	BB	BB	AA	AA	BB	AB	AA	AA
D180301	BB	BB	AA	AA	AA	BB	BC	BB	BB	AA	BB	BB	BB	BB	AA	AA	AA	AA	BB	BB	BB	AA	AA	AA	BB	BB	AA	AA	BB	BC	BB	BB	BB	BB	BB	BB	BB	AA	BB	AA	AA	BB	BB	AA	AA	BB	AA	AA	AA
D180302	BB	BB	AA	AA	AA	BB	BB	BB	BB	AA	BB	BB	BB	BB	AA	AA	AA	AA	BB	BB	BB	AA	AA	AA	BB	BB	AA	AA	BB	BB	BB	BB	BB	BB	BB	BB	BB	AA	BB	AA	AA	BB	BB	AA	AA	BB	AA	AA	AA
D180303	AB	AB	AB	AB	AA	AB	AC	AB	BB	AB	BB	BB	BB	BB	AB	AB	AB	AB	BB	BB	BB	AA	AB	AA	BB	BB	AB	AA	BB	AB	BB	BB	AB	BB	BB	AB	AB	AA	AB	AA	AA	BB	BB	AB	AB	AB	AA	AB	AB
D180304	BB	BB	AA	AA	AA	BB	BC	BB	BB	AA	BB	BB	BB	BB	--	AA	AA	AA	BB	BB	BB	AB	AA	AA	BB	BB	AA	AA	BB	BB	BB	BB	BB	BB	AB	BB	BB	AA	BB	AA	AA	BB	BB	AA	AA	BB	AB	AA	AB
D180305	BB	BB	AA	AA	AA	BB	BB	BB	BB	AA	BB	BB	BB	BB	--	AA	AA	AA	BB	BB	BB	AA	AA	AA	BB	BB	AA	AA	BB	BC	BB	BB	BB	BB	BB	BB	BB	AA	BB	AA	AA	BB	BB	AA	AA	BB	AA	AA	AA
D180306	BB	BB	AA	AA	AA	BB	BB	BB	BB	AA	BB	BB	BB	AB	AB	AA	AA	AA	BB	BB	BB	AB	AA	AA	BB	BC	AA	AA	BB	BB	BB	BB	BB	BB	AB	BB	BB	AA	BB	AA	AA	BB	BB	AA	AA	BB	BB	AA	AA
D180307	BB	BB	AA	AA	AA	BB	BC	BB	BB	AA	BB	BB	BB	BB	AB	AA	AA	AA	BB	BB	BB	AA	AA	AA	BB	BB	AA	AA	BB	BB	BB	BB	BB	BB	BB	BB	BB	AA	BB	AA	AA	BB	BB	AA	AA	BB	AB	AA	AA
D180308	BB	BB	AA	AA	AA	BB	CC	BB	BB	AA	BB	BB	BB	BB	BB	AA	AA	AA	BB	BB	BB	AA	AA	AA	BB	BB	AA	AA	BB	BB	BB	BB	BB	BB	BB	BB	--	AA	BB	AA	AA	BB	BB	AA	AA	BB	BB	AA	AA
D180309	BB	BB	AA	AA	AA	BB	BC	BB	BB	AA	BB	BB	BB	BB	AB	AA	AA	AA	BB	BB	BB	AA	AA	AA	BB	BB	AA	AA	BB	BB	BB	BB	BB	BB	BB	BB	BB	AA	BB	AA	AA	BB	BB	AA	AA	BB	AB	AA	AA
D180310	BB	BB	AA	AA	AA	BB	CC	BB	BB	AA	BB	BB	BB	BB	--	AA	AA	AA	BB	BB	BB	AA	AA	AA	BB	BB	AA	AA	BB	BB	BB	BB	BB	BB	BB	BB	BB	AA	BB	AA	AA	BB	BB	AA	AA	BB	AA	AA	AB
D180311	BB	BB	AA	AA	AA	BB	BC	BB	BB	AA	BB	BB	BB	BB	AB	AA	AA	AA	BB	BB	BB	AA	AA	AA	BB	BB	AA	AA	BB	BB	BB	BB	BB	BB	BB	BB	BB	AA	BB	AA	AA	BB	BB	AA	AA	BB	AA	AA	AA
D180312	BB	BB	AA	AA	AA	BB	BC	BB	BB	AA	BB	BB	BB	BB	AB	AA	AA	AA	BB	BB	BB	AA	AA	AA	BB	BB	AA	AA	BB	BB	BB	BB	BB	BB	BB	BB	BB	AA	BB	AA	AA	BB	BB	AA	AA	BB	AA	AA	AA
D180313	BB	BB	AA	AA	AA	BB	BB	BB	BB	AA	BB	BB	BB	BB	AA	AA	AA	AA	BB	BB	BB	AB	AA	AA	BB	BB	AA	AA	BB	BB	BB	BB	BB	BB	AB	BB	BB	AA	BB	AA	AA	BB	BB	AA	AA	BB	AB	AA	AA
D180314	BB	BB	AA	AA	AA	BB	BB	BB	BB	AA	BB	BB	BB	BB	AA	AA	AA	AA	BB	BB	BB	AB	AA	AA	BB	BB	AA	AA	BB	BC	BB	BB	BB	BB	AB	BB	BB	AA	BB	AA	AA	BB	BB	AA	AA	BB	AB	AA	AA
D180315	BB	BB	AA	AA	AA	BB	BB	BB	BB	AA	BB	BB	BB	BB	AA	AA	AA	AA	BB	BB	BB	AB	AA	AA	BB	BB	AA	AA	BB	BB	BB	BB	BB	BB	AB	BB	BB	AA	BB	AA	AA	BB	BB	AA	AA	BB	AB	AA	AA
D180316	BB	BB	AA	AA	AA	BB	BB	BB	BB	AA	BB	BB	BB	BB	--	AA	AA	AA	BB	BB	BB	AA	AA	AA	BB	BB	AA	AA	BB	BB	BB	BB	BB	BB	BB	BB	BB	AA	BB	AA	AA	BB	BB	AA	AA	BB	AA	AA	AA
D180317	BB	BB	AA	AA	AA	BB	BC	BB	BB	AA	BB	BB	BB	BB	AB	AA	AA	AA	BB	BB	BB	AA	AA	AA	BB	BB	AA	AA	BB	BB	BB	BB	BB	BB	BB	BB	BB	AA	BB	AA	AA	BB	BB	AA	AA	BB	AB	AA	AA
D180318	BB	BB	AA	AA	AA	BB	BC	BB	BB	AA	BB	BB	BB	BB	AB	AA	AA	AA	BB	BB	BB	AA	AA	AA	BB	BB	AA	AA	BB	BB	BB	BB	BB	BB	BB	BB	BB	AA	BB	AA	AA	BB	BB	AA	AA	BB	AA	AA	AA
D180319	BB	BB	AA	AA	AA	BB	BC	BB	BB	AA	BB	BB	BB	BB	BB	AA	AA	AA	BB	BB	BB	AA	AA	AA	BB	BB	AA	AA	BB	BB	BB	BB	BB	BB	BB	BB	BB	AA	BB	AA	AA	BB	BB	AA	AA	BB	AB	AA	AA
D180320	BB	BB	AA	AA	AA	BB	BC	BB	BB	AA	BB	BB	BB	BB	BB	AA	AA	AA	BB	BB	BB	AA	AA	AA	BB	BB	AA	AA	BB	BB	BB	BB	BB	BB	BB	BB	BB	AA	BB	AA	AA	BB	BB	AA	AA	BB	AB	AA	AA
D180321	BB	BB	AA	AA	AA	BB	BC	BB	BB	AA	BB	BB	BB	BB	AB	AA	AA	AA	BB	BB	BB	AA	AA	AA	BB	BB	AA	AA	BB	BB	BB	BB	BB	BB	BB	BB	BB	AA	BB	AA	AA	BB	BB	AA	AA	BB	AA	AA	AA
D180322	BB	BB	AA	AA	AA	BB	BB	BB	BB	AA	BB	BB	BB	AB	AA	AA	AA	AA	BB	BB	BB	BB	AA	AA	BB	BB	AA	AA	BB	BB	BB	BB	BB	BB	AA	BB	BB	AA	BB	AA	AA	BB	BB	AA	AA	BB	BB	AA	AA
D180323	BB	BB	AA	AA	AA	BB	CC	BB	BB	AA	BB	BB	BB	BB	--	AA	AA	AA	BB	BB	BB	AA	AA	AA	BB	BB	AA	AA	BB	BB	BB	BB	BB	BB	BB	BB	BB	AA	BB	AA	AA	BB	BB	AA	AA	BB	AA	AA	AB
D180324	AB	BB	AB	AB	AB	BB	AB	AB	BB	AB	BB	AB	BB	BB	AB	AA	AA	AB	AB	BB	AB	BB	AB	AB	BB	AC	AA	AA	AB	AB	AB	AB	AB	AB	AB	AB	AB	AB	AB	AA	AA	AB	BB	AB	AB	AB	AB	AB	AB
D180325	AA	AB	BB	BB	AB	AB	AA	AA	AB	BB	BB	AB	BB	BB	BB	AB	AB	BB	AB	BB	AB	AB	BB	AB	BB	AB	AB	AA	AB	AA	AA	AB	AA	AB	BB	AA	AA	AB	AB	AA	AA	AB	BB	BB	BB	AB	AA	AB	AB
D180326	AB	BB	AB	AC	AB	BB	AB	AB	BB	AB	BB	AB	BB	BB	BB	AA	AA	AB	AB	BB	AB	AB	AB	AB	BB	AB	AA	AA	AB	AB	AB	AB	AB	AB	BB	AB	AB	AB	AB	AA	AA	AB	BB	AB	--	AB	AA	AB	AB
Dabinett	BB	BB	AA	AA	AA	BB	BB	BB	BB	AA	BB	BB	BB	BB	AA	AA	AA	AA	BB	BB	BB	BB	AA	AA	BB	BB	AA	AA	BB	BB	BB	BB	BB	BB	AB	BB	BB	AA	BB	AB	AA	BB	BB	AA	AA	BB	BB	AA	AA
DE_0_MB_1969_856	BB	BB	AA	AA	AA	BB	BB	BB	BB	AA	BB	BB	BB	BB	--	AA	AA	AA	BB	BB	BB	AA	AA	AA	BB	BB	AA	AA	BB	BB	BB	BB	BB	BB	BB	BB	BB	AA	BB	AA	AA	BB	BB	AA	AA	BB	AA	AA	AB
Delicious	AB	BB	AB	AB	AB	BB	AB	AB	BB	AB	BB	AB	BB	AB	AB	AA	AA	AB	AB	BB	AB	BB	AB	AA	BB	AB	AA	AA	BB	AB	BB	AB	AB	BB	AB	AB	AB	AA	AB	AB	AA	BB	BB	AB	AB	AB	AB	AB	AB
Devonshire_Quarrenden	AA	AB	BB	BB	AB	AB	AA	AA	BB	BB	BB	AB	BB	BB	BB	AB	AB	BB	AB	BB	AB	AB	BB	BB	BB	AB	AB	AA	AB	AA	AB	AA	AA	AB	BB	AA	AA	AB	AA	AA	AA	AB	BB	BB	BB	AA	AA	BB	BB
DM_10	AA	AA	BB	BB	AA	AA	AA	AA	BB	BB	BB	BB	BB	BB	BB	BB	BB	AA	BB	BB	BB	AA	BB	BB	BB	BB	BB	AA	BB	AA	BB	BB	AA	BB	BB	AA	BB	AA	AA	AA	AA	BB	BB	BB	BB	AA	AA	BB	BB
DM_14	AA	AB	AB	AA	AA	AB	AB	AB	BB	AB	BB	BB	BB	AB	AB	AB	AB	AB	BB	BB	BB	AB	AB	AA	BB	BB	AB	AA	BB	AB	BB	AB	AB	BB	AB	AB	AB	AA	AB	AB	AA	BB	BB	AB	AB	AB	AB	AB	AB
DM_29	AA	AA	BB	BB	AA	AA	AA	AA	BB	BB	BB	BB	BB	BB	BB	BB	BB	--	BB	BB	BB	AA	BB	AB	BB	BB	BB	AA	BB	AA	BB	BB	AA	BB	BB	AA	AB	AA	AA	AA	AA	BB	BB	BB	BB	AB	AA	AB	--
DM_30	AA	AB	BB	BB	AB	AB	AA	AA	BB	BB	BB	AB	BB	BB	BB	AB	AB	--	AB	BB	AB	AB	BB	AB	BB	AB	AB	AA	BB	AA	BB	AB	AA	BB	BB	AA	AB	AA	AA	AA	AA	BB	BB	BB	BB	AA	AA	BB	BB
DM_32	AA	AB	BB	BB	AB	AB	AA	AA	BB	BB	BB	AB	BB	BB	BB	AB	AB	BB	AB	BB	AB	AB	BB	AA	BB	AB	AB	AA	BB	AA	BB	AA	AA	BB	BB	AA	AA	AA	AA	AA	AA	BB	BB	BB	BB	AA	AA	BB	BB
DM_33	AA	AB	BB	BB	AB	AB	AA	AA	BB	BB	BB	AB	BB	BB	BB	AB	AB	BB	AB	BB	AB	AB	BB	AA	BB	AB	AB	AA	BB	AA	AB	AA	AA	BB	BB	AA	AB	AA	AA	AA	AA	BB	BB	BB	BB	AA	AA	BB	BB
DM_34	AA	AA	BB	BB	AA	AA	AA	AA	BB	BB	BB	BB	BB	BB	BB	BB	BB	--	BB	BB	BB	AA	BB	AB	BB	BB	BB	AA	BB	AA	BB	AB	AA	BB	BB	AA	AB	AA	AA	AA	AA	BB	BB	BB	BB	AA	AA	BB	BB
DM_38	AA	AB	BB	BB	AA	AB	AA	AA	BB	BB	BB	AB	BB	BB	BB	AB	AB	AA	AB	BB	AB	AB	BB	AB	BB	AB	AB	AA	BB	AA	BB	BB	AA	BB	BB	AA	BB	AA	AA	AA	AA	BB	BB	BB	BB	AA	AA	BB	BB
DM_46	AA	AB	BB	BB	AB	AB	AA	AA	BB	BB	BB	AB	BB	BB	BB	AB	AB	BB	AB	BB	AB	AB	BB	AA	BB	AB	AB	AA	BB	AA	AB	AA	AA	BB	BB	AA	AB	AA	AA	AA	AA	BB	BB	BB	BB	AA	AA	BB	BB
DM_5	AA	AA	BB	BB	AA	AA	AA	AA	BB	BB	BB	BB	BB	BB	BB	BB	BB	BB	BB	BB	BB	AA	BB	AA	BB	BB	BB	AA	BB	AA	BB	AB	AA	BB	BB	AA	AA	AA	AA	AA	AA	BB	BB	BB	BB	AB	AA	AB	BB
DM_9	AA	AB	AB	AB	AA	AB	AB	AB	BB	AB	BB	BB	BB	AB	AB	AB	AB	AA	BB	BB	BB	AB	AB	AB	BB	BB	AB	AA	BB	AB	BB	BB	AB	BB	AB	AB	BB	AA	AB	AB	AA	BB	BB	AB	AB	AB	AB	AB	AB
Dolgo	AA	AB	BB	BB	AB	AB	AA	AA	BB	BB	BB	AB	BB	BB	BB	AB	AB	BB	AB	BB	AB	AB	AB	AA	AB	BC	AB	AA	BB	AB	BB	BB	AB	BB	BB	AB	AB	AA	AB	AA	AA	BB	AB	AB	AB	AB	AA	AB	AB
Duchess_of_Oldenburg	AB	BB	AB	AB	AB	BB	AB	AB	BB	AB	BB	AB	BB	BB	AB	AA	AA	AB	AB	BB	AB	AB	AB	AA	BB	AB	AA	AA	BB	AB	BB	AB	AB	BB	BB	AB	AB	AA	AB	AA	AA	BB	BB	AB	AB	AB	AA	AB	AB
Edelborsdorfer	BB	BB	AA	AA	AA	BB	BB	BB	BB	AA	BB	BB	BB	AB	AB	AA	AA	AA	BB	BB	BB	AB	AA	AA	BB	BB	AA	AA	BB	BB	BB	BB	BB	BB	AB	BB	BB	AA	BB	AB	AA	BB	BB	AA	AA	BB	AB	AA	AB
Esopus_Spitzenburg	AA	BB	BB	BB	BB	BB	AA	AA	BB	BB	BB	AA	BB	BB	BB	AA	AA	BB	AA	BB	AA	BB	BB	AB	BB	AA	AA	AA	AB	AA	AB	AA	AA	AB	BB	AA	AA	AB	AA	AA	AA	AB	BB	BB	BB	AA	AA	BB	BB
Florence_Crab	BB	BB	AB	AB	AA	BB	BB	BB	BB	AC	BC	BC	BB	BB	AC	AA	AA	AB	BC	BB	BC	AC	AC	AA	BB	BB	AA	AA	BB	BB	BB	BB	BB	AB	BB	BB	BB	AA	BB	AA	AA	BB	BB	AB	AA	BB	AA	AB	AA
Frostbite	AB	AB	AB	AB	AA	AB	AB	AB	AB	AB	BB	BB	BB	BB	AB	AB	AB	AB	BB	BB	BB	AA	AB	AA	BB	BB	AB	AA	BB	AB	AB	BB	AB	BB	BB	AB	AB	AA	BB	AA	AA	BB	BB	AB	AB	BB	AA	AA	AA
Fructo_flavo	--	BB	BB	BB	AB	BB	AA	AB	BB	BB	BB	--	BB	BB	BB	AA	AA	BB	AB	AB	AB	BB	--	AB	BB	AB	AB	AA	AB	AB	AA	AB	--	AB	BB	AB	AB	AB	AB	AA	AA	AB	BB	BB	AB	AB	AA	BB	AB
Fuji	AB	BB	AB	AB	AB	BB	AB	AB	BB	AB	BB	AB	BB	AB	AB	AA	AA	AB	AB	BB	AB	BB	AB	AB	BB	AB	AA	AA	AB	AB	AB	AB	AB	AB	AB	AB	AB	AB	AB	AB	AA	AB	BB	AB	AB	AB	AB	AB	AB
Fyriki	BB	BB	AA	AA	AA	BB	BB	BB	BB	AA	BB	BB	BB	AA	AA	AA	AA	AA	BB	BB	BB	BB	AA	AA	BB	BB	AA	AA	BB	BB	BB	BB	BB	BB	AA	BB	BB	AA	BB	BB	AA	BB	BB	AA	AA	BB	BB	AA	AA
Gala	BB	BB	AA	AA	AA	BB	BB	BB	BB	AA	BB	BB	BB	AB	AA	AA	AA	AB	AB	BB	AB	BB	AB	AB	BB	AB	AA	AA	AB	AB	AB	AB	AB	AB	AB	AB	AB	AB	AB	AB	AA	AB	BB	AB	AB	AB	AB	AB	AB
GE_2004_056	AA	AB	BB	BB	AB	AB	AA	AA	BB	BB	BB	AB	BB	BB	BB	AB	AB	--	AB	BB	AB	AB	BB	AB	BB	AB	AB	AA	BB	AA	BB	AB	AA	BB	BB	AA	AB	AA	AA	AA	AA	BB	BB	BB	BB	AA	AA	BB	BB
GE_2004_077	AA	AB	BB	BB	AB	AB	AA	AA	BB	BB	BB	AB	BB	BB	BB	AB	AB	BB	AB	BB	AB	AB	BB	AA	BB	AB	AA	AA	BB	AA	BB	AB	AA	AB	BB	AA	AA	AB	AA	AA	AA	BB	BB	BB	BB	AA	AA	BB	BB
GMAL_1461	AA	AA	BB	BB	AA	AA	AA	AA	BB	BB	BB	BB	BB	BB	BB	BB	BB	BB	BB	BB	BB	AA	BB	BB	BB	BB	BB	AA	BB	AA	BB	BB	AA	BB	BB	AA	BB	AA	AA	AA	AA	AB	BB	BB	BB	AA	AA	BB	BB
GMAL_1617	BB	BB	BB	BB	AA	BB	BB	BB	BB	BB	--	--	BB	--	--	AA	AA	BB	--	--	--	--	AB	AA	BB	BB	AA	AA	BB	BB	BB	BB	BB	AA	BB	BB	BB	AA	BB	AA	AA	BB	BB	BB	AA	BB	AA	BB	AA
GMAL_1884.a1	BB	BB	BB	BB	AA	BB	BB	BB	BB	BB	--	--	BB	--	BB	AA	AA	BB	BB	--	--	--	AB	AA	BB	BB	AA	AA	BB	BB	BB	BB	BB	AA	BB	BB	BB	AA	BB	AA	AA	BB	BB	BB	AA	BB	AA	BB	AA
GMAL_2269_b1	AA	AB	BB	BB	AB	AB	AA	AA	BB	BB	BB	AB	BB	BB	BB	AB	AB	BB	AB	BB	AB	AB	BB	AB	BB	AB	AB	AA	BB	AA	BB	AB	AA	BB	BB	AA	AB	AA	AA	AA	AA	BB	BB	BB	BB	AA	AA	BB	BB
GMAL_2545.h1	BB	BB	BB	BB	AA	BB	BB	BB	BB	BB	--	--	BB	--	BB	AA	AA	BB	BB	BB	BB	BB	AB	AA	BB	BB	AA	AB	BB	BB	BB	BB	BB	--	BB	BB	BB	AA	BB	AA	AA	BB	BB	BB	AA	BB	AA	BB	AA
GMAL_3146	BB	BB	BB	BB	AA	BB	BB	BB	BB	BB	--	--	BB	--	BB	--	AA	BB	BB	--	--	--	BB	AA	BB	BB	AA	AA	BB	BB	BB	BB	BB	AA	BB	BB	BB	AA	BB	AA	AA	BB	BB	BB	AA	BB	AA	--	AA
GMAL_3159	AA	BB	BB	BB	AB	BB	AA	AA	BB	BB	BB	AA	BB	BB	BB	AA	AA	BB	AA	BB	AA	BB	BB	AB	BB	AA	AA	AA	BB	AA	AB	AA	AA	AB	BB	AA	AA	AB	AA	AA	AA	AB	BB	BB	BB	AA	AA	BB	BB
GMAL_3169	BB	BB	BB	BB	AA	BB	BB	BB	BB	--	--	--	BB	--	BB	AA	AA	BB	--	--	--	--	--	AA	BB	BB	AA	AA	BB	BB	BB	BB	BB	AA	--	BB	BB	AA	BB	AA	AA	BB	BB	BB	AA	BB	AA	--	AA
GMAL_3170	BB	BB	BB	BB	AA	BB	BB	BB	BB	BB	--	--	BB	--	BB	AA	AA	--	BB	--	--	--	BB	AA	BB	BB	AA	AA	BB	BB	BB	BB	BB	AA	BB	BB	BB	AA	BB	AA	AA	BB	BB	BB	AA	BB	AA	--	AA
GMAL_3172	BB	BB	BB	BB	AA	BB	BB	BB	BB	BB	--	--	BB	--	BB	AA	AA	BB	BB	--	--	--	--	AA	BB	BB	AA	AA	BB	BB	BB	BB	BB	AA	--	BB	BB	AA	BB	AA	AA	BB	BB	BB	AA	BB	AA	--	AA
GMAL_3603_a	AA	AA	BB	BB	AA	AA	AA	AA	BB	BB	BB	BB	BB	BB	BB	BB	BB	BB	BB	BB	BB	AA	BB	AA	BB	BB	BB	AA	BB	AA	BB	AA	AA	BB	BB	AA	AA	AA	AA	AA	AA	BB	BB	BB	AB	AB	AA	AB	BB
GMAL_3603_e	AA	AB	BB	BB	AA	AB	AA	AA	BB	BB	BB	AB	BB	BB	BB	AB	AB	AB	AB	BB	AB	AB	BB	AA	BB	AB	AB	AA	BB	AA	BB	AA	AA	AB	BB	AA	AB	AA	AA	AA	AA	BB	BB	BB	BB	AA	AA	AB	BB
GMAL_3654_g	AA	AB	BB	BB	AA	AB	AA	AA	BB	BB	BB	AB	BB	BB	BB	AB	AB	AA	AB	BB	AB	AB	BB	AB	BB	AB	AB	AA	BB	AA	BB	AB	AA	BB	BB	AA	AB	AA	AA	AA	AA	BB	BB	BB	BB	AA	AA	BB	BB
GMAL_3746.a	AB	AB	AB	AB	AA	AB	AB	AB	BB	AB	BB	BB	BB	AB	AB	AB	AB	AA	BB	BB	BB	AB	AB	AB	BB	BB	AB	AA	BB	AB	BB	BB	AB	BB	AB	AB	BB	AA	AB	AB	AA	BB	BB	AB	AB	AB	AB	AB	AB
GMAL_3746.d	AA	AB	BB	BB	AA	AB	AA	AA	BB	BB	BB	AB	BB	BB	BB	AB	AB	AA	AB	BB	AB	AB	BB	AB	BB	AB	AB	AA	BB	AA	BB	AB	AA	AB	BB	AA	BB	AA	AA	AA	AA	BB	BB	BB	BB	AA	AA	AB	BB
GMAL_3746.e	AA	AA	BB	BB	AA	AA	AA	AA	BB	BB	BB	BB	BB	BB	BB	BB	BB	AA	BB	BB	BB	AA	BB	BB	BB	BB	BB	AA	BB	AA	BB	BB	AA	BB	BB	AA	BB	AA	AA	AA	AA	BB	BB	BB	BB	AA	AA	BB	BB
GMAL_3746.f	AA	AA	BB	BB	AA	AA	AA	AA	BB	BB	BB	BB	BB	BB	BB	BB	BB	AA	BB	BB	BB	AA	BB	BB	BB	BB	BB	AA	BB	AA	BB	BB	AA	BB	BB	AA	BB	AA	AA	AA	AA	BB	BB	BB	BB	AA	AA	BB	BB
GMAL_393.c1	BB	BB	BB	BB	AA	BB	BB	BB	BB	BB	--	--	--	--	BB	AA	AA	--	BB	--	--	--	AB	AA	BB	BB	AA	AA	BB	BB	BB	BB	BB	AA	BB	BB	BB	AA	BB	AA	AA	BB	BB	BB	AA	BB	AA	BB	AA
GMAL_393.d1	BB	BB	BB	BB	AA	BB	BB	BB	BB	BB	--	--	--	--	BB	AA	AA	--	--	--	--	--	AB	AA	BB	BB	AA	AA	BB	BB	BB	BB	BB	AA	BB	BB	BB	AA	BB	AA	AA	BB	BB	BB	AA	BB	AA	BB	AA
GMAL_3989.p	AA	AA	BB	BB	AA	AA	AA	AA	BB	BB	BB	BB	BB	BB	BB	BB	BB	AA	BB	BB	BB	AA	BB	BB	BB	BB	BB	AA	BB	AA	BB	BB	AA	BB	BB	AA	BB	AA	AA	AA	AA	BB	BB	BB	BB	AA	AA	BB	BB
GMAL_3989.q	BB	BB	AA	AA	AA	BB	BB	BB	BB	AA	BB	BB	BB	AA	AA	AA	AA	AA	BB	BB	BB	BB	AA	AA	BB	BB	AA	AA	BB	BB	BB	BB	BB	BB	AA	BB	BB	AA	BB	BB	AA	BB	BB	AA	AA	BB	BB	AA	AA
GMAL_4042.b	AB	BB	AB	AB	AA	BB	AB	AB	BB	AB	BB	AB	BB	AB	AB	AA	AA	AA	AB	BB	AB	BB	AB	AA	BB	AB	AA	AA	BB	AB	BB	AB	AB	BB	AB	AB	AB	AA	AB	AB	AA	BB	BB	AB	AB	AB	AB	AB	AB
GMAL_4495.m	BB	BB	AA	AA	AA	BB	BB	BB	BB	AA	BB	BB	BB	BB	AB	AA	AA	AA	BB	BB	BB	AA	AA	AA	BB	BB	AA	AA	BB	BB	BB	BB	BB	BB	BB	BB	BB	AA	BB	AA	AA	BB	BB	AA	AA	BB	AA	AA	AA
GMAL_4495_f	BB	BB	AA	AA	AA	BB	--	BB	BB	AA	BB	BB	BB	BB	AA	AA	AA	AA	BB	BB	BB	AA	AA	AA	BB	BB	AA	AA	BB	BB	BB	BB	BB	BB	BB	BB	BB	AA	BB	AA	AA	BB	BB	AA	AA	BB	AA	AA	AA
GMAL_4495_j	BB	BB	AA	AA	AA	BB	BB	BB	BB	AA	BB	BB	BB	BB	AB	AA	AA	AA	BB	BB	BB	AA	AA	AA	BB	BB	AA	AA	BB	BB	BB	BB	BB	BB	BB	BB	BB	AA	BB	AA	AA	BB	BB	AA	AA	BB	AA	AA	AA
GMAL_4495_l	BB	BB	AA	AA	AA	BB	--	BB	BB	AA	BB	BB	BB	BB	AA	AA	AA	AA	BB	BB	BB	AA	AA	AA	BB	BB	AA	AA	BB	BB	BB	BB	BB	BB	BB	BB	BB	AA	BB	AA	AA	BB	BB	AA	AA	BB	AA	AA	AA
GMAL_4495_o	BB	BB	AA	AA	AA	BB	--	BB	BB	AA	BB	BB	BB	BB	AA	AA	AA	AA	BB	BB	BB	AA	AA	AA	BB	BB	AA	AA	BB	BB	BB	BB	BB	BB	BB	BB	BB	AA	BB	AA	AA	BB	BB	AA	AA	BB	AA	AA	AA
GMAL_4495_t	BB	BB	AA	AA	AA	BB	--	BB	BB	AA	BB	BB	BB	BB	AA	AA	AA	AA	BB	BB	BB	AA	AA	AA	BB	BB	AA	AA	BB	BB	BB	BB	BB	BB	BB	BB	BB	AA	BB	AA	AA	BB	BB	AA	AA	BB	AA	AA	AA
GMAL_4496.a	BB	BB	AA	AA	AA	BB	--	BB	BB	AA	BB	BB	BB	BB	AA	AA	AA	AA	BB	BB	BB	AA	AA	AA	BB	BB	AA	AA	BB	BB	BB	BB	BB	BB	BB	BB	BB	AA	BB	AA	AA	BB	BB	AA	AA	BB	AB	AA	AA
GMAL_4496_ab	BB	BB	AA	AA	AA	BB	--	BB	BB	AA	BB	BB	BB	BB	AA	AA	AA	AA	BB	BB	BB	AA	AA	AA	BB	BB	AA	AA	BB	BB	BB	BB	BB	BB	BB	BB	BB	AA	BB	AA	AA	BB	BB	AA	AA	BB	AB	AA	AA
GMAL_4496_ac	BB	BB	AA	AA	AA	BB	--	BB	BB	AA	BB	BB	BB	BB	AA	AA	AA	AA	BB	BB	BB	AA	AA	AA	BB	BB	AA	AA	BB	BB	BB	BB	BB	BB	BB	BB	BB	AA	BB	AA	AA	BB	BB	AA	AA	BB	AA	AA	AA
GMAL_4496_b	BB	BB	AA	AA	AA	BB	--	BB	BB	AA	BB	BB	BB	BB	AA	AA	AA	AA	BB	BB	BB	AA	AA	AA	BB	BB	AA	AA	BB	BB	BB	BB	BB	BB	BB	BB	BB	AA	BB	AA	AA	BB	BB	AA	AA	BB	AB	AA	AA
GMAL_4496_f	BB	BB	AA	AA	AA	BB	--	BB	BB	AA	BB	BB	BB	BB	AA	AA	AA	AA	BB	BB	BB	AA	AA	AA	BB	BB	AA	AA	BB	BB	BB	BB	BB	BB	BB	BB	BB	AA	BB	AA	AA	BB	BB	AA	AA	BB	AA	AA	AA
GMAL_4496_h	BB	BB	AA	AA	AA	BB	--	BB	BB	AA	BB	BB	BB	BB	AA	AA	AA	AA	BB	BB	BB	AA	AA	AA	BB	BB	AA	AA	BB	BB	BB	BB	BB	BB	BB	BB	BB	AA	BB	AA	AA	BB	BB	AA	AA	BB	--	AA	AA
GMAL_4496_r	BB	BB	AA	AA	AA	BB	--	BB	BB	AA	BB	BB	BB	BB	AA	AA	AA	AA	BB	BB	BB	AA	AA	AA	BB	BB	AA	AA	BB	BB	BB	BB	BB	BB	BB	BB	BB	AA	BB	AA	AA	BB	BB	AA	AA	BB	AA	AA	AA
GMAL_4496_w	BB	BB	AA	AA	AA	BB	--	BB	BB	AA	BB	BB	BB	BB	AA	AA	AA	AA	BB	BB	BB	AA	AA	AA	BB	BB	AA	AA	BB	BB	BB	BB	BB	BB	BB	BB	BB	AA	BB	AA	AA	BB	BB	AA	AA	BB	AB	AA	AA
GMAL_4497.ac	BB	BB	AA	AA	AA	BB	BB	BB	BB	AA	BB	BB	BB	BB	BB	AA	AA	AA	BB	BB	BB	AA	AA	AA	BB	BB	AA	AA	BB	BB	BB	BB	BB	BB	BB	BB	BB	AA	BB	AA	AA	BB	BB	AA	AA	BB	AA	AA	AA
GMAL_4497_a	BB	BB	AA	AA	AA	BB	BB	BB	BB	AA	BB	BB	BB	BB	AB	AA	AA	AA	BB	BB	BB	AA	AA	AA	BB	BB	AA	AA	BB	BB	BB	BB	BB	BB	BB	BB	BB	AA	BB	AA	AA	BB	BB	AA	AA	BB	AA	AA	AA
GMAL_4497_aa	BB	BB	AA	AA	AA	BB	BB	BB	BB	AA	BB	BB	BB	BB	AB	AA	AA	AA	BB	BB	BB	AA	AA	AA	BB	BB	AA	AA	BB	BB	BB	BB	BB	BB	BB	BB	BB	AA	BB	AA	AA	BB	BB	AA	AA	BB	AA	AA	AA
GMAL_4497_ab	BB	BB	AA	AA	AA	BB	BB	BB	BB	AA	BB	BB	BB	BB	BB	AA	AA	AA	BB	BB	BB	AA	AA	AA	BB	BB	AA	AA	BB	BB	BB	BB	BB	BB	BB	BB	BB	AA	BB	AA	AA	BB	BB	AA	AA	BB	AA	AA	AA
GMAL_4497_ae	BB	BB	AA	AA	AA	BB	BB	BB	BB	AA	BB	BB	BB	BB	AA	AA	AA	AA	BB	BB	BB	AB	AA	AA	BB	BB	AA	AA	BB	BB	BB	BB	BB	BB	BB	BB	BB	AA	BB	AA	AA	BB	BB	AA	AA	BB	AA	AA	AA
GMAL_4497_g	BB	BB	AA	AA	AA	BB	BB	BB	BB	AA	BB	BB	BB	BB	AA	AA	AA	AA	BB	BB	BB	AB	AA	AA	BB	BB	AA	AA	BB	BB	BB	BB	BB	BB	BB	BB	BB	AA	BB	AA	AA	BB	BB	AA	AA	BB	AA	AA	AA
GMAL_4497_h	BB	BB	AA	AA	AA	BB	BB	BB	BB	AA	BB	BB	BB	BB	BB	AA	AA	AA	BB	BB	BB	AA	AA	AA	BB	BB	AA	AA	BB	BB	BB	BB	BB	BB	BB	BB	BB	AA	BB	AA	AA	BB	BB	AA	AA	BB	AA	AA	AA
GMAL_4497_j	BB	BB	AA	AA	AA	BB	BB	BB	BB	AA	BB	BB	BB	BB	AB	AA	AA	AA	BB	BB	BB	AA	AA	AA	BB	BB	AA	AA	BB	BB	BB	BB	BB	BB	BB	BB	BB	AA	BB	AA	AA	BB	BB	AA	AA	BB	AA	AA	AA
GMAL_4497_r	BB	BB	AA	AA	AA	BB	BB	BB	BB	AA	BB	BB	BB	BB	AA	AA	AA	AA	BB	BB	BB	AB	AA	AA	BB	BB	AA	AA	BB	BB	BB	BB	BB	BB	BB	BB	BB	AA	BB	AA	AA	BB	BB	AA	AA	BB	AA	AA	AA
GMAL_4497_u	BB	BB	AA	AA	AA	BB	BB	BB	BB	AA	BB	BB	BB	BB	AA	AA	AA	AA	BB	BB	BB	AB	AA	AA	BB	BB	AA	AA	BB	BB	BB	BB	BB	BB	BB	BB	BB	AA	BB	AA	AA	BB	BB	AA	AA	BB	AA	AA	AA
GMAL_4497_v	BB	BB	AA	AA	AA	BB	BB	BB	BB	AA	BB	BB	BB	BB	AA	AA	AA	AA	BB	BB	BB	AB	AA	AA	BB	BB	AA	AA	BB	BB	BB	BB	BB	BB	BB	BB	BB	AA	BB	AA	AA	BB	BB	AA	AA	BB	AA	AA	AA
GMAL_4497_w	BB	BB	AA	AA	AA	BB	BB	BB	BB	AA	BB	BB	BB	BB	AB	AA	AA	AA	BB	BB	BB	AB	AA	AA	BB	BB	AA	AA	BB	BB	BB	BB	BB	BB	BB	BB	BB	AA	BB	AA	AA	BB	BB	AA	AA	BB	AA	AA	AA
GMAL_4499_n	BB	BB	AA	AA	AA	BB	BB	BB	BB	AA	BB	BB	BB	BB	BB	AA	AA	AA	BB	BB	BB	AA	AA	AA	BB	BB	AA	AA	BB	BB	BB	BB	BB	BB	BB	BB	BB	AA	BB	AA	AA	BB	BB	AA	AA	BB	AA	AA	AA
GMAL_5076	BB	BB	BB	CC	AA	BB	BB	AB	BB	BB	CC	--	BB	--	--	AA	AA	BB	BB	AA	BB	BB	AB	AA	BB	BB	BB	AB	BB	BB	BB	BB	BB	BB	BB	BB	BB	AA	BB	AA	AA	BB	BB	BB	AA	BB	AA	BB	AA
Golden_Delicious	BB	BB	AA	AA	AA	BB	BB	BB	BB	AA	BB	BB	BB	BB	AB	AA	AA	AB	AB	BB	AB	AB	AB	AB	BB	AB	AA	AA	AB	AB	AB	AB	AB	AB	BB	AB	AB	AB	AB	AA	AA	AB	BB	AB	AB	AB	AA	AB	BB
Gragylling	AB	AB	AB	AB	AA	AB	AC	AB	BB	AB	BB	BB	AB	BB	AB	AB	AB	AB	BB	BB	BB	AA	AB	AA	BB	BB	AB	AA	BB	AC	AB	BB	AB	BB	BB	AB	AB	AA	AB	AA	AA	BB	BB	AA	AB	AB	AB	AB	AB
Granny_Smith	AA	AA	BB	BB	AA	AA	AA	AA	BB	BB	BB	BB	AB	BB	BB	BB	BB	BB	BB	BB	BB	AA	BB	AA	BB	BB	BB	AA	BB	AA	AB	BB	AA	BB	BB	AA	AA	AA	AA	AA	AA	BB	BB	AB	BB	AA	AA	BB	BB
Greensleeves	AB	AB	AB	AB	AA	AB	AB	AB	BB	AB	BB	BB	BB	BB	AB	AB	AB	BB	AB	BB	AB	AB	BB	AB	AB	AB	AB	AA	AB	AA	AB	AB	AA	AA	BB	AA	AA	AB	AB	AA	AA	AB	BB	BB	BB	AA	AA	BB	BB
Hansens_baccata_2	BB	BB	BB	BB	AA	BB	BB	BB	BB	CC	--	CC	BB	--	BB	AA	AA	AB	BB	BB	BB	BB	--	AA	BB	BB	AA	AA	BB	BB	BB	BB	BB	AC	BB	BB	BB	AA	BB	AA	AA	BB	BB	BB	AA	BB	AA	BB	AA
Hartmann_Muhle_1_x_Oberw_2	AB	BB	AB	AB	AB	BB	AB	AB	BB	AB	BB	AB	BB	BB	AB	AA	AA	AB	AB	BB	AB	AB	AB	AA	BB	AB	AA	AA	BB	AB	BB	AB	AB	BB	BB	AB	AB	AA	AB	AA	AA	BB	BB	AB	AB	AB	AA	AB	AB
Hawthornden	AA	AB	BB	BB	AB	AB	AA	AA	BB	BB	BB	AB	BB	BB	BB	AB	AB	BB	AB	BB	AB	AB	BB	AB	AB	AB	AB	AA	AB	AA	AB	AB	AA	AA	BB	AA	AA	AB	AB	AA	AA	AB	BB	BB	BB	AA	AA	BB	BB
Himalaica	AB	AB	BB	BB	AA	AB	--	AB	BB	BB	BB	BB	BB	BB	BB	AB	AB	BB	BB	BB	BB	AA	BB	AB	BB	BB	AB	AA	BB	AB	BB	AB	AB	AB	BB	AB	AB	AA	BB	AA	AA	BB	BB	BB	AB	BB	AA	AB	AB
Honeycrisp	AA	AB	BB	BB	AB	AB	AA	AA	AB	BB	BB	AB	BB	BB	BB	AB	AB	BB	AB	BB	AB	AB	BB	AA	BB	AB	AB	AA	BB	AA	AB	AB	AA	BB	BB	AA	AA	AA	AB	AA	AA	BB	BB	BB	BB	AB	AA	AB	AB
Hvid_Vinter_Pigeon	AA	BB	BB	BB	BB	BB	AA	AA	BB	BB	BB	AA	BB	BB	BB	AA	AA	BB	AA	BB	AA	BB	BB	BB	BB	AA	AA	AA	AA	AA	AA	AA	AA	AA	BB	AA	AA	BB	AA	AA	AA	AA	BB	BB	BB	AA	AA	BB	BB
Inuringo_1	AB	AB	BB	BB	AA	AB	AB	AB	BB	BB	BB	BB	BB	BB	BB	AB	AB	BB	BB	BB	BB	AB	BB	AA	AB	BB	BB	AA	BB	AB	BB	BB	AB	AB	BB	AB	AB	AA	BB	AA	AA	BB	BB	BB	AB	AB	AA	BB	AB
IX_13	AA	AA	BB	BB	AA	AA	AA	AA	BB	BB	BB	BB	BB	BB	BB	BB	BB	--	BB	BB	BB	AA	BB	BB	BB	BB	BB	AA	BB	AA	BB	BB	AA	BB	BB	AA	AB	AA	AA	AA	AA	BB	BB	BB	BB	AA	AA	BB	BB
IX_5	AA	AA	BB	BB	AA	AA	AA	AA	BB	BB	BB	BB	BB	BB	BB	BB	BB	BB	BB	BB	BB	AA	BB	BB	BB	BB	BB	AA	BB	AA	AA	BB	AA	BB	BB	AA	AA	AA	AA	AA	AA	BB	BB	BB	BB	AA	AA	BB	BB
IX_6	AA	AB	BB	BB	AB	AB	AA	AA	BB	BB	BB	AB	BB	BB	BB	AB	AB	BB	AB	BB	AB	AB	BB	AB	BB	AB	AB	AA	BB	AA	AB	AB	AA	BB	BB	AA	AA	AA	AA	AA	AA	BB	BB	BB	BB	AA	AA	BB	BB
Jonathan	AA	AB	BB	BB	AB	AB	AA	AA	AB	BB	BB	AB	BB	BB	BB	AB	AB	BB	AB	BB	AB	AB	BB	AA	BB	AB	AB	AA	BB	AA	AB	AB	AA	BB	BB	AA	AA	AA	AA	AA	AA	BB	BB	BB	BB	AA	AA	BB	BB
Juve_Z2_47_F	BB	BB	BB	CC	AA	BB	AB	BB	BB	BB	CC	CC	BB	CC	CC	AA	AA	BB	BB	AA	BB	BB	AB	AA	BB	BB	BB	AB	BB	BB	BB	BB	BB	BB	BB	BB	BB	AA	BB	AA	AA	BB	BB	BB	AA	BB	AA	BB	AA
Juve_Z2_61_N	BB	CC	BB	CC	AA	BB	AA	BB	BB	BB	CC	CC	BB	CC	CC	AA	AA	BB	BB	AA	BB	BB	--	AA	BB	BB	BB	AA	BB	BB	CC	BB	BB	BB	BB	BB	BB	AA	BB	AA	AA	BB	BB	BB	AA	BB	AA	BB	AA
Kantil_Sinap	AA	AA	BB	BB	AA	AA	AA	AA	BB	BB	BB	BB	BB	BB	BB	BB	BB	BB	BB	BB	BB	AA	BB	BB	BB	BB	BB	AA	BB	AA	AB	AB	AA	BB	BB	AA	AA	AA	AB	AA	AA	BB	BB	BB	BB	AB	AA	AB	BB
Keswick_Codlin	AA	BB	BB	BB	BB	BB	AA	AA	BB	BB	BB	AA	BB	BB	BB	AA	AA	BB	AA	BB	AA	BB	BB	BB	BB	AA	AA	AA	AA	AA	AA	AA	AA	AA	BB	AA	AA	BB	AA	AA	AA	AA	BB	BB	BB	AA	AA	BB	BB
Kizil_alma_826	AA	AA	BB	BB	AA	AA	AA	AA	BB	BB	BB	BB	BB	BB	BB	BB	BB	AA	BB	BB	BB	AA	BB	BB	BB	BB	BB	AA	BB	AA	BB	BB	AA	BB	BB	AA	BB	AA	AA	AA	AA	BB	BB	BB	BB	AA	AA	BB	BB
Klipphausen	BB	BB	AA	AA	AA	BB	BB	BB	BB	AA	BB	BB	BB	BB	AB	AA	AA	AA	BB	BB	BB	AA	AA	AA	BB	BB	AA	AA	BB	BB	BB	BB	BB	BB	BB	BB	BB	AA	BB	AA	AA	BB	BB	AA	AA	BB	AA	AA	AA
Korea_Wild_Apple	BB	BB	BB	BB	AA	BB	BB	BB	BB	BB	--	--	BB	--	BB	AA	AA	BB	BB	--	--	--	--	AA	BB	BB	AA	AA	BB	BB	BB	BB	BB	AA	BB	BB	BB	AA	BB	AA	AA	BB	BB	BB	AA	BB	AA	BB	AA
Liberty	AA	AB	BB	BB	AB	AB	AA	AA	AB	BB	BB	AB	BB	BB	BB	AB	AB	BB	AB	BB	AB	AB	BB	AB	BB	AB	AB	AA	AB	AA	AA	AB	AA	AB	BB	AA	AA	AB	AA	AA	AA	AB	BB	BB	BB	AA	AA	BB	BB
M.baccata_Jannes	AB	AB	BB	BB	AA	AB	AB	--	BB	BB	BB	BB	BB	BB	BB	AB	AB	BB	--	BB	BB	AA	BB	AA	BB	BB	AB	AA	BB	AB	BB	BB	AB	AB	BB	AB	AB	AA	AB	AA	AA	BB	BB	BB	AB	AB	AA	BB	AB
M.baccata_MAL0044	BB	BB	BB	BB	AA	BB	BB	BB	BB	CC	CC	CC	BB	CC	CC	AA	AA	BB	BB	CC	CC	CC	CC	AA	BB	BB	AA	AA	BB	BB	BB	BB	BB	AA	BB	BB	BB	AA	BB	AA	AA	BB	BB	BB	AA	BB	AA	BB	AA
M.baccata_MAL0060	BB	BB	BB	BB	AA	BB	BB	BB	BB	CC	CC	CC	BB	CC	BB	AA	AA	BB	--	CC	CC	CC	--	AA	BB	BB	AA	AA	BB	BB	BB	BB	BB	AA	BB	BB	BB	AA	BB	AA	AA	BB	BB	BB	AA	BB	AA	BB	AA
M.micromalus_WUR	BB	BB	BB	CC	AA	BB	BB	BB	BB	CC	CC	CC	BB	CC	CC	AA	AA	BB	BB	AB	BB	BB	CC	AA	BB	BB	BB	AB	BB	BB	BC	BB	BB	BC	BB	BB	BB	AA	BB	AC	AA	BB	BB	BB	AA	BB	AA	BB	AA
M_26	AA	AB	BB	BB	AB	AB	AA	AA	AB	BB	BB	AB	BB	BB	BB	AB	AB	BB	AB	BB	AB	AB	BB	AB	BB	AB	AB	AA	AB	AA	AA	AB	AA	AB	BB	AA	AA	AB	AB	AA	AA	AB	BB	BB	BB	AB	AA	AB	AB
M_9	AA	BB	BB	BB	BB	BB	AA	AA	BB	BB	BB	AA	BB	BB	BB	AA	AA	BB	AA	BB	AA	BB	BB	BB	BB	AA	AA	AA	AA	AA	AA	AA	AA	AA	BB	AA	AA	BB	AA	AA	AA	AA	BB	BB	BB	AA	AA	BB	BB
M_baccata_315	BB	BB	BB	BB	AA	BB	BB	BB	BB	BB	--	--	BB	--	--	AA	AA	BB	BB	--	BB	BB	AB	AA	BB	BB	AB	AA	BB	BB	BB	BB	BB	AB	BB	BB	BB	AA	BB	AA	AA	BB	BB	BB	AA	BB	AA	BB	AA
M_floribunda_821	BB	BB	BB	BC	AA	BB	AB	BB	BB	CC	CC	CC	BB	CC	BB	AA	AA	AB	BB	AB	BB	BB	CC	AA	BB	BB	AB	AA	BB	BB	BC	BB	BB	BC	BB	BB	BB	AA	BB	AA	AA	BB	BB	BB	AA	BB	AA	BB	AA
M_sylvestris_10	BB	BB	AA	AA	AA	BB	BB	BB	BB	AA	BB	BB	BB	BB	--	AA	AA	AA	BB	BB	BB	AA	AA	AA	BB	BB	AA	AA	BB	BB	BB	BB	BB	BB	BB	BB	BB	AA	BB	AA	AA	BB	BB	AA	AA	BB	AA	AA	AA
M_sylvestris_2	BB	BB	AA	AA	AA	BB	BB	BB	BB	AA	BB	BB	BB	BB	--	AA	AA	AA	BB	BB	BB	AA	AA	AA	BB	BB	AA	AA	BB	BB	BB	BB	BB	BB	BB	BB	BB	AA	BB	AA	AA	BB	BB	AA	AA	BB	AB	AA	AA
M_sylvestris_5	BB	BB	AA	AA	AA	BB	BB	BB	BB	AA	BB	BB	BB	BB	--	AA	AA	AA	BB	BB	BB	AB	AA	AA	BB	BB	AA	AA	BB	BB	BB	BB	BB	BB	BB	BB	BB	AA	BB	AA	AA	BB	BB	AA	AA	BB	AB	AA	AA
M_x_zumi_Calocarpa	BC	BC	BB	CC	AA	BB	AB	BB	BB	CC	CC	CC	BB	CC	CC	AA	AA	BB	BB	AA	BB	--	CC	AA	BB	BB	BB	AB	BB	BB	BC	BB	BB	BB	BB	BB	BB	AA	BB	AA	AA	BB	BB	BB	AA	BB	AA	BB	AA
MA_1255	BB	BB	BB	CC	AA	BB	--	BB	BB	--	CC	CC	BB	CC	CC	AA	AA	BB	BB	AA	BB	BB	AB	AA	BB	BB	BB	AB	BB	BB	CC	BB	BB	BB	BB	BB	BB	AA	BB	AA	AA	BB	BB	BB	AA	BB	AA	BB	AA
Mal0807	BB	CC	BB	CC	AA	BB	BB	BB	BB	BB	CC	CC	BB	CC	CC	AA	AA	BB	--	AA	BB	BB	AB	AA	BB	BB	BB	AA	BB	BB	CC	BB	BB	BB	BB	BB	BB	AA	BB	AA	AA	BB	BB	BB	AA	AB	AA	BB	AA
Mal0900	BB	BB	AA	AA	AA	BB	BB	BB	BB	AA	BB	BB	BB	BB	AB	AA	AA	AA	BB	BB	BB	AA	AA	AA	BB	BB	AA	AA	BB	BB	BB	BB	BB	BB	BB	BB	BB	AA	BB	AA	AA	BB	BB	AA	AA	BB	AA	AA	AA
Mal0906	BB	BB	AA	AA	AA	BB	BB	BB	BB	AA	BB	BB	BB	BB	BB	AA	AA	AA	BB	BB	BB	AA	AA	AA	BB	BB	AA	AA	BB	BB	BB	BB	BB	BB	BB	BB	BB	AA	BB	AA	AA	BB	BB	AA	AA	BB	AA	AA	AA
Mal0907	BB	BB	AA	AA	AA	BB	BB	BB	BB	AA	BB	BB	BB	BB	AB	AA	AA	AA	BB	BB	BB	AA	AA	AA	BB	BB	AA	AA	BB	BB	BB	BB	BB	BB	BB	BB	BB	AA	BB	AA	AA	BB	BB	AA	AA	BB	AB	AA	AA
Mal0913	BB	BB	AA	AA	AA	BB	BB	BB	BB	AA	BB	BB	BB	BB	--	AA	AA	AA	BB	BB	BB	BB	--	AA	BB	BB	AA	AA	BB	BB	BB	BB	BB	BB	AB	BB	BB	AA	BB	AB	AA	BB	BB	AA	AA	BB	AB	AA	AA
Mal0919	BB	BB	AA	AA	AA	BB	BB	BB	BB	AA	BB	BB	BB	BB	AB	AA	AA	AA	BB	BB	BB	BB	AA	AA	BB	BB	AA	AA	BB	BB	BB	BB	BB	BB	BB	BB	BB	AA	BB	AA	AA	BB	BB	AA	AA	BB	AA	AA	AA
Mal0924	AB	BB	AB	AB	AB	BB	AB	AB	BB	AB	BB	AB	BB	BB	AB	AA	AA	AB	AB	BB	AB	AB	AB	AA	BB	AA	AA	AA	BB	AB	BB	AB	AB	BB	BB	AB	AB	AA	AB	AA	AA	BB	BB	AB	AB	AB	AA	AB	AB
Mal0926	BB	BB	AA	AA	AA	BB	BB	BB	BB	AA	BB	BB	BB	BB	AB	AA	AA	AA	BB	BB	BB	AA	AA	AA	BB	BB	AA	AA	BB	BB	BB	BB	BB	BB	BB	BB	BB	AA	BB	AA	AA	BB	BB	AA	AA	BB	AA	AA	AA
Mal0929	BB	BB	AA	AA	AA	BB	BB	BB	BB	AA	BB	BB	BB	BB	--	AA	AA	AA	BB	BB	BB	AA	AA	AA	BB	BB	AA	AA	BB	BB	BB	BB	BB	BB	BB	BB	BB	AA	BB	AA	AA	BB	BB	AA	AA	BB	AB	AA	AA
Mal0930	BB	BB	AA	AA	AA	BB	BB	BB	BB	AA	BB	BB	BB	BB	BB	AA	AA	AA	BB	BB	BB	AA	AA	AA	BB	BB	AA	AA	BB	BB	BB	BB	BB	BB	BB	BB	BB	AA	BB	AA	AA	BB	BB	AA	AA	BB	AA	AA	AA
Mal0931	BB	BB	AA	AA	AA	BB	BB	BB	BB	AA	BB	BB	BB	BB	--	AA	AA	AA	BB	BB	BB	AA	AA	AA	BB	BB	AA	AA	BB	BB	BB	BB	BB	BB	BB	BB	BB	AA	BB	AA	AA	BB	BB	AA	AA	BB	AA	AA	AA
Mal0932	BB	BB	AA	AA	AA	BB	BB	BB	BB	AA	BB	BB	BB	BB	BB	AA	AA	AA	BB	BB	BB	AA	AA	AA	BB	BB	AA	AA	BB	BB	BB	BB	BB	BB	BB	BB	BB	AA	BB	AA	AA	BB	BB	AA	AA	BB	AA	AA	AA
Mal0937	BB	BB	AA	AA	AA	BB	BB	BB	BB	AA	BB	BB	BB	BB	--	AA	AA	AA	BB	BB	BB	AA	AA	AA	BB	BB	AA	AA	BB	BB	BB	BB	BB	BB	BB	BB	BB	AA	BB	AA	AA	BB	BB	AA	AA	BB	AA	AA	AA
MAL1033	AA	AA	BB	BB	AA	AA	AA	AA	BB	BB	BB	BB	BB	BB	BB	BB	BB	--	BB	BB	BB	AA	BB	BB	BB	BB	BB	AA	BB	AA	BB	BB	AA	BB	BB	AA	BB	AA	AA	AA	AA	BB	BB	BB	BB	AB	AA	AB	AB
MAL1039	AA	AA	BB	BB	AA	AA	AA	AA	AA	BB	BB	BB	BB	BB	BB	BB	BB	BB	BB	BB	BB	AA	BB	AA	BB	BB	BB	AA	BB	AA	AA	BB	AA	BB	BB	AA	AA	AA	BB	AA	AA	BB	BB	BB	BB	BB	AA	AA	AA
MAL1046	AA	AB	BB	BB	AA	AB	AA	AA	BB	BB	BB	AB	BB	BB	BB	AB	AB	AA	AB	BB	AB	AB	BB	AB	BB	AB	AB	AA	BB	AA	BB	AB	AA	BB	BB	AA	AB	AA	AA	AA	AA	BB	BB	BB	BB	AA	AA	BB	BB
MAL1051	AA	AB	BB	BB	AB	AB	AA	AA	BB	BB	BB	AB	BB	BB	BB	AB	AB	BB	AB	BB	AB	AB	BB	AA	BB	AB	AB	AA	BB	AA	BB	AA	AA	BB	BB	AA	AA	AA	AA	AA	AA	BB	BB	BB	BB	AA	AA	BB	BB
Mal1138	BB	BB	AA	AA	AA	BB	BB	BB	BB	AA	BB	BB	BB	BB	BB	AA	AA	AA	BB	BB	BB	AA	AA	AA	BB	BB	AA	AA	BB	BB	BB	BB	BB	BB	BB	BB	BB	AA	BB	AA	AA	BB	BB	AA	AA	BB	AA	AA	AA
Mal1139	BB	--	AA	AA	AA	BB	BB	BB	BB	AA	BB	BB	BB	BB	AB	AA	AA	AA	BB	BB	BB	AA	AA	AA	BB	BB	AA	AA	BB	BB	BB	BB	BB	BB	BB	BB	BB	AA	BB	AA	AA	BB	BB	AA	AA	BB	AA	AA	AB
Mal1140	BB	BB	AA	AA	AA	BB	BB	BB	BB	AA	BB	BB	BB	BB	--	AA	AA	AA	BB	BB	BB	AA	AA	AA	BB	BB	AA	AA	BB	BB	BB	BB	BB	BB	BB	BB	BB	AA	BB	AA	AA	BB	BB	AA	AA	BB	AA	AA	BB
Malus_baccata_Jackii	BB	BB	BB	BB	AA	BB	BB	BB	BB	CC	CC	CC	BB	CC	BB	AA	AA	BC	CC	CC	CC	CC	CC	AA	BB	BB	AA	AA	BB	BB	BB	BB	BB	AA	BB	BB	BB	AA	BB	AA	AA	BB	BB	BB	AA	BB	AA	BB	AA
Mandshurica_6114	BB	BB	BB	BB	AA	BB	BB	BB	BB	CC	CC	CC	BB	CC	BB	AA	AA	BB	BB	CC	CC	--	AB	AA	BB	BB	AA	AA	BB	BB	BB	BB	BB	AA	BB	BB	BB	AA	BB	AA	AA	BB	BB	BB	AA	BB	AA	BB	AA
Margaret	AA	BB	BB	BB	BB	BB	AA	AA	BB	BB	BB	AA	BB	BB	BB	AA	AA	BB	AA	BB	AA	BB	BB	BB	BB	AA	AA	AA	AA	AA	AA	AA	AA	AA	BB	AA	AA	BB	AA	AA	AA	AA	BB	BB	BB	AA	AA	BB	BB
McIntosh	AA	AB	BB	BB	AB	AB	AA	AA	AB	BB	BB	AB	BB	BB	BB	AB	AB	BB	AB	BB	AB	AB	BB	AA	BB	AB	AB	AA	BB	AA	AA	AB	AA	BB	BB	AA	AB	AA	AB	AA	AB	BB	BB	BB	BB	AB	AA	AB	AB
Mildew_Immune_Seedling	--	BB	BB	BB	AB	BB	AB	AB	BB	BB	BC	AC	BB	BB	BB	AA	AA	BB	AB	AB	AB	BB	BB	AA	BB	AB	AB	AB	BB	AB	BB	AB	AB	BB	BB	AB	AB	AA	AB	AA	AA	BB	BB	BB	AB	AB	AA	BB	AB
MM_106	AB	BB	AB	AB	AB	BB	AB	AB	BB	AB	BB	AB	BB	BB	AB	AA	AA	AB	AB	BB	AB	AB	AB	AB	BB	AB	AA	AA	AB	AB	AB	AB	AB	AB	BB	AB	AB	AB	AB	AA	AA	AB	BB	AB	AB	AB	AB	AB	AB
Nagano	AB	AB	BB	BB	AA	AB	AB	AB	BB	BC	BB	BB	BB	BB	BB	AB	AB	AA	BB	BB	BB	AB	BB	AB	BB	BB	BB	AA	BB	AB	BB	BB	AB	BB	BB	AB	BB	AA	AB	AA	AA	BB	BB	BB	AB	AB	AA	BB	AB
Niedzwetzkyana	AA	AA	BB	BC	AA	AA	AA	AA	BB	BB	BB	BB	BB	BB	BB	BB	BB	AB	BB	BB	BB	AA	BB	AB	BB	BB	BB	AA	BB	AA	BB	AB	AA	BB	BB	AA	AB	AA	AA	AA	AA	BB	BB	BB	BB	AA	AA	BB	BB
Northern_Spy	AB	BB	AB	AB	AB	BB	AB	AB	BB	AB	BB	AB	BB	BB	AB	AA	AA	AB	AB	BB	AB	AB	AB	AA	BB	AB	AA	AA	BB	AB	BB	AB	AB	BB	BB	AB	AB	AA	AB	AA	AA	BB	BB	AB	AB	AB	AB	AB	AB
Novosibirski_Sweet	AB	AB	BB	BB	AA	AB	AB	AB	AB	BB	BB	BB	BB	BB	BB	AB	AB	BB	BB	BB	BB	AA	BB	AA	BB	BB	AB	AA	BB	AB	AB	BB	AB	AB	BB	AB	AB	AA	BB	AA	AA	BB	BB	BB	AB	BB	AA	AB	AA
Oberwartha5	BB	BB	AA	AA	AA	BB	--	BB	BB	AA	BB	BB	BB	BB	AA	AA	AA	AA	BB	BB	BB	AA	AA	AA	BB	BB	AA	AA	BB	BB	BB	BB	BB	BB	BB	BB	BB	AA	BB	AA	AA	BB	BB	AA	AA	BB	AA	AA	AA
Oelsen_2_x_Hartmann_Muhle_1	AB	BB	AB	AB	AB	BB	AB	AB	BB	AB	BB	AB	BB	BB	AB	AA	AA	AB	AB	BB	AB	AB	AB	AA	BB	AB	AA	AA	BB	AB	BB	AB	AB	BB	BB	AB	AB	AA	AB	AA	AA	BB	BB	AB	AB	AB	AA	AB	AB
Oelsen_5	BB	BB	AA	AA	AA	BB	--	BB	BB	AA	BB	BB	BB	BB	AA	AA	AA	AA	BB	BB	BB	AA	AA	AA	BB	BB	AA	AA	BB	BB	BB	BB	BB	BB	BB	BB	BB	AA	BB	AA	AA	BB	BB	AA	AA	BB	AB	AA	AA
Olga_Crab	AB	BB	BB	BB	AB	BB	AB	AB	BB	BB	BB	AC	BB	BB	BB	AA	AA	BB	AC	BB	AC	BB	BB	AA	BB	AB	AA	AA	BB	AB	BB	AB	AB	AB	BB	AB	AB	AA	AB	AA	AA	BB	BB	BB	AB	AB	AA	BB	AB
Parkman	BB	BB	BB	BB	AA	BB	BB	BB	BB	CC	CC	CC	BB	CC	BB	AA	AA	AB	BB	BB	BB	BB	CC	AA	BB	BB	AA	AA	BB	BB	BB	BB	BB	--	BB	BB	BB	AA	BB	AA	AA	BB	BB	BB	AA	BB	AA	BB	AA
PI_596280	AA	AA	BB	BB	AA	AA	AA	AA	BB	BB	BB	BB	BB	BB	BB	BB	BB	--	BB	BB	BB	AA	BB	AB	BB	BB	BB	AA	BB	AA	BB	BB	AA	BB	BB	AA	AB	AA	AA	AA	AA	BB	BB	BB	BB	AB	AA	AB	--
PI_596282	AA	AB	BB	BB	AB	AB	AA	AA	BB	BB	BB	AB	BB	BB	BB	AB	AB	--	AB	BB	AB	AB	BB	AB	BB	AB	AB	AA	BB	AA	BB	AB	AA	BB	BB	AA	AB	AA	AA	AA	AA	BB	BB	BB	BB	AA	AA	BB	BB
PI_596283	AA	AA	BB	BB	AA	AA	AA	AA	BB	BB	BB	BB	BB	BB	BB	BB	BB	BB	BB	BB	BB	AA	BB	AA	BB	BB	BB	AA	BB	AA	BB	BB	AA	BB	BB	AA	AA	AA	AA	AA	AA	BB	BB	BB	BB	BB	AA	AA	AC
PI_613847	AB	AB	BB	BB	AA	AB	AB	--	BB	BB	BB	BB	BB	BB	BB	AB	AB	AB	BB	BB	BB	AA	BB	AB	BB	BB	AB	AA	BB	AB	BB	BB	AB	AB	BB	AB	BB	AA	AB	AA	AA	BB	BB	BB	AB	AB	AA	BB	AB
PI_613951	AA	AB	BB	BB	AB	AB	AA	AA	BB	BB	BB	AB	BB	BB	BB	AB	AB	--	AB	BB	AB	AB	BB	AB	BB	AB	AB	AA	BB	AA	BB	AB	AA	BB	BB	AA	AB	AA	AA	AA	AA	BB	BB	BB	BB	AA	AA	BB	BB
PI_613959	AA	AA	BB	BB	AA	AA	AA	AA	BB	BB	BB	BB	BB	BB	BB	BB	BB	--	BB	BB	BB	AA	BB	AB	BB	BB	BB	AA	BB	AA	BB	BB	AA	BB	BB	AA	AB	AA	AA	AA	AA	BB	BB	BB	BB	AA	AA	BB	BB
PI_613980	AA	AB	BB	BB	AB	AB	AA	AA	BB	BB	BB	AB	BB	BB	BB	AB	AB	--	AB	BB	AB	AB	BB	AB	BB	AB	AB	AA	BB	AA	BB	AB	AA	BB	BB	AA	AB	AA	AA	AA	AA	BB	BB	BB	BB	AA	AA	BB	BB
PI_613981	AA	AA	BB	BC	AA	AA	AA	AA	BB	BB	BB	BB	BB	BB	BB	BB	BB	AB	BB	BB	BB	AA	BB	AB	BB	BB	BB	AA	BB	AA	BB	AB	AA	BB	BB	AA	AB	AA	AA	AA	AA	BB	BB	BB	BB	AA	AA	BB	BB
PI_613992	AA	AB	BB	BB	AB	AB	AA	AA	BB	BB	BB	AB	BB	BB	BB	AB	AB	--	AB	BB	AB	AB	BB	AB	BB	AB	AB	AA	BB	AA	BB	AB	AA	BB	BB	AA	AB	AA	AA	AA	AA	BB	BB	BB	BB	AA	AA	BB	BB
PI_613993	AA	AA	BB	BB	AA	AA	AA	AA	BB	BB	BB	BB	BB	BB	BB	BB	BB	AA	BB	BB	BB	AA	BB	BB	BB	BB	BB	AA	BB	AA	BB	BB	AA	BB	BB	AA	BB	AA	AA	AA	AA	BB	BB	BB	BB	AA	AA	BB	BB
PI_629296	--	AB	AB	AB	AA	AB	AB	AB	BB	AB	BB	BB	BB	AB	AB	AB	AB	AB	BB	BB	BB	AB	AB	AA	BB	BB	AB	AA	BB	AB	BB	BB	AB	BB	AB	AB	AB	AA	AB	AB	AA	BB	BB	AB	AB	BB	AB	AA	AA
PI_629297	AA	AA	BB	BB	AA	AA	AA	AA	AB	BB	BB	BB	BB	BB	BB	BB	BB	--	BB	BB	BB	AA	BB	AB	BB	BB	BB	AA	BB	AA	AB	BB	AA	BB	BB	AA	AB	AA	AA	AA	AA	BB	BB	AB	BB	AA	AA	BB	BB
PI_629298	AA	AB	BB	BB	AB	AB	AA	AA	BB	BB	BB	AB	BB	BB	BB	AB	AB	--	AB	BB	AB	AB	BB	AB	BB	AB	AB	AA	BB	AA	BB	BB	AA	BB	BB	AA	BB	AA	AA	AA	AA	BB	BB	BB	BB	AA	AA	BB	BB
PI_629299	AA	AA	BB	BB	AA	AA	AA	AA	BB	BB	BB	BB	BB	BB	BB	BB	BB	AA	BB	BB	BB	AA	BB	AB	BB	BB	BB	AA	BB	AA	BB	AB	AA	BB	BB	AA	AB	AA	AA	AA	AA	BB	BB	BB	AB	AB	AA	AB	BB
PI_629300	AA	AA	BB	BB	AA	AA	AA	AA	BB	BB	BB	BB	BB	BB	BB	BB	BB	BB	BB	BB	BB	AA	BB	AA	BB	BB	BB	AA	BB	AA	BB	AA	AA	BB	BB	AA	AA	AA	AA	AA	AA	BB	BB	BB	BB	AA	AA	BB	BB
PI_629303	AA	AA	BB	BB	AA	AA	AA	AA	BB	BB	BB	BB	BB	BB	BB	BB	BB	--	BB	BB	BB	AA	BB	AB	BB	BB	BB	AA	BB	AA	BB	AB	AA	BB	BB	AA	AB	AA	AA	AA	AA	BB	BB	BB	BB	AA	AA	BB	BB
PI_629304	AA	AA	BB	BB	AA	AA	AA	AA	BB	BB	BB	BB	BB	BB	BB	BB	BB	AA	BB	BB	BB	AA	BB	BB	BB	BB	BB	AA	BB	AA	BB	BB	AA	BB	BB	AA	BB	AA	AA	AA	AA	BB	BB	BB	BB	AA	AA	BB	BB
PI_629305	AA	AB	BB	BB	AA	AB	AA	AA	BB	BB	BB	AB	BB	BB	BB	AB	AB	--	AB	BB	AB	AB	BB	AA	BB	AB	AB	AA	BB	AA	BB	AA	AA	BB	BB	AA	AA	AA	AA	AA	AA	BB	BB	BB	BB	AA	AA	BB	BB
PI_629307	AA	AB	BB	BB	AB	AB	AA	AA	BB	BB	BB	AB	BB	BB	BB	AB	AB	--	AB	BB	AB	AB	BB	AB	BB	AB	AB	AA	BB	AA	BB	AB	AA	BB	BB	AA	AB	AA	AA	AA	AA	BB	BB	BB	BB	AA	AA	BB	BB
PI_629309	AB	AB	AB	AB	AA	AB	AB	AB	BB	AB	BB	BB	BB	AB	AB	AB	AB	AB	BB	BB	BB	AB	AB	AA	BB	BB	AB	AA	BB	AB	BB	BB	AB	BB	AB	AB	AB	AA	AB	AB	AA	BB	BB	AB	AB	BB	AB	AA	AA
PI_629312	AA	BB	BB	BB	AB	BB	AA	AA	BB	BB	BB	AA	BB	BB	BB	AA	AA	AB	AA	BB	AA	BB	BB	AA	BB	AA	AA	AA	BB	AA	BB	AA	AA	BB	BB	AA	AA	AA	AA	AA	AA	BB	BB	BB	BB	AA	AA	BB	BB
PI_629313	AA	AA	BB	BB	AA	AA	AA	AA	BB	BB	BB	BB	BB	BB	BB	BB	BB	AB	BB	BB	BB	AA	BB	AB	BB	BB	BB	AA	BB	AA	BB	AB	AA	BB	BB	AA	AB	AA	AA	AA	AA	BB	BB	BB	BB	AA	AA	BB	BB
PI_629314	AA	AA	BB	BB	AA	AB	AA	AA	BB	BB	BB	BB	BB	BB	BB	BB	BB	BB	BB	BB	BB	AA	BB	AA	BB	BB	BB	AA	BB	AA	BB	AA	AA	BB	BB	AA	AA	AA	AA	AA	AA	BB	BB	BB	BB	AA	AA	BB	BB
PI_629315	AA	AA	BB	BB	AA	AA	AA	AA	BB	BB	BB	BB	BB	BB	BB	BB	BB	BB	BB	BB	BB	AA	BB	AA	AB	BB	BB	AA	BB	AA	BB	AB	AA	AB	BB	AA	AA	AA	AB	AA	AA	BB	BB	BB	BB	AB	AA	AB	BB
PI_633800	AA	AB	BB	BB	AB	AB	AA	AA	BB	BB	BB	AB	BB	BB	BB	AB	AB	--	AB	BB	AB	AB	BB	AB	BB	AB	AB	AA	BB	AA	BB	AB	AA	BB	BB	AA	AB	AA	AA	AA	AA	BB	BB	BB	BB	AA	AA	BB	BB
PI_633801	--	AB	AB	AB	AA	AB	AB	AB	BB	AB	BB	BB	BB	AB	AB	AB	AB	AA	BB	BB	BB	AB	AB	AB	BB	BB	AB	AA	BB	AB	BB	BB	AB	BB	AB	AB	BB	AA	AB	AB	AA	BB	BB	AB	AB	AB	AB	AB	AB
PI_633819	AA	AA	BB	BB	AA	AA	AA	AA	BB	BB	BB	BB	BB	BB	BB	BB	BB	BB	BB	BB	BB	AA	BB	BB	BB	BB	BB	AA	BB	AA	BB	BB	AA	BB	BB	AA	AA	AA	AA	AA	AA	AB	BB	BB	BB	AB	AA	AB	--
PI_633820	AA	AB	BB	BB	AB	AB	AA	AA	BB	BB	BB	AB	BB	BB	BB	AB	AB	BB	AB	BB	AB	AB	BB	AB	BB	AB	AB	AA	BB	AA	BB	BB	AA	BB	BB	AA	BB	AA	AA	AA	AA	BB	BB	BB	BB	AA	AA	BB	BB
PI_633821	AA	AA	BB	BB	AA	AA	AA	AA	BB	BB	BB	BB	BB	BB	BB	BB	BB	BB	BB	BB	BB	AA	BB	AB	BB	BB	BB	AA	BB	AA	BB	BB	AA	BB	BB	AA	BB	AA	AA	AA	AA	BB	BB	BB	BB	AA	AA	BB	BB
PI_633822	AA	AA	BB	BB	AA	AA	AA	AA	BB	BB	BB	BB	BB	BB	BB	BB	BB	BB	BB	BB	BB	AA	BB	BB	BB	BB	BB	AA	BB	AA	BB	BB	AA	BB	BB	AA	BB	AA	AA	AA	AA	BB	BB	BB	BB	AA	AA	BB	BB
PI_633823	AA	AA	BB	BB	AA	AA	AA	AA	BB	BB	BB	BB	BB	BB	BB	BB	BB	BB	BB	BB	BB	AA	BB	BB	BB	BB	BB	AA	BB	AA	BB	BB	AA	BB	BB	AA	AB	AA	AA	AA	AA	BB	BB	BB	BB	AA	AA	BB	BB
PI_633824_k2	BB	BB	AA	AA	AA	BB	--	BB	BB	AA	BB	BB	BB	BB	AA	AA	AA	AA	BB	BB	BB	AA	AA	AA	BB	BB	AA	AA	BB	BB	BB	BB	BB	BB	BB	BB	BB	AA	BB	AA	AA	BB	BB	AA	AA	BB	AA	AA	AA
PI_633825	BB	BB	AA	AA	AA	BB	BB	BB	BB	AA	BB	BB	BB	BB	AA	AA	AA	AA	BB	BB	BB	AB	AA	AA	BB	BB	AA	AA	BB	BB	BB	BB	BB	BB	BB	BB	BB	AA	BB	AA	AA	BB	BB	AA	AA	BB	AA	AA	AA
PI_633828	AA	BB	BB	BB	BB	BB	AA	AA	BB	BB	BB	AA	BB	BB	BB	AA	AA	BB	AA	BB	AA	BB	BB	AB	BB	AA	AA	AA	BB	AA	AB	AA	AA	BB	BB	AA	AA	AA	AA	AA	AA	BB	BB	BB	BB	AA	AA	BB	BB
PI_633829	AA	AB	BB	BB	AB	AB	AA	AA	BB	BB	BB	AB	AB	BB	BB	AB	AB	BB	AB	BB	AB	AB	BB	AB	BB	AB	AB	AA	BB	AA	AA	AB	AA	AA	BB	AA	AA	AB	AB	AA	AA	AB	BB	BB	BB	AA	AA	BB	BB
PI_633830	AA	BB	BB	BB	AB	BB	AA	AA	BB	BB	BB	AA	BB	BB	BB	AA	AA	BB	AA	BB	AA	BB	BB	AA	BB	AA	AA	AA	BB	AA	AB	AB	AA	BB	BB	AA	AB	AA	AB	AA	AA	BB	BB	BB	BB	AB	AA	AB	BB
PI_633831	AA	AA	BB	BB	AA	AA	AA	AA	BB	BB	BB	BB	AB	BB	BB	BB	BB	BB	BB	BB	BB	AA	BB	AA	BB	BB	BB	AA	BB	AA	AB	BB	AA	AB	BB	AA	AA	AA	AB	AA	AA	BB	BB	BB	BB	AB	AA	AB	--
PI_633832	AA	AA	BB	BB	AA	AA	AA	AA	BB	BB	BB	BB	BB	BB	BB	BB	BB	BB	BB	BB	BB	AA	BB	AB	BB	BB	BB	AA	BB	AA	BB	BB	AA	AB	BB	AA	AA	AA	AA	AA	AA	BB	BB	BB	BB	AB	AA	AB	AB
PI_633918	AA	AA	BB	BB	AA	AA	AA	AA	BB	BB	BB	BB	BB	BB	BB	BB	BB	--	BB	BB	BB	AA	BB	AB	BB	BB	BB	AA	BB	AA	BB	AB	AA	BB	BB	AA	AB	AA	AA	AA	AA	BB	BB	BB	BB	AA	AA	BB	BB
PI_633923	AA	AB	BB	BB	AB	AB	AA	AA	BB	BB	BB	AB	BB	BB	BB	AB	AB	BB	AB	BB	AB	AB	BB	AA	BB	AB	AB	AA	BB	AA	BB	AA	AA	BB	BB	AA	AA	AA	AA	AA	AA	BB	BB	BB	BB	AA	AA	BB	BB
PI_644211	BB	BB	AA	AA	AA	BB	BB	BB	BB	AA	BB	BB	BB	AA	AA	AA	AA	AA	BB	BB	BB	BB	AA	AA	BB	BB	AA	AA	BB	BB	BB	BB	BB	BB	AA	BB	BB	AA	BB	BB	AA	BB	BB	AA	AA	BB	BB	AA	AA
PI_644212	AA	AB	BB	BB	AB	AB	AA	AA	BB	BB	BB	AB	BB	BB	BB	AB	AB	BB	AB	BB	AB	AB	BB	AA	BB	AB	AB	AA	BB	AA	BB	AA	AA	BB	BB	AA	AA	AA	AA	AA	AA	BB	BB	BB	BB	AA	AA	BB	BB
PI_650955	AA	AB	BB	BB	AB	AB	AA	AA	BB	BB	BB	AB	BB	BB	BB	AB	AB	--	AB	BB	AB	AB	BB	AB	BB	AB	AB	AA	BB	AA	BB	AB	AA	BB	BB	AA	AB	AA	AA	AA	AA	BB	BB	BB	BB	AA	AA	BB	BB
PI_650957	AA	AB	BB	BB	AB	AB	AA	AA	BB	BB	BB	AB	BB	BB	BB	AB	AB	--	AB	BB	AB	AB	BB	AB	BB	AB	AB	AA	BB	AA	BB	AB	AA	BB	BB	AA	AB	AA	AA	AA	AA	BB	BB	BB	BB	AA	AA	BB	BB
PI_650958	AA	AA	BB	BB	AA	AA	AA	AA	BB	BB	BB	BB	BB	BB	BB	BB	BB	AA	BB	BB	BB	AA	BB	BB	BB	BB	BB	AA	BB	AA	BB	BB	AA	BB	BB	AA	BB	AA	AA	AA	AA	BB	BB	BB	BB	AA	AA	BB	BB
PI_650961	AB	AB	AB	AB	AA	AB	AB	AB	BB	AB	BB	BB	BB	AB	AB	AB	AB	AA	BB	BB	BB	AB	AB	AB	BB	BB	AB	AA	BB	AB	BB	BB	AB	BB	AB	AB	BB	AA	AB	AB	AA	BB	BB	AB	AB	AB	AB	AB	AB
PI_650962	AA	AA	BB	BB	AA	AA	AA	AA	BB	BB	BB	BB	BB	BB	BB	BB	BB	AB	BB	BB	BB	AA	BB	BB	BB	BB	BB	AA	BB	AA	AB	BB	AA	BB	BB	AA	AB	AA	AA	AA	AA	BB	BB	BB	BB	AA	AA	BB	BB
PI_650963	AA	AA	BB	BB	AA	AA	AA	AA	BB	BB	BB	BB	BB	BB	BB	BB	BB	AA	BB	BB	BB	AA	BB	BB	BB	BB	BB	AA	BB	AA	BB	BB	AA	BB	BB	AA	BB	AA	AA	AA	AA	BB	BB	BB	BB	AA	AA	BB	BB
PI_650980	AA	BB	BB	BB	BB	BB	AA	AA	BB	BB	BB	AA	BB	BB	BB	AA	AA	BB	AA	BB	AA	BB	BB	AA	BB	AA	AA	AA	BB	AA	BB	AA	AA	BB	BB	AA	AA	AA	AA	AA	AA	BB	BB	BB	BB	AA	AA	BB	BB
PI_650981	AA	AA	BB	BB	AA	AA	AA	AA	BB	BB	BB	BB	BB	BB	BB	BB	BB	AA	BB	BB	BB	AA	BB	BB	BB	BB	BB	AA	BB	AA	BB	BB	AA	BB	BB	AA	BB	AA	AA	AA	AA	BB	BB	BB	BB	AA	AA	BB	BB
PI_650982	AA	AB	BB	BB	AA	AB	AA	AA	BB	BB	BB	AB	BB	BB	BB	AB	AB	AA	AB	BB	AB	AB	BB	AB	BB	AB	AB	AA	BB	AA	BB	AB	AA	BB	BB	AA	AB	AA	AA	AA	AA	BB	BB	BB	BB	AA	AA	BB	BB
PI_650983	AA	AB	BB	BB	AB	AB	AA	AA	BB	BB	BB	AB	BB	BB	BB	AB	AB	--	AB	BB	AB	AB	BB	AB	BB	AB	AB	AA	BB	AA	BB	AB	AA	BB	BB	AA	AB	AA	AA	AA	AA	BB	BB	BB	BB	AA	AA	BB	BB
PI_650984	AA	AB	BB	BB	AB	AB	AA	AA	BB	BB	BB	AB	BB	BB	BB	AB	AB	--	AB	BB	AB	AB	BB	AB	BB	AB	AB	AA	BB	AA	BB	AB	AA	BB	BB	AA	AB	AA	AA	AA	AA	BB	BB	BB	BB	AA	AA	BB	BB
PI_650985	AA	AA	BB	BB	AA	AA	AA	AA	BB	BB	BB	BB	BB	BB	BB	BB	BB	--	BB	BB	BB	AA	BB	AB	BB	BB	BB	AA	BB	AA	BB	BB	AA	BB	BB	AA	AB	AA	AA	AA	AA	BB	BB	BB	BB	AA	AA	BB	BB
PI_650986	AA	AA	BB	BB	AA	AA	AA	AA	BB	BB	BB	BB	BB	BB	BB	BB	BB	AB	BB	BB	BB	AA	BB	AB	BB	BB	BB	AA	BB	AA	BB	BB	AA	BB	BB	AA	AB	AA	AA	AA	AA	BB	BB	BB	BB	AA	AA	BB	BB
PI_650987	--	AA	BB	BB	AA	AA	AA	AA	BB	BB	BB	BB	BB	BB	BB	BB	BB	--	BB	BB	BB	AA	BB	AB	BB	BB	BB	AA	BB	AA	BB	BB	AA	BB	BB	AA	AB	AA	AA	AA	AA	BB	BB	BB	BB	AA	AA	BB	BB
PI_650991	AA	AA	BB	BB	AA	AA	AA	AA	BB	BB	BB	BB	BB	BB	BB	BB	BB	--	BB	BB	BB	AA	BB	AB	BB	BB	BB	AA	BB	AA	BB	BB	AA	BB	BB	AA	AB	AA	AA	AA	AA	BB	BB	BB	BB	AA	AA	BB	BB
PI_651001	AA	AA	BB	BB	AA	AA	AA	AA	BB	BB	BB	BB	BB	BB	BB	BB	BB	--	BB	BB	BB	AA	BB	AB	BB	BB	BB	AA	BB	AA	BB	AB	AA	BB	BB	AA	AB	AA	AA	AA	AA	BB	BB	BB	BB	AA	AA	BB	BB
PI_651002	AA	AA	BB	BB	AA	AA	AA	AA	BB	BB	BB	BB	BB	BB	BB	BB	BB	--	BB	BB	BB	AA	BB	AB	BB	BB	BB	AA	BB	AA	BB	BB	AA	BB	BB	AA	AB	AA	AA	AA	AA	BB	BB	BB	BB	AA	AA	BB	BB
PI_656998	AA	AA	BB	BB	AA	AA	AA	AA	BB	BB	BB	BB	BB	BB	BB	BB	BB	AA	BB	BB	BB	AA	BB	BB	BB	BB	BB	AA	BB	AA	BB	BB	AA	BB	BB	AA	BB	AA	AA	AA	AA	BB	BB	BB	BB	AA	AA	BB	BB
PI_657028	AA	AA	BB	BB	AA	AA	AA	AA	BB	BB	BB	BB	BB	BB	BB	BB	BB	BB	BB	BB	BB	AA	BB	AA	BB	BB	BB	AA	BB	AA	BB	AB	AA	BB	BB	AA	AA	AA	AA	AA	AA	BB	BB	BB	BB	AA	AA	BB	BB
PI_657029	BB	BB	AA	AA	AA	BB	BB	BB	BB	AA	BB	BB	BB	AA	AA	AA	AA	AA	BB	BB	BB	BB	AA	AA	BB	BB	AA	AA	BB	BB	BB	BB	BB	BB	AA	BB	BB	AA	BB	BB	AA	BB	BB	AA	AA	BB	BB	AA	AA
PI_657030	AB	AB	AB	AB	AA	AB	AB	AB	BB	AB	BB	BB	BB	AB	AB	AB	AB	AA	BB	BB	BB	AB	AB	AB	BB	BB	AB	AA	BB	AB	BB	BB	AB	BB	AB	AB	BB	AA	AB	AB	AA	BB	BB	AB	AB	AB	AB	AB	AB
PI_657031	AA	AA	BB	BB	AA	AA	AA	AA	BB	BB	BB	BB	BB	BB	BB	BB	BB	AA	BB	BB	BB	AA	BB	BB	BB	BB	BB	AA	BB	AA	BB	BB	AA	BB	BB	AA	BB	AA	AA	AA	AA	BB	BB	BB	BB	AA	AA	BB	BB
PI_657032	AA	AB	BB	BB	AB	AB	AA	AA	BB	BB	BB	AB	BB	BB	BB	AB	AB	--	AB	BB	AB	AB	BB	AB	BB	AB	AB	AA	BB	AA	BB	AB	AA	BB	BB	AA	AB	AA	AA	AA	AA	BB	BB	BB	BB	AA	AA	BB	BB
PI_657033	AA	AB	BB	BB	AB	AB	AA	AA	BB	BB	BB	AB	BB	BB	BB	AB	AB	--	AB	BB	AB	AB	BB	AB	BB	AB	AB	AA	BB	AA	BB	AB	AA	BB	BB	AA	AB	AA	AA	AA	AA	BB	BB	BB	BB	AA	AA	BB	BB
PI_657034	AA	AB	BB	BB	AB	AB	AA	AA	BB	BB	BB	AB	BB	BB	BB	AB	AB	--	AB	BB	AB	AB	BB	AB	BB	AB	AB	AA	BB	AA	BB	AB	AA	BB	BB	AA	AB	AA	AA	AA	AA	BB	BB	BB	BB	AA	AA	BB	BB
PI_657035	AA	AA	BB	BB	AA	AA	AA	AA	BB	BB	BB	BB	BB	BB	BB	BB	BB	AA	BB	BB	BB	AA	BB	BB	BB	BB	BB	AA	BB	AA	BB	BB	AA	BB	BB	AA	BB	AA	AA	AA	AA	BB	BB	BB	BB	AA	AA	BB	BB
PI_657036	AA	AB	BB	BB	AB	AB	AA	AA	AB	BB	BB	AB	BB	BB	BB	AB	AB	BB	AB	BB	AB	AB	BB	AA	BB	AB	AB	AA	BB	AA	AB	AB	AA	BB	BB	AA	AA	AA	AA	AA	AA	BB	BB	AB	BB	AA	AA	BB	BB
PI_657037	AB	AB	AB	AB	AA	AB	AB	AB	AB	AB	BB	BB	BB	AB	AB	AB	AB	AB	BB	BB	BB	AB	AB	AA	BB	BB	AB	AA	BB	AB	AB	BB	AB	BB	AB	AB	AB	AA	AB	AB	AA	BB	BB	AA	AB	AB	AB	AB	AB
PI_657038	AA	AA	BB	BB	AA	AA	AA	AA	BB	BB	BB	BB	BB	BB	BB	BB	BB	AA	BB	BB	BB	AA	BB	BB	BB	BB	BB	AA	BB	AA	BB	BB	AA	BB	BB	AA	BB	AA	AA	AA	AA	BB	BB	BB	BB	AA	AA	BB	BB
PI_657039	AA	AB	BB	BB	AB	AB	AA	AA	BB	BB	BB	AB	BB	BB	BB	AB	AB	--	AB	BB	AB	AB	BB	AB	BB	AB	AB	AA	BB	AA	BB	AB	AA	BB	BB	AA	AB	AA	AA	AA	AA	BB	BB	BB	BB	AA	AA	BB	BB
PI_657040	AA	AB	BB	BB	AB	AB	AA	AA	BB	BB	BB	AB	BB	BB	BB	AB	AB	--	AB	BB	AB	AB	BB	AB	BB	AB	AB	AA	BB	AA	BB	AB	AA	BB	BB	AA	AB	AA	AA	AA	AA	BB	BB	BB	BB	AA	AA	BB	BB
PI_657041	AA	AA	BB	BB	AA	AA	AA	AA	BB	BB	BB	BB	BB	BB	BB	BB	BB	--	BB	BB	BB	AA	BB	AB	BB	BB	BB	AA	BB	AA	BB	BB	AA	BB	BB	AA	AB	AA	AA	AA	AA	BB	BB	BB	BB	AA	AA	BB	BB
PI_657043	AA	AA	BB	BB	AA	AA	AA	AA	BB	BB	BB	BB	BB	BB	BB	BB	BB	AA	BB	BB	BB	AA	BB	BB	BB	BB	BB	AA	BB	AA	BB	BB	AA	BB	BB	AA	BB	AA	AA	AA	AA	BB	BB	BB	BB	AA	AA	BB	BB
PI_657044	AB	AB	AB	AB	AA	AB	AB	AB	BB	AB	BB	BB	BB	AB	AB	AB	AB	AA	BB	BB	BB	AB	AB	AB	BB	BB	AB	AA	BB	AB	BB	BB	AB	BB	AB	AB	BB	AA	AB	AB	AA	BB	BB	AB	AB	AB	AB	AB	AB
PI_657045	AA	AB	BB	BB	AA	AB	AA	AA	BB	BB	BB	AB	BB	BB	BB	AB	AB	AA	AB	BB	AB	AB	BB	AB	BB	AB	AB	AA	BB	AA	BB	AB	AA	BB	BB	AA	AB	AA	AA	AA	AA	BB	BB	BB	BB	AA	AA	BB	BB
PI_657046	AA	AB	BB	BB	AB	AB	AA	AA	BB	BB	BB	AB	BB	BB	BB	AB	AB	--	AB	BB	AB	AB	BB	AB	BB	AB	AB	AA	BB	AA	BB	AB	AA	BB	BB	AA	AB	AA	AA	AA	AA	BB	BB	BB	BB	AA	AA	BB	BB
PI_657047	AA	AB	BB	BB	AB	AB	AA	AA	BB	BB	BB	AB	BB	BB	BB	AB	AB	BB	AB	BB	AB	AB	BB	AB	BB	AB	AB	AA	BB	AA	AB	AB	AA	BB	BB	AA	AA	AA	AA	AA	AA	BB	BB	BB	BB	AA	AA	BB	BB
PI_657048	AA	AA	BB	BB	AA	AA	AA	AA	BB	BB	BB	BB	BB	BB	BB	BB	BB	AB	BB	BB	BB	AA	BB	AB	BB	BB	BB	AA	BB	AA	BB	BB	AA	BB	BB	AA	AB	AA	AA	AA	AA	BB	BB	BB	BB	AA	AA	BB	BB
PI_657049	AA	AA	BB	BB	AA	AA	AA	AA	BB	BB	BB	BB	BB	BB	BB	BB	BB	--	BB	BB	BB	AA	BB	AB	BB	BB	BB	AA	BB	AA	BB	BB	AA	BB	BB	AA	AB	AA	AA	AA	AA	BB	BB	BB	BB	AA	AA	BB	BB
PI_657050	--	AB	AB	AB	AA	AB	AB	AB	BB	--	BB	BB	BB	AB	AB	AB	AB	AB	BB	BB	BB	AB	AB	AA	BB	BB	AB	AA	BB	AB	BB	BB	AB	BB	AB	AB	AB	AA	AB	AB	AA	BB	BB	AB	AB	AB	AB	AB	AB
PI_657051	--	BB	AA	AB	AA	AB	AB	AB	BB	AB	BB	BB	BB	AB	AB	AB	AB	AA	BB	BB	BB	AB	AB	AB	BB	BB	AB	AA	BB	AB	BB	BB	AB	BB	AB	AB	BB	AA	AB	AB	AA	BB	BB	AB	AB	AB	AB	AB	AB
PI_657052	--	BB	BB	BB	AA	AB	AA	AA	BB	BB	BB	AB	BB	BB	BB	AB	AB	AA	AB	BB	AB	AB	BB	AB	BB	AB	AB	AA	BB	AA	BB	AB	AA	BB	BB	AA	AB	AA	AA	AA	AA	BB	BB	BB	BB	AA	AA	BB	BB
PI_657053	AA	AB	BB	BB	AB	AB	AA	AA	BB	BB	BB	AB	BB	BB	BB	AB	AB	--	AB	BB	AB	AB	BB	AB	BB	AB	AB	AA	BB	AA	BB	AB	AA	BB	BB	AA	AB	AA	AA	AA	AA	BB	BB	BB	BB	AA	AA	BB	BB
PI_657054	--	BB	AB	AB	AB	BB	--	AB	BB	AB	BB	AB	BB	AB	AB	AA	AA	AB	AB	BB	AB	BB	AB	AA	BB	AB	AA	AA	BB	AB	BB	AB	AB	BB	AB	AB	AB	AA	AB	AB	AA	BB	BB	AB	AB	AB	AB	AB	AB
PI_657055	AA	AB	BB	BB	AB	AB	AA	AA	BB	BB	BB	AB	BB	BB	BB	AB	AB	--	AB	BB	AB	AB	BB	AB	BB	AB	AB	AA	BB	AA	BB	AB	AA	BB	BB	AA	AB	AA	AA	AA	AA	BB	BB	BB	BB	AA	AA	BB	BB
PI_657056	AB	BB	AB	AB	AB	BB	AB	AB	BB	AB	BB	AB	BB	AB	AB	AA	AA	AB	AB	BB	AB	BB	AB	AA	BB	AB	AA	AA	BB	AB	BB	AB	AB	BB	AB	AB	AB	AA	AB	AB	AA	BB	BB	AB	AB	AB	AB	AB	AB
PI_657062	AA	AA	BB	--	AA	--	AA	AA	BB	BB	BB	BB	BB	BB	BB	BB	BB	BB	BB	BB	BB	AA	BB	AA	BB	BB	BB	AA	BB	AA	BB	AA	AA	BB	BB	AA	AA	AA	AA	AA	AA	BB	BB	BB	BB	AA	AA	BB	BB
PI_657063	AA	AA	BB	BB	AA	AA	AA	AA	BB	BB	BB	BB	BB	BB	BB	BB	BB	--	BB	BB	BB	AA	BB	AB	BB	BB	BB	AA	BB	AA	BB	AB	AA	BB	BB	AA	AB	AA	AA	AA	AA	BB	BB	BB	BB	AA	AA	BB	BB
PI_657064	AA	AA	BB	BB	AA	AA	AA	AA	BB	BB	BB	BB	BB	BB	BB	BB	BB	--	BB	BB	BB	AA	BB	AB	BB	BB	BB	AA	BB	AA	BB	AB	AA	BB	BB	AA	AB	AA	AA	AA	AA	BB	BB	BB	BB	AA	AA	BB	BB
PI_657066	AA	AA	BB	BB	AA	AA	AA	AA	BB	BB	BB	BB	BB	BB	BB	BB	BB	AA	BB	BB	BB	AA	BB	BB	BB	BB	BB	AA	BB	AA	BB	BB	AA	BB	BB	AA	BB	AA	AA	AA	AA	BB	BB	BB	BB	AA	AA	BB	BB
PI_657067	AA	BB	AB	AB	AB	BB	AB	AB	BB	AB	BB	AB	BB	AB	AB	AA	AA	AB	AB	BB	AB	BB	AB	AA	BB	AB	AA	AA	BB	AB	BB	AB	AB	BB	AB	AB	AB	AA	AB	AB	AA	BB	BB	AB	AB	AB	AB	AB	AB
PI_657068	AA	AB	BB	BB	AB	AB	AA	AA	BB	BB	BB	AB	BB	BB	BB	AB	AB	BB	AB	BB	AB	AB	BB	AA	BB	AB	AB	AA	BB	AA	BB	AA	AA	BB	BB	AA	AA	AA	AA	AA	AA	BB	BB	BB	BB	AA	AA	BB	BB
PI_657069	AA	AB	BB	BB	AB	AB	AA	AA	BB	BB	BB	AB	BB	BB	BB	AB	AB	--	AB	BB	AB	AB	BB	AB	BB	AB	AB	AA	BB	AA	BB	AB	AA	BB	BB	AA	AB	AA	AA	AA	AA	BB	BB	BB	BB	AA	AA	BB	BB
PI_657070	AB	BB	AB	AB	AB	BB	--	AB	BB	AB	BB	AB	BB	AB	AB	AA	AA	AB	AB	BB	AB	BB	AB	AA	BB	AB	AA	AA	BB	AB	BB	AB	AB	BB	AB	AB	AB	AA	AB	AB	AA	BB	BB	AB	AB	AB	AB	AB	AB
PI_657071	AA	AB	BB	BB	AB	AB	AA	AA	BB	BB	BB	AB	BB	BB	BB	AB	AB	BB	AB	BB	AB	AB	BB	AA	BB	AB	AB	AA	BB	AA	BB	AA	AA	BB	BB	AA	AA	AA	AA	AA	AA	BB	BB	BB	BB	AA	AA	BB	BB
PI_657073	BB	BB	AA	AA	AA	BB	BB	BB	BB	--	BB	BB	BB	AA	--	AA	AA	AA	BB	BB	BB	BB	AA	AA	BB	BB	AA	AA	BB	BB	BB	BB	BB	BB	AA	BB	BB	AA	BB	BB	AA	BB	BB	AA	AA	BB	BB	AA	AA
PI_657074	AA	AA	BB	BB	AA	AA	AA	AA	BB	BB	BB	BB	BB	BB	BB	BB	BB	AA	BB	BB	BB	AA	BB	BB	BB	BB	BB	AA	BB	AA	BB	BB	AA	BB	BB	AA	BB	AA	AA	AA	AA	BB	BB	BB	BB	AA	AA	BB	BB
PI_657075	AB	AB	AB	AB	AA	AB	AB	AB	BB	AB	BB	BB	BB	AB	AB	AB	AB	AA	BB	BB	BB	AB	AB	AB	BB	BB	AB	AA	BB	AB	BB	BB	AB	BB	AB	AB	BB	AA	AB	AB	AA	BB	BB	AB	AB	AB	AB	AB	AB
PI_657076	AA	AA	BB	BB	AA	AA	AA	AA	BB	BB	BB	BB	BB	BB	BB	BB	BB	AA	BB	BB	BB	AA	BB	BB	BB	BB	BB	AA	BB	AA	BB	BB	AA	BB	BB	AA	BB	AA	AA	AA	AA	BB	BB	BB	BB	AA	AA	BB	BB
PI_657078	AA	AB	BB	BB	AB	AB	AA	AA	BB	BB	BB	AB	BB	BB	BB	AB	AB	--	AB	BB	AB	AB	BB	AB	BB	AB	AB	AA	BB	AA	BB	AB	AA	BB	BB	AA	AB	AA	AA	AA	AA	BB	BB	BB	BB	AA	AA	BB	BB
PI_657080	AA	AA	BB	BB	AA	AA	AA	AA	BB	BB	BB	BB	BB	BB	BB	BB	BB	--	BB	BB	BB	AA	BB	BB	BB	BB	BB	AA	BB	AA	AB	BB	AA	BB	BB	AA	AB	AA	AA	AA	AA	BB	BB	BB	BB	AA	AA	BB	BB
PI_657081	AA	AA	BB	BB	AA	AA	AA	AA	BB	BB	BB	BB	BB	BB	BB	BB	BB	AA	BB	BB	BB	AA	BB	BB	BB	BB	BB	AA	BB	AA	BB	BB	AA	BB	BB	AA	BB	AA	AA	AA	AA	BB	BB	BB	BB	AA	AA	BB	BB
PI_657082	AA	AA	BB	BB	AA	AA	AA	AA	BB	BB	BB	BB	BB	BB	BB	BB	BB	AA	BB	BB	BB	AA	BB	BB	BB	BB	BB	AA	BB	AA	BB	BB	AA	BB	BB	AA	BB	AA	AA	AA	AA	BB	BB	BB	BB	AA	AA	BB	BB
PI_657083	AA	AB	BB	BB	AB	AB	AA	AA	BB	BB	BB	AB	BB	BB	BB	AB	AB	--	AB	BB	AB	AB	BB	AB	BB	AB	AB	AA	BB	AA	BB	AB	AA	BB	BB	AA	AB	AA	AA	AA	AA	BB	BB	BB	BB	AA	AA	BB	BB
PI_657084	--	AB	BB	BB	AB	AB	AA	AA	BB	BB	BB	AB	BB	BB	BB	AB	AB	--	AB	BB	AB	AB	BB	AB	BB	AB	AB	AA	BB	AA	BB	AB	AA	BB	BB	AA	AB	AA	AA	AA	AA	BB	BB	BB	BB	AA	AA	BB	BB
PI_657106	AA	AA	BB	BB	AA	AA	AA	AA	BB	BB	BB	BB	BB	BB	BB	BB	BB	AA	BB	BB	BB	AA	BB	BB	BB	BB	BB	AA	BB	AA	BB	BB	AA	BB	BB	AA	BB	AA	AA	AA	AA	BB	BB	BB	BB	AA	AA	BB	BB
PI_657108	AA	AA	BB	BB	AA	AA	AA	AA	BB	BB	BB	BB	BB	BB	BB	BB	BB	--	BB	BB	BB	AA	BB	AB	BB	BB	BB	AA	BB	AA	BB	AB	AA	BB	BB	AA	AB	AA	AA	AA	AA	BB	BB	BB	BB	AA	AA	BB	BB
PI_657110	AA	AB	BB	BB	AB	AB	AA	AA	BB	BB	BB	AB	BB	BB	BB	AB	AB	--	AB	BB	AB	AB	BB	AB	BB	AB	AB	AA	BB	AA	BB	AB	AA	BB	BB	AA	AB	AA	AA	AA	AA	BB	BB	BB	BB	AA	AA	BB	BB
PI_657111	AA	AA	BB	BB	AA	AA	AA	AA	BB	BB	BB	BB	BB	BB	BB	BB	BB	AA	BB	BB	BB	AA	BB	BB	BB	BB	BB	AA	BB	AA	BB	BB	AA	BB	BB	AA	BB	AA	AA	AA	AA	BB	BB	BB	BB	AA	AA	BB	BB
PI_657112	AA	AB	BB	BB	AB	AB	AA	AA	BB	BB	BB	AB	BB	BB	BB	AB	AB	--	AB	BB	AB	AB	BB	AB	BB	AB	AB	AA	BB	AA	BB	AB	AA	BB	BB	AA	AB	AA	AA	AA	AA	BB	BB	BB	BB	AA	AA	BB	BB
PI_657114	AB	AB	AB	AA	AA	AB	AB	AB	BB	AB	BB	BB	BB	AB	AB	AB	AB	AB	BB	BB	BB	AB	AB	AA	BB	BB	AB	AA	BB	AB	BB	AB	AB	BB	AB	AB	AB	AA	AB	AB	AA	BB	BB	AB	AB	AB	AB	AB	AB
PI_657117	AA	AA	BB	BB	AA	AA	AA	AA	BB	BB	BB	BB	BB	BB	BB	BB	BB	AA	BB	BB	BB	AA	BB	BB	BB	BB	BB	AA	BB	AA	BB	BB	AA	BB	BB	AA	BB	AA	AA	AA	AA	BB	BB	BB	BB	AA	AA	BB	BB
PI_657120	AA	AA	BB	BB	AA	AA	AA	AA	BB	BB	BB	BB	BB	BB	BB	BB	BB	AA	BB	BB	BB	AA	BB	BB	BB	BB	BB	AA	BB	AA	BB	BB	AA	BB	BB	AA	BB	AA	AA	AA	AA	BB	BB	BB	BB	AA	AA	BB	BB
PI_666151	AA	AB	BB	BB	AB	AB	AA	AA	BB	BB	BB	AB	BB	BB	BB	AB	AB	--	AB	BB	AB	AB	BB	AB	BB	AB	AB	AA	BB	AA	BB	AB	AA	BB	BB	AA	AB	AA	AA	AA	AA	BB	BB	BB	BB	AA	AA	BB	BB
PI_666152	AB	AB	AB	AB	AA	AB	AB	AB	BB	AB	BB	BB	BB	AB	AB	AB	AB	AA	BB	BB	BB	AB	--	AB	BB	BB	AB	AA	BB	AB	BB	BB	AB	BB	AB	AB	BB	AA	AA	AA	AA	BB	BB	BB	BB	AA	AA	BB	BB
PI_666154	AA	AA	BB	BB	AA	AA	AA	AA	BB	BB	BB	BB	BB	BB	BB	BB	BB	--	BB	BB	BB	AA	BB	AB	BB	BB	BB	AA	BB	AA	BB	BB	AA	BB	BB	AA	AB	AA	AA	AA	AA	BB	BB	BB	BB	AA	AA	BB	BB
PI_666155	AA	AA	BB	BB	AA	AA	AA	AA	BB	BB	BB	BB	BB	BB	BB	BB	BB	BB	BB	BB	BB	AA	BB	AB	BB	BB	BB	AA	BB	AA	BB	BB	AA	BB	BB	AA	AA	AA	AA	AA	AA	BB	BB	BB	BB	AB	AA	AB	--
PI_666157	AA	AA	BB	BB	AA	AA	AA	AA	BB	BB	BB	BB	BB	BB	BB	BB	BB	BB	BB	BB	BB	AA	BB	AA	BB	BB	BB	AA	BB	AA	BB	BB	AA	BB	BB	AA	AA	AA	AA	AA	AA	BB	BB	BB	BB	AA	AA	BB	BB
PI_666158	AA	AA	BB	BB	AA	AA	AA	AA	BB	BB	BB	BB	BB	BB	BB	BB	BB	BB	BB	BB	BB	AA	BB	BB	BB	BB	BB	AA	BB	AA	BB	BB	AA	BB	BB	AA	BB	AA	AA	AA	AA	BB	BB	BB	BB	AA	AA	BB	BB
PI_666162	AA	AA	BB	BB	AA	AA	AA	AA	BB	BB	BB	BB	BB	BB	BB	BB	BB	BB	BB	BB	BB	AA	BB	BB	BB	BB	BB	AA	BB	AA	BB	BB	AA	BB	BB	AA	AB	AA	AA	AA	AA	BB	BB	BB	BB	AA	AA	BB	BB
PI_666163	AA	AA	BB	BB	AA	AA	AA	AA	BB	BB	BB	BB	BB	BB	BB	BB	BB	BB	BB	BB	BB	AA	BB	AB	BB	BB	BB	AA	BB	AA	BB	BB	AA	BB	BB	AA	BB	AA	AA	AA	AA	BB	BB	BB	BB	AA	AA	AB	BB
PI_666164	AA	AA	BB	BB	AA	AA	AA	AA	BB	BB	BB	BB	BB	BB	BB	BB	BB	BB	BB	BB	BB	AA	BB	AB	BB	BB	BB	AA	BB	AA	BB	BB	AA	BB	BB	AA	AB	AA	AA	AA	AA	BB	BB	BB	BB	AA	AA	BB	BB
PI_666167	AA	AB	BB	BB	AB	AB	AA	AA	BB	BB	BB	AB	BB	BB	BB	AB	AB	BB	AB	BB	AB	AB	BB	AA	BB	AB	AB	AA	BB	AA	BB	AB	AA	BB	BB	AA	AA	AA	AA	AA	AA	BB	BB	BB	BB	AA	AA	BB	BB
PI_666170	AA	AA	BB	BB	AA	AA	AA	AA	AB	BB	BB	BB	BB	BB	BB	BB	BB	BB	BB	BB	BB	AA	BB	AA	BB	BB	BB	AA	BB	AA	BB	AB	AA	AB	BB	AA	AA	AA	AB	AA	AA	BB	BB	BB	BB	AB	AA	AB	BB
PI_666176	AA	BB	BB	BB	BB	BB	AA	AA	BB	BB	BB	AA	BB	BB	BB	AA	AA	BB	AA	BB	AA	BB	BB	AB	BB	AA	AA	AA	BB	AA	BB	AA	AA	AA	BB	AA	AA	BB	AA	AA	AA	BB	BB	BB	BB	AA	AA	BB	BB
PI_682745	AA	AA	BB	BB	AA	AA	AA	AA	BB	BB	BB	BB	BB	BB	BB	BB	BB	--	BB	BB	BB	AA	BB	AB	BB	BB	BB	AA	BB	AA	BB	AB	AA	BB	BB	AA	AB	AA	AA	AA	AA	BB	BB	BB	BB	AA	AA	BB	BB
PI_682746	AA	AB	BB	BB	AB	AB	AA	AA	BB	BB	BB	AB	BB	BB	BB	AB	AB	--	AB	BB	AB	AB	BB	AB	BB	AB	AB	AA	BB	AA	BB	AB	AA	BB	BB	AA	AB	AA	AA	AA	AA	BB	BB	BB	BB	AA	AA	BB	BB
PI_682757	AB	AB	AB	AB	AA	AB	AB	AB	BB	AB	BB	BB	BB	AB	AB	AB	AB	AA	BB	BB	BB	AB	AB	AB	BB	BB	AB	AA	BB	AB	BB	BB	AB	BB	AB	AB	BB	AA	AB	AB	AA	BB	BB	AB	AB	AB	AB	AB	AB
PI_682760	AA	AB	BB	BB	AA	AB	AA	AA	BB	BB	BB	AB	BB	BB	BB	AB	AB	AA	AB	BB	AB	AB	BB	AB	BB	AB	AB	AA	BB	AA	BB	AB	AA	BB	BB	AA	AB	AA	AA	AA	AA	BB	BB	BB	BB	AA	AA	BB	BB
PI_682761	AB	AB	AB	AB	AA	AB	--	AB	BB	--	BB	BB	BB	AB	AB	AB	AB	AA	BB	BB	BB	AB	AB	AB	BB	BB	AB	AA	BB	AB	BB	BB	AB	BB	AB	AB	BB	AA	AB	AB	AA	BB	BB	AB	AB	AB	AB	AB	AB
PI_682763	AA	AA	BB	BB	AA	AA	AA	AA	BB	BB	BB	BB	BB	BB	BB	BB	BB	--	BB	BB	BB	AA	BB	AB	BB	BB	BB	AA	BB	AA	BB	BB	AA	BB	BB	AA	AB	AA	AA	AA	AA	BB	BB	BB	BB	AA	AA	BB	BB
PI_682764	AB	AB	AB	AB	AA	AB	AB	AB	BB	AB	BB	BB	BB	AB	AB	AB	AB	AB	BB	BB	BB	AB	AB	AA	BB	BB	AB	AA	BB	AB	BB	BB	AB	BB	AB	AB	AB	AA	AB	AB	AA	BB	BB	AB	AB	AB	AB	AB	AB
PI_682767	AA	AA	BB	BB	AA	AA	AA	AA	AB	BB	BB	BB	BB	BB	BB	BB	BB	--	BB	BB	BB	AA	BB	AB	BB	BB	BB	AA	BB	AA	AB	BB	AA	BB	BB	AA	AB	AA	AB	AA	AA	BB	BB	BB	BB	AB	AA	AB	AB
PI_682789	--	AB	AB	AB	AA	AB	AB	AB	BB	AB	BB	BB	BB	AB	AB	AB	AB	AA	BB	BB	BB	AB	--	AB	BB	BB	AB	AA	BB	AB	BB	BB	AB	BB	AB	AB	BB	AA	AB	AB	AA	BB	BB	AB	AB	AB	AB	AB	AB
PI_682790	AA	AA	BB	BB	AA	AA	AA	AA	BB	BB	BB	BB	BB	BB	BB	BB	BB	--	BB	BB	BB	AA	BB	AB	BB	BB	BB	AA	BB	AA	BB	AB	AA	BB	BB	AA	AB	AA	AA	AA	AA	BB	BB	BB	BB	AA	AA	BB	BB
PI_682791	AA	AA	BB	--	AA	AA	AA	AA	BB	BB	BB	BB	BB	BB	BB	BB	BB	--	BB	BB	BB	AA	BB	AB	BB	BB	BB	AA	BB	AA	BB	AB	AA	BB	BB	AA	AB	AA	AA	AA	AA	BB	BB	BB	BB	AA	AA	BB	BB
PI_682792	AA	AA	BB	BB	AA	AA	AA	AA	BB	BB	BB	BB	BB	BB	BB	BB	BB	--	BB	BB	BB	AA	BB	AA	BB	BB	BB	AA	BB	AA	BB	AA	AA	BB	BB	AA	AA	AA	AA	AA	AA	BB	BB	BB	AB	AB	AA	AB	BB
PI_682793	AA	AB	BB	BB	AB	AB	AA	AA	BB	BB	BB	AB	BB	BB	BB	AB	AB	--	AB	BB	AB	AB	BB	AB	BB	AB	AB	AA	BB	AA	BB	AB	AA	BB	BB	AA	AB	AA	AA	AA	AA	BB	BB	BB	BB	AA	AA	BB	BB
PI_682794	AA	AA	BB	BB	AA	AA	AA	AA	BB	BB	BB	BB	BB	BB	BB	BB	BB	AA	BB	BB	BB	AA	BB	AB	BB	BB	BB	AA	BB	AA	BB	AB	AA	BB	BB	AA	AB	AA	AA	AA	AA	BB	BB	BB	AB	AB	AA	AB	BB
PI_682795	AA	AA	BB	BB	AA	AA	AA	AA	BB	BB	BB	BB	BB	BB	BB	BB	BB	AA	BB	BB	BB	AA	BB	BB	BB	BB	BB	AA	BB	AA	BB	BB	AA	BB	BB	AA	BB	AA	AA	AA	AA	BB	BB	BB	BB	AA	AA	BB	BB
PI_682796	AA	AB	BB	BB	AA	AB	AA	AA	BB	BB	BB	AB	BB	BB	BB	AB	AB	AA	AB	BB	AB	AB	BB	AA	BB	AB	AB	AA	BB	AA	BB	AA	AA	BB	BB	AA	AA	AA	AA	AA	AA	BB	BB	BB	BB	AA	AA	AB	BB
PI_682797	AA	AA	BB	BB	AA	AA	AA	AA	BB	BB	BB	BB	BB	BB	BB	BB	BB	--	BB	BB	BB	AA	BB	AB	BB	BB	BB	AA	BB	AA	BB	AB	AA	BB	BB	AA	AB	AA	AA	AA	AA	BB	BB	BB	BB	AA	AA	BB	BB
PI_682798	AA	AA	BB	BB	AA	AA	AA	AA	BB	BB	BB	BB	BB	BB	BB	BB	BB	AA	BB	BB	BB	AA	BB	BB	BB	BB	BB	AA	BB	AA	BB	BB	AA	BB	BB	AA	BB	AA	AA	AA	AA	BB	BB	BB	BB	AA	AA	BB	BB
PI_682799	AA	AA	BB	BB	AA	AA	AA	AA	BB	BB	BB	BB	BB	BB	BB	BB	BB	AA	BB	BB	BB	AA	BB	BB	BB	BB	BB	AA	BB	AA	BB	BB	AA	BB	BB	AA	BB	AA	AA	AA	AA	BB	BB	BB	BB	AA	AA	BB	BB
PI_682800	AA	AA	BB	BB	AA	AA	AA	AA	AB	BB	BB	BB	BB	BB	BB	BB	BB	--	BB	BB	BB	AA	BB	AB	BB	BB	BB	AA	BB	AA	AB	BB	AA	BB	BB	AA	AB	AA	AA	AA	AA	BB	BB	AB	BB	AA	AA	BB	BB
PI_682801	AB	AB	AB	AB	AA	AB	AB	AB	BB	AB	BB	BB	BB	AB	AB	AB	AB	AA	BB	BB	BB	AB	AB	AB	BB	BB	AB	AA	BB	AB	BB	BB	AB	BB	AB	AB	BB	AA	AB	AB	AA	BB	BB	AB	AB	AB	AB	AB	AB
PI_682806	AA	AA	BB	BB	AA	AA	AA	AA	BB	BB	BB	BB	BB	BB	BB	BB	BB	BB	BB	BB	BB	AA	BB	BB	BB	BB	BB	AA	BB	AA	BB	BB	AA	BB	BB	AA	AB	AA	AA	AA	AA	BB	BB	BB	BB	AA	AA	BB	BB
PI_682807	AA	AB	BB	BB	AB	AB	AA	AA	BB	BB	BB	AB	BB	BB	BB	AB	AB	BB	AB	BB	AB	AB	BB	AA	BB	AB	AB	AA	BB	AA	BB	AB	AA	AB	BB	AA	AA	BB	AA	AA	AA	BB	BB	BB	BB	AA	AA	BB	BB
PI_687698	AB	AB	BB	BB	AA	AB	--	--	BB	BB	BB	BB	BB	BB	BB	AB	AB	AB	BB	BB	BB	AA	BB	AB	BB	BB	AB	AA	BB	AB	BB	BB	AB	AB	BB	AB	BB	AA	AB	AA	AA	BB	BB	BB	AB	AB	AA	BB	AB
PI_687733	AA	AA	BB	BB	AA	AA	AA	AA	AB	BB	BB	BB	BB	BB	BB	BB	BB	--	BB	BB	BB	AA	BB	AB	BB	BB	BB	AA	BB	AA	AB	BB	AA	BB	BB	AA	AB	AA	AA	AA	AA	BB	BB	AB	BB	AA	AA	BB	BB
PI_687735	AA	AA	BB	BB	AA	AA	AA	AA	BB	BB	BB	BB	BB	BB	BB	BB	BB	--	BB	BB	BB	AA	BB	AB	BB	BB	BB	AA	BB	AA	BB	AB	AA	BB	BB	AA	AB	AA	AA	AA	AA	BB	BB	BB	BB	AA	AA	BB	BB
PI_691359	BB	BB	BB	BB	AA	BB	BB	BB	BB	BB	--	--	BB	--	BB	AA	AA	BB	BB	--	--	--	AB	AA	BB	BB	AA	AA	BB	BB	BB	BB	BB	AA	BB	BB	BB	AA	BB	AA	AA	BB	BB	BB	AA	BB	AA	BB	AA
Pike_7	BB	BB	BB	BB	AA	BB	BB	BB	BB	--	--	CC	BB	CC	BB	AA	AA	BB	--	CC	CC	CC	AB	AA	BB	BB	AA	AA	BB	BB	BB	BB	BB	AA	BB	BB	BB	AA	BB	AA	AA	BB	BB	BB	AA	BB	AA	BB	AA
Pike_8	BB	BB	BB	BB	AA	BB	BB	BB	BB	CC	--	CC	BB	CC	BB	AA	AA	BB	--	CC	CC	--	--	AA	BB	BB	AA	AA	BB	BB	BB	BB	BB	AA	BB	BB	BB	AA	BB	AA	AA	BB	BB	BB	AA	BB	AA	BB	AA
Pixie	AA	AB	BB	BB	AB	AB	AA	AA	AB	BB	BB	AB	BB	BB	BB	AB	AB	BB	AB	BB	AB	AB	BB	AB	BB	AB	AB	AA	AB	AA	AA	AB	AA	AB	BB	AA	AA	AB	AA	AA	AA	AB	BB	BB	BB	AA	AA	BB	BB
PRI_77_1	BB	BB	AB	AB	AA	BB	BB	BB	BB	AA	BB	BB	BB	BB	AB	AA	AA	AA	BB	BB	BB	BB	AA	AA	BB	BB	AA	AA	BB	BB	BB	BB	BB	BB	BB	BB	BB	AA	BB	AA	AA	BB	BB	AB	AA	BB	AB	AB	AA
PRI_88_2	BB	BB	AA	AA	AA	BB	BB	BB	BB	AA	BB	BB	BB	BB	AB	AA	AA	AA	BB	BB	BB	AB	AA	AA	BB	BB	AA	AA	BB	BB	BB	BB	BB	BB	BB	BB	BB	AA	BB	AA	AA	BB	BB	AA	AA	BB	BB	AA	AA
Prinzenapfel	AA	AA	BB	BB	AA	AA	AA	AA	AB	BB	BB	BB	BB	BB	BB	BB	BB	BB	BB	BB	BB	AA	BB	AB	BB	BB	BB	AA	BB	AA	AB	AB	AA	BB	BB	AA	AA	AA	BB	AA	AA	BB	BB	BB	BB	BB	AA	AA	AB
Reinette_Franche	AA	AB	BB	BB	AB	AB	AA	AA	AB	BB	BB	AB	BB	BB	BB	AB	AB	BB	AB	BB	AB	AB	BB	AA	BB	AB	AB	AA	BB	AA	AB	AB	AA	BB	BB	AA	AA	AA	AB	AA	AA	BB	BB	BB	BB	AB	AA	AB	AB
Rinkii_2	BB	BB	BB	BB	AA	BB	BB	BB	BB	BB	CC	CC	BB	CC	BB	AA	AA	BB	--	CC	BB	BB	CC	AA	BB	BB	AB	AA	BB	BC	BB	BB	BB	--	BB	BB	BB	AA	BB	AA	AA	BB	BB	BB	AA	BB	AA	BB	AA
Rockii	BB	BB	BB	BB	AA	BB	BB	BB	BB	CC	CC	CC	--	CC	BB	AA	AA	AA	BB	BB	BB	BB	--	AA	BB	BB	AA	AA	BB	BB	BB	BB	BB	CC	--	BB	BB	AA	BB	AA	AA	BB	BB	BB	AA	BB	AA	BB	AA
Rome_Beauty	AB	AB	AB	AB	AA	AB	AB	AB	AB	AB	BB	BB	BB	BB	AB	AB	AB	AB	BB	BB	BB	AA	AB	AA	BB	BB	AB	AA	BB	AB	AB	BB	AB	BB	BB	AB	AA	AB	AB	AA	AA	AB	BB	BB	BB	AB	AA	AB	AB
Rosthern	BB	BB	BB	BB	AA	BB	BB	BB	BB	BB	--	--	BB	--	BB	AA	AA	BB	BB	--	--	--	--	AA	BB	BB	AA	AA	BB	BB	BB	BB	BB	AA	BB	BB	BB	AA	BB	AA	AA	BB	BB	BB	AA	BB	AA	BB	AA
Roter_Jungfernapfel	AB	AB	AB	AB	AA	AB	AB	AB	BB	AB	BB	BB	BB	BB	BB	AB	AB	AB	BB	BB	BB	AA	AB	AA	AB	BB	AB	AA	BB	AB	BB	BB	AB	AB	BB	AB	AB	AA	BB	AA	AA	BB	BB	AB	AB	AB	AA	AB	AB
Russian_Seedling	AA	AA	BB	BB	AA	AA	AA	AA	BB	BB	BB	BB	BB	BB	BB	BB	BB	BB	BB	BB	BB	AA	BB	AA	BB	BB	BB	AA	BB	AA	BB	BB	AA	BB	BB	AA	AB	AA	AA	AA	AA	BB	BB	BB	BB	AA	AA	BB	BB
Smiths_Cider	AB	AB	AB	AB	AA	AB	AB	AB	BB	AB	BB	BB	AB	BB	AB	AB	AB	AB	BB	BB	BB	AB	AB	AA	BB	BB	AB	AA	BB	AB	AB	BB	AB	BB	BB	AB	AB	AA	AB	AA	AA	BB	BB	AA	AB	AB	AB	AB	AB
Steckby_3	BB	BB	AA	AA	AA	BB	BB	BB	BB	AA	BB	BB	BB	BB	BB	AA	AA	AA	BB	BB	BB	AA	AA	AA	BB	BB	AA	AA	BB	BB	BB	BB	BB	BB	BB	BB	BB	AA	BB	AA	AA	BB	BB	AA	AA	BB	AA	AA	AA
Stubbendorfer_Wildapfel	BB	BB	AA	AA	AA	BB	BB	BB	BB	AA	BB	BB	BB	BB	AB	AA	AA	AA	BB	BB	BB	AA	AA	AA	BB	BB	AA	AA	BB	BB	BB	BB	BB	BB	BB	BB	BB	AA	BB	AA	AA	BB	BB	AA	AA	BB	AA	AA	AA
Tubingen	BB	BB	AA	AA	AA	BB	BB	BB	BB	AA	BB	BB	BB	BB	AA	AA	AA	AA	BB	BB	BB	AB	AA	AA	BB	BB	AA	AA	BB	BB	BB	BB	BB	BB	BB	BB	BB	AA	BB	AA	AA	BB	BB	AA	AA	BB	AA	AA	AA
Weisser_Wintertaffetapfel	AA	AA	BB	BB	AA	AA	AA	AA	AB	BB	BB	BB	BB	BB	BB	BB	BB	BB	BB	BB	BB	AA	BB	AA	BB	BB	BB	AA	BB	AA	AB	BB	AA	BB	BB	AA	AA	AA	AB	AA	AA	BB	BB	BB	BB	AB	AA	AB	AB
White_Astrachan	AB	AB	AB	AB	AA	AB	AB	AB	AB	AB	BB	BB	BB	BB	AB	AB	AB	AB	BB	BB	BB	AB	AB	AA	BB	BB	AB	AA	BB	AB	AB	BB	AB	BB	BB	AB	AB	AA	BB	AA	AA	BB	BB	AB	AB	BB	AB	AA	AA
XX_0_OLD_12_001_01_99	BB	BB	AA	AA	AA	BB	BB	BB	BB	AA	BB	BB	BB	BB	--	AA	AA	AA	BB	BB	BB	BB	--	AA	BB	BB	AA	AA	BB	BB	BB	BB	BB	BB	BB	BB	BB	AA	BB	AA	AA	BB	BB	AA	AA	BB	AA	AA	AB
Yellow_Transparent	AB	AB	AB	AB	AA	AB	AB	AB	AB	AB	BB	BB	BB	BB	AB	AB	AB	AB	BB	BB	BB	AB	AB	AA	BB	BB	AB	AA	BB	AB	AB	BB	AA	BB	BB	AA	AA	AA	BB	AA	AA	BB	BB	BB	BB	BB	AA	AA	AA
Zwiebelborsdorfer	AA	AA	BB	BB	AA	AA	AA	AA	AA	BB	BB	BB	BB	BB	BB	BB	BB	BB	BB	BB	BB	AA	BB	AA	BB	BB	BB	AA	BB	AA	AA	BB	AA	BB	BB	AA	AA	AA	BB	AA	AA	BB	BB	BB	BB	BB	AA	AA	AA
[truncated: 5,000 more columns]
