# Supplementary material for: Identifying the contributions of progenitor Malus species to cultivated apple (M. domestica) using 20K SNP array data
Source: BMC Genomics. 2026 Jun 11;27:536. doi: 10.1186/s12864-026-13023-z (PMC13255378; doi:10.1186/s12864-026-13023-z)
Supplement: Supplementary file 6 — Supplementary Material 6. [file 12864_2026_13023_MOESM6_ESM.xlsx]

## Sheet: Table_S1
Table S1. Genotypic profiles and accessions representing those genotypic profiles included in the study "Identifying the contributions of progenitor Malus species to cultivated apple (M. domestica) using 20K SNP array data".
Analysis name	Preferred name	Recorded species	Included in final PCA and STRUCTURE analyses	Representative accession	Representative ID number	Source of representative accession	Publication source of data	Project source for Data	MUNQ	Notes
Alexander	Alexander	M. domestica	Yes	Alexander	PI_589107	USDA-ARS National Plant Germplasm System (NPGS) apple collection, USA	Current study	Project described in https://www.ecofruit.net/wp-content/uploads/2020/04/2_Howard_88-91.pdf	30
AMHO_137	AMHO-137	Unknown	Yes	AMHO-137	AMHO-137	Maine Heritage Orchard, USA	Current study	MyAppleTree	(No MUNQ assigned)
AMHO_140	AMHO-140	Unknown	No	AMHO-140	AMHO-140	Maine Heritage Orchard, USA	Current study	MyAppleTree	(No MUNQ assigned)	Used for validating species-specific alleles. Not included in wild set because it was identified as having a domestic parent.
AMHO_142	AMHO-142	Unknown	Yes	AMHO-142	AMHO-142	Maine Heritage Orchard, USA	Current study	MyAppleTree	(No MUNQ assigned)
AMHO_143	AMHO-143	Unknown	Yes	AMHO-143	AMHO-143	Maine Heritage Orchard, USA	Current study	MyAppleTree	(No MUNQ assigned)
AMYS_009	AMYS-009	Unknown	Yes	AMYS-009	AMYS-009	In situ - Connecticut, USA	Current study	MyAppleTree	(No MUNQ assigned)
Anna	Anna	M. domestica	Yes	Anna	PI_280400	USDA-ARS National Plant Germplasm System (NPGS) apple collection, USA	https://doi.org/10.1186/s12864-021-07565-7	Fondazione Edmund Mach	2348
Antonovka_Obyknovennaja	Antonovka Obyknovennaja	M. domestica	Yes	Antonovka Obyknovennaja	BAL085	Sveriges lantbruksuniversitet, Sweden	https://doi.org/10.1186/s12864-021-07565-7	Project described in https://www.ecofruit.net/wp-content/uploads/2020/04/2_Howard_88-91.pdf	4
Antonovka_Polutorafuntovaja	Antonovka Polutorafuntovaja	M. domestica	Yes	Antonovka 1.5 pound	PI_107196	USDA-ARS National Plant Germplasm System (NPGS) apple collection, USA	https://doi.org/10.1186/s12864-021-07565-7	FruitBreedomics	5
Api	Api	M. domestica	Yes	Lady	PI_589053	USDA-ARS National Plant Germplasm System (NPGS) apple collection, USA	https://doi.org/10.1186/s12864-021-07565-7	Fondazione Edmund Mach	10
Barenhecke_3	Barenhecke 3	M. sylvestris	No	Barenhecke 3	PI_681622	USDA-ARS National Plant Germplasm System (NPGS) apple collection, USA	https://doi.org/10.3389/fpls.2022.1015658	USDA-ARS 2019 Apple Crop Germplasm Evaluation Grant	GMAL_4703	Excluded from species-specific allele testing because it had higher admixture than other M. sylvestris accessions that were used instead
Bisquet	Bisquet	M. domestica	Yes	Michelin	PI_589670	USDA-ARS National Plant Germplasm System (NPGS) apple collection, USA	Current study	Project described in https://www.ecofruit.net/wp-content/uploads/2020/04/2_Howard_88-91.pdf	535
Blanc_Mollet	Blanc Mollet	M. domestica	Yes	Blanc Mollet	PI_162719	USDA-ARS National Plant Germplasm System (NPGS) apple collection, USA	Current study	Project described in https://www.ecofruit.net/wp-content/uploads/2020/04/2_Howard_88-91.pdf	2379
Budagovsky_54_118	Budagovsky 54-118	M. domestica	Yes	Budagovsky 54-118	PI_589482	USDA-ARS National Plant Germplasm System (NPGS) apple collection, USA	Current study	USDA-ARS 2019 Apple Crop Germplasm Evaluation Grant	PI_589482
Budagovsky_9	Budagovsky 9	M. domestica	Yes	Budagovski No.9	PI_324523	USDA-ARS National Plant Germplasm System (NPGS) apple collection, USA	Current study	USDA-ARS 2019 Apple Crop Germplasm Evaluation Grant	6969
Butterstadt	Butterstädt	M. sylvestris	No	AWS 3-10	PI_681632	USDA-ARS National Plant Germplasm System (NPGS) apple collection, USA	https://doi.org/10.3389/fpls.2022.1015658	USDA-ARS 2019 Apple Crop Germplasm Evaluation Grant	PI_681632	Excluded from species-specific allele testing because it had higher admixture than other M. sylvestris accessions that were used for analysis instead
Calville_Blanc_dHiver	Calville Blanc d'Hiver	M. domestica	Yes	Calville Blanc d'Hiver	PI_589596	USDA-ARS National Plant Germplasm System (NPGS) apple collection, USA	https://doi.org/10.1186/s12864-021-07565-7	Project described in https://www.ecofruit.net/wp-content/uploads/2020/04/2_Howard_88-91.pdf	95
Calville_Rouge	Calville Rouge	M. domestica	Yes	Calville Rouge	X00420	National Research Institute for Agriculture, Food and the Environment, France	https://doi.org/10.1186/s12864-021-07565-7	Project described in https://www.ecofruit.net/wp-content/uploads/2020/04/2_Howard_88-91.pdf	1114
Cheals_Weeping	Cheal's Weeping	M. domestica	No	Cheal's Weeping	PI_589354	USDA-ARS National Plant Germplasm System (NPGS) apple collection, USA	Current study	USDA-ARS 2019 Apple Crop Germplasm Evaluation Grant	4667	Used for validating species-specific alleles. Not included in wild set because it was identified as having a domestic parent.
Chisel_Jersey	Chisel Jersey	M. domestica	Yes	Chisel Jersey	PI_588806	USDA-ARS National Plant Germplasm System (NPGS) apple collection, USA	https://doi.org/10.1186/s12864-021-07565-7	Project described in https://www.ecofruit.net/wp-content/uploads/2020/04/2_Howard_88-91.pdf	2600
CMAL_137	CMAL 137	M. orientalis	Yes	CMAL 137	GMAL_4678.n	USDA-ARS National Plant Germplasm System (NPGS) apple collection, USA	Current study	MyAppleTree	(No MUNQ assigned)
CMAL_141	CMAL 141	M. orientalis	Yes	CMAL 141	GMAL_4682.q	USDA-ARS National Plant Germplasm System (NPGS) apple collection, USA	Current study	MyAppleTree	(No MUNQ assigned)
CMAL_144	CMAL 144	M. orientalis	Yes	CMAL 144	GMAL_4685.e	USDA-ARS National Plant Germplasm System (NPGS) apple collection, USA	Current study	MyAppleTree	(No MUNQ assigned)
Columbia_Crab	Columbia Crab	Hybrid Malus	No	Columbia Crab	PI_588957	USDA-ARS National Plant Germplasm System (NPGS) apple collection, USA	Current study	Project described in https://www.ecofruit.net/wp-content/uploads/2020/04/2_Howard_88-91.pdf	PI_588957	Used for validating species-specific alleles. Not included in wild set because it was identified as having a domestic parent.
Coxs_Orange_Pippin	Cox's Orange Pippin	M. domestica	Yes	Cox's Orange Pippin	PI_247021	USDA-ARS National Plant Germplasm System (NPGS) apple collection, USA	https://doi.org/10.1186/s12864-021-07565-7	Fondazione Edmund Mach	163
Crittenden	Crittenden	M. domestica	No	Crittenden	PI_306320	USDA-ARS National Plant Germplasm System (NPGS) apple collection, USA	Current study	USDA-ARS 2019 Apple Crop Germplasm Evaluation Grant	5229	Used for validating species-specific alleles. Not included in wild set because it was identified as having a domestic parent.
D180147	D180147	M. sylvestris	Yes	D180147	Ms001	Roggebotzand, NL	https://doi.org/10.1007/s11295-021-01513-y	Dutch M. sylvestris population genetics study	(No MUNQ assigned)
D180148	D180148	M. sylvestris	Yes	D180148	Ms002	Roggebotzand, NL	https://doi.org/10.1007/s11295-021-01513-y	Dutch M. sylvestris population genetics study	(No MUNQ assigned)
D180149	D180149	M. sylvestris	Yes	D180149	Ms003	Roggebotzand, NL	https://doi.org/10.1007/s11295-021-01513-y	Dutch M. sylvestris population genetics study	(No MUNQ assigned)
D180151	D180151	M. sylvestris	No	D180151	Ms005	Roggebotzand, NL	https://doi.org/10.1007/s11295-021-01513-y	Dutch M. sylvestris population genetics study	(No MUNQ assigned)	Excluded from species-specific allele testing because it had higher admixture than other M. sylvestris accessions that were used for analysis instead
D180152	D180152	M. sylvestris	Yes	D180152	Ms006	Roggebotzand, NL	https://doi.org/10.1007/s11295-021-01513-y	Dutch M. sylvestris population genetics study	(No MUNQ assigned)
D180153	D180153	M. sylvestris	Yes	D180153	Ms007	Roggebotzand, NL	https://doi.org/10.1007/s11295-021-01513-y	Dutch M. sylvestris population genetics study	(No MUNQ assigned)
D180155	D180155	M. sylvestris	Yes	D180155	Ms009	Roggebotzand, NL	https://doi.org/10.1007/s11295-021-01513-y	Dutch M. sylvestris population genetics study	(No MUNQ assigned)
D180156	D180156	M. sylvestris	Yes	D180156	Ms010	Roggebotzand, NL	https://doi.org/10.1007/s11295-021-01513-y	Dutch M. sylvestris population genetics study	(No MUNQ assigned)
D180157	D180157	M. sylvestris	No	D180157	Ms011	Roggebotzand, NL	https://doi.org/10.1007/s11295-021-01513-y	Dutch M. sylvestris population genetics study	(No MUNQ assigned)	Excluded from species-specific allele testing because it had higher admixture than other M. sylvestris accessions that were used for analysis instead
D180159	D180159	M. sylvestris	Yes	D180159	Ms013	Roggebotzand, NL	https://doi.org/10.1007/s11295-021-01513-y	Dutch M. sylvestris population genetics study	(No MUNQ assigned)
D180161	D180161	M. sylvestris	Yes	D180161	Ms015	Roggebotzand, NL	https://doi.org/10.1007/s11295-021-01513-y	Dutch M. sylvestris population genetics study	(No MUNQ assigned)
D180163	D180163	M. sylvestris	Yes	D180163	Ms017	Roggebotzand, NL	https://doi.org/10.1007/s11295-021-01513-y	Dutch M. sylvestris population genetics study	(No MUNQ assigned)
D180165	D180165	M. sylvestris	No	D180165	Ms019	Roggebotzand, NL	https://doi.org/10.1007/s11295-021-01513-y	Dutch M. sylvestris population genetics study	(No MUNQ assigned)	Excluded from species-specific allele testing because it had higher admixture than other M. sylvestris accessions that were used for analysis instead
D180167	D180167	M. sylvestris	Yes	D180167	Ms021	Roggebotzand, NL	https://doi.org/10.1007/s11295-021-01513-y	Dutch M. sylvestris population genetics study	(No MUNQ assigned)
D180168	D180168	M. sylvestris	No	D180168	Ms022	Roggebotzand, NL	https://doi.org/10.1007/s11295-021-01513-y	Dutch M. sylvestris population genetics study	(No MUNQ assigned)	Excluded from species-specific allele testing because it had higher admixture than other M. sylvestris accessions that were used for analysis instead
D180169	D180169	M. sylvestris	Yes	D180169	Ms023	Roggebotzand, NL	https://doi.org/10.1007/s11295-021-01513-y	Dutch M. sylvestris population genetics study	(No MUNQ assigned)
D180170	D180170	M. sylvestris	Yes	D180170	Ms024	Roggebotzand, NL	https://doi.org/10.1007/s11295-021-01513-y	Dutch M. sylvestris population genetics study	(No MUNQ assigned)
D180171	D180171	M. sylvestris	No	D180171	Ms025	Roggebotzand, NL	https://doi.org/10.1007/s11295-021-01513-y	Dutch M. sylvestris population genetics study	(No MUNQ assigned)	Excluded from species-specific allele testing because its parent was included
D180172	D180172	M. sylvestris	No	D180172	Ms026	Roggebotzand, NL	https://doi.org/10.1007/s11295-021-01513-y	Dutch M. sylvestris population genetics study	(No MUNQ assigned)	Excluded from species-specific allele testing because its parent was included
D180173	D180173	M. sylvestris	Yes	D180173	Ms027	Roggebotzand, NL	https://doi.org/10.1007/s11295-021-01513-y	Dutch M. sylvestris population genetics study	(No MUNQ assigned)
D180174	D180174	M. sylvestris	Yes	D180174	Ms028	Roggebotzand, NL	https://doi.org/10.1007/s11295-021-01513-y	Dutch M. sylvestris population genetics study	(No MUNQ assigned)
D180175	D180175	M. sylvestris	Yes	D180175	Ms029	Roggebotzand, NL	https://doi.org/10.1007/s11295-021-01513-y	Dutch M. sylvestris population genetics study	(No MUNQ assigned)
D180176	D180176	M. sylvestris	Yes	D180176	Ms030	Roggebotzand, NL	https://doi.org/10.1007/s11295-021-01513-y	Dutch M. sylvestris population genetics study	(No MUNQ assigned)
D180177	D180177	M. sylvestris	No	D180177	Ms031	Roggebotzand, NL	https://doi.org/10.1007/s11295-021-01513-y	Dutch M. sylvestris population genetics study	(No MUNQ assigned)	Excluded from species-specific allele testing because it had higher admixture than other M. sylvestris accessions that were used for analysis instead
D180178	D180178	M. sylvestris	Yes	D180178	Ms032	Roggebotzand, NL	https://doi.org/10.1007/s11295-021-01513-y	Dutch M. sylvestris population genetics study	(No MUNQ assigned)
D180179	D180179	M. sylvestris	Yes	D180179	Ms033	Roggebotzand, NL	https://doi.org/10.1007/s11295-021-01513-y	Dutch M. sylvestris population genetics study	(No MUNQ assigned)
D180180	D180180	M. sylvestris	Yes	D180180	Ms034	Roggebotzand, NL	https://doi.org/10.1007/s11295-021-01513-y	Dutch M. sylvestris population genetics study	(No MUNQ assigned)
D180181	D180181	M. sylvestris	Yes	D180181	Ms035	Roggebotzand, NL	https://doi.org/10.1007/s11295-021-01513-y	Dutch M. sylvestris population genetics study	(No MUNQ assigned)
D180182	D180182	M. sylvestris	Yes	D180182	Ms036	Roggebotzand, NL	https://doi.org/10.1007/s11295-021-01513-y	Dutch M. sylvestris population genetics study	(No MUNQ assigned)
D180183	D180183	M. sylvestris	No	D180183	Ms037	Roggebotzand, NL	https://doi.org/10.1007/s11295-021-01513-y	Dutch M. sylvestris population genetics study	(No MUNQ assigned)	Excluded from species-specific allele testing because it had higher admixture than other M. sylvestris accessions that were used for analysis instead
D180184	D180184	M. sylvestris	Yes	D180184	Ms038	Roggebotzand, NL	https://doi.org/10.1007/s11295-021-01513-y	Dutch M. sylvestris population genetics study	(No MUNQ assigned)
D180186	D180186	M. sylvestris	Yes	D180186	Ms040	Roggebotzand, NL	https://doi.org/10.1007/s11295-021-01513-y	Dutch M. sylvestris population genetics study	(No MUNQ assigned)
D180187	D180187	M. sylvestris	No	D180187	Ms041	Roggebotzand, NL	https://doi.org/10.1007/s11295-021-01513-y	Dutch M. sylvestris population genetics study	(No MUNQ assigned)	Excluded from species-specific allele testing because it had higher admixture than other M. sylvestris accessions that were used for analysis instead
D180190	D180190	M. sylvestris	Yes	D180190	Ms044	Roggebotzand, NL	https://doi.org/10.1007/s11295-021-01513-y	Dutch M. sylvestris population genetics study	(No MUNQ assigned)
D180191	D180191	M. sylvestris	No	D180191	Ms045	Roggebotzand, NL	https://doi.org/10.1007/s11295-021-01513-y	Dutch M. sylvestris population genetics study	(No MUNQ assigned)	Excluded from species-specific allele testing because it had higher admixture than other M. sylvestris accessions that were used for analysis instead
D180192	D180192	M. sylvestris	Yes	D180192	Ms046	Roggebotzand, NL	https://doi.org/10.1007/s11295-021-01513-y	Dutch M. sylvestris population genetics study	(No MUNQ assigned)
D180193	D180193	M. sylvestris	Yes	D180193	Ms047	Roggebotzand, NL	https://doi.org/10.1007/s11295-021-01513-y	Dutch M. sylvestris population genetics study	(No MUNQ assigned)
D180194	D180194	M. sylvestris	Yes	D180194	Ms048	Roggebotzand, NL	https://doi.org/10.1007/s11295-021-01513-y	Dutch M. sylvestris population genetics study	(No MUNQ assigned)
D180195	D180195	M. sylvestris	Yes	D180195	Ms049	Roggebotzand, NL	https://doi.org/10.1007/s11295-021-01513-y	Dutch M. sylvestris population genetics study	(No MUNQ assigned)
D180196	D180196	M. sylvestris	No	D180196	Ms050	Roggebotzand, NL	https://doi.org/10.1007/s11295-021-01513-y	Dutch M. sylvestris population genetics study	(No MUNQ assigned)	Excluded from species-specific allele testing because it had higher admixture than other M. sylvestris accessions that were used for analysis instead
D180197	D180197	M. sylvestris	No	D180197	Ms051	Roggebotzand, NL	https://doi.org/10.1007/s11295-021-01513-y	Dutch M. sylvestris population genetics study	(No MUNQ assigned)	Excluded from species-specific allele testing because it had higher admixture than other M. sylvestris accessions that were used for analysis instead
D180198	D180198	M. sylvestris	No	D180198	Ms052	Roggebotzand, NL	https://doi.org/10.1007/s11295-021-01513-y	Dutch M. sylvestris population genetics study	(No MUNQ assigned)	Excluded from species-specific allele testing because it had higher admixture than other M. sylvestris accessions that were used for analysis instead
D180199	D180199	M. sylvestris	No	D180199	Ms053	Roggebotzand, NL	https://doi.org/10.1007/s11295-021-01513-y	Dutch M. sylvestris population genetics study	(No MUNQ assigned)	Excluded from species-specific allele testing because it had higher admixture than other M. sylvestris accessions that were used for analysis instead
D180200	D180200	M. sylvestris	No	D180200	Ms054	Roggebotzand, NL	https://doi.org/10.1007/s11295-021-01513-y	Dutch M. sylvestris population genetics study	(No MUNQ assigned)	Excluded from species-specific allele testing because it had higher admixture than other M. sylvestris accessions that were used for analysis instead
D180201	D180201	M. sylvestris	Yes	D180201	Ms055	Roggebotzand, NL	https://doi.org/10.1007/s11295-021-01513-y	Dutch M. sylvestris population genetics study	(No MUNQ assigned)
D180203	D180203	M. sylvestris	No	D180203	Ms057	Roggebotzand, NL	https://doi.org/10.1007/s11295-021-01513-y	Dutch M. sylvestris population genetics study	(No MUNQ assigned)	Excluded from species-specific allele testing because it had higher admixture than other M. sylvestris accessions that were used for analysis instead
D180204	D180204	M. sylvestris	No	D180204	Ms058	Roggebotzand, NL	https://doi.org/10.1007/s11295-021-01513-y	Dutch M. sylvestris population genetics study	(No MUNQ assigned)	Excluded from species-specific allele testing because it had higher admixture than other M. sylvestris accessions that were used for analysis instead
D180205	D180205	M. sylvestris	No	D180205	Ms059	Roggebotzand, NL	https://doi.org/10.1007/s11295-021-01513-y	Dutch M. sylvestris population genetics study	(No MUNQ assigned)	Excluded from species-specific allele testing because it had higher admixture than other M. sylvestris accessions that were used for analysis instead
D180207	D180207	M. sylvestris	No	D180207	Ms061	Roggebotzand, NL	https://doi.org/10.1007/s11295-021-01513-y	Dutch M. sylvestris population genetics study	(No MUNQ assigned)	Excluded from species-specific allele testing because it had higher admixture than other M. sylvestris accessions that were used for analysis instead
D180208	D180208	M. sylvestris	No	D180208	Ms062	Roggebotzand, NL	https://doi.org/10.1007/s11295-021-01513-y	Dutch M. sylvestris population genetics study	(No MUNQ assigned)	Excluded from species-specific allele testing because it had higher admixture than other M. sylvestris accessions that were used for analysis instead
D180209	D180209	M. sylvestris	No	D180209	Ms063	Roggebotzand, NL	https://doi.org/10.1007/s11295-021-01513-y	Dutch M. sylvestris population genetics study	(No MUNQ assigned)	Excluded from species-specific allele testing because it had higher admixture than other M. sylvestris accessions that were used for analysis instead
D180210	D180210	M. sylvestris	No	D180210	Ms064	Roggebotzand, NL	https://doi.org/10.1007/s11295-021-01513-y	Dutch M. sylvestris population genetics study	(No MUNQ assigned)	Excluded from species-specific allele testing because it had higher admixture than other M. sylvestris accessions that were used for analysis instead
D180211	D180211	M. sylvestris	Yes	D180211	Ms065	Roggebotzand, NL	https://doi.org/10.1007/s11295-021-01513-y	Dutch M. sylvestris population genetics study	(No MUNQ assigned)
D180212	D180212	M. sylvestris	No	D180212	Ms066	Roggebotzand, NL	https://doi.org/10.1007/s11295-021-01513-y	Dutch M. sylvestris population genetics study	(No MUNQ assigned)	Excluded from species-specific allele testing because it had high levels of admixture
D180213	D180213	M. sylvestris	No	D180213	Ms067	Roggebotzand, NL	https://doi.org/10.1007/s11295-021-01513-y	Dutch M. sylvestris population genetics study	(No MUNQ assigned)	Excluded from species-specific allele testing because it had higher admixture than other M. sylvestris accessions that were used for analysis instead
D180214	D180214	M. sylvestris	No	D180214	Ms138	Roggebotzand, NL	https://doi.org/10.1007/s11295-021-01513-y	Dutch M. sylvestris population genetics study	(No MUNQ assigned)	Excluded from species-specific allele testing because it had higher admixture than other M. sylvestris accessions that were used for analysis instead
D180215	D180215	M. sylvestris	No	D180215	Ms069	Roggebotzand, NL	https://doi.org/10.1007/s11295-021-01513-y	Dutch M. sylvestris population genetics study	(No MUNQ assigned)	Excluded from species-specific allele testing because it had higher admixture than other M. sylvestris accessions that were used for analysis instead
D180217	D180217	M. sylvestris	Yes	D180217	Ms071	Roggebotzand, NL	https://doi.org/10.1007/s11295-021-01513-y	Dutch M. sylvestris population genetics study	(No MUNQ assigned)
D180218	D180218	M. sylvestris	No	D180218	Ms099	Roggebotzand, NL	https://doi.org/10.1007/s11295-021-01513-y	Dutch M. sylvestris population genetics study	(No MUNQ assigned)	Excluded from species-specific allele testing because it had higher admixture than other M. sylvestris accessions that were used for analysis instead
D180220	D180220	M. sylvestris	Yes	D180220	Ms074	Roggebotzand, NL	https://doi.org/10.1007/s11295-021-01513-y	Dutch M. sylvestris population genetics study	(No MUNQ assigned)
D180221	D180221	M. sylvestris	Yes	D180221	Ms075	Roggebotzand, NL	https://doi.org/10.1007/s11295-021-01513-y	Dutch M. sylvestris population genetics study	(No MUNQ assigned)
D180222	D180222	M. sylvestris	No	D180222	Ms076	Roggebotzand, NL	https://doi.org/10.1007/s11295-021-01513-y	Dutch M. sylvestris population genetics study	(No MUNQ assigned)	Excluded from species-specific allele testing because it had higher admixture than other M. sylvestris accessions that were used for analysis instead
D180223	D180223	M. sylvestris	No	D180223	Ms077	Roggebotzand, NL	https://doi.org/10.1007/s11295-021-01513-y	Dutch M. sylvestris population genetics study	(No MUNQ assigned)	Excluded from species-specific allele testing because it had higher admixture than other M. sylvestris accessions that were used for analysis instead
D180224	D180224	M. sylvestris	No	D180224	Ms078	Roggebotzand, NL	https://doi.org/10.1007/s11295-021-01513-y	Dutch M. sylvestris population genetics study	(No MUNQ assigned)	Excluded from species-specific allele testing because it had higher admixture than other M. sylvestris accessions that were used for analysis instead
D180225	D180225	M. sylvestris	Yes	D180225	Ms079	Roggebotzand, NL	https://doi.org/10.1007/s11295-021-01513-y	Dutch M. sylvestris population genetics study	(No MUNQ assigned)
D180226	D180226	M. sylvestris	Yes	D180226	Ms095	Roggebotzand, NL	https://doi.org/10.1007/s11295-021-01513-y	Dutch M. sylvestris population genetics study	(No MUNQ assigned)
D180227	D180227	M. sylvestris	Yes	D180227	Ms081	Roggebotzand, NL	https://doi.org/10.1007/s11295-021-01513-y	Dutch M. sylvestris population genetics study	(No MUNQ assigned)
D180228	D180228	M. sylvestris	No	D180228	Ms082	Roggebotzand, NL	https://doi.org/10.1007/s11295-021-01513-y	Dutch M. sylvestris population genetics study	(No MUNQ assigned)	Excluded from species-specific allele testing because it had higher admixture than other M. sylvestris accessions that were used for analysis instead
D180229	D180229	M. sylvestris	No	D180229	Ms083	Roggebotzand, NL	https://doi.org/10.1007/s11295-021-01513-y	Dutch M. sylvestris population genetics study	(No MUNQ assigned)	Excluded from species-specific allele testing because it had higher admixture than other M. sylvestris accessions that were used for analysis instead
D180230	D180230	M. sylvestris	Yes	D180230	Ms084	Roggebotzand, NL	https://doi.org/10.1007/s11295-021-01513-y	Dutch M. sylvestris population genetics study	(No MUNQ assigned)
D180231	D180231	M. sylvestris	Yes	D180231	Ms085	Roggebotzand, NL	https://doi.org/10.1007/s11295-021-01513-y	Dutch M. sylvestris population genetics study	(No MUNQ assigned)
D180232	D180232	M. sylvestris	No	D180232	Ms086	Roggebotzand, NL	https://doi.org/10.1007/s11295-021-01513-y	Dutch M. sylvestris population genetics study	(No MUNQ assigned)	Excluded from species-specific allele testing because it had higher admixture than other M. sylvestris accessions that were used for analysis instead
D180233	D180233	M. sylvestris	Yes	D180233	Ms087	Roggebotzand, NL	https://doi.org/10.1007/s11295-021-01513-y	Dutch M. sylvestris population genetics study	(No MUNQ assigned)
D180234	D180234	M. sylvestris	No	D180234	Ms088	Roggebotzand, NL	https://doi.org/10.1007/s11295-021-01513-y	Dutch M. sylvestris population genetics study	(No MUNQ assigned)	Excluded from species-specific allele testing because it had higher admixture than other M. sylvestris accessions that were used for analysis instead
D180237	D180237	M. sylvestris	No	D180237	Ms100	Roggebotzand, NL	https://doi.org/10.1007/s11295-021-01513-y	Dutch M. sylvestris population genetics study	(No MUNQ assigned)	Excluded from species-specific allele testing because it had higher admixture than other M. sylvestris accessions that were used for analysis instead
D180238	D180238	M. sylvestris	No	D180238	Ms092	Roggebotzand, NL	https://doi.org/10.1007/s11295-021-01513-y	Dutch M. sylvestris population genetics study	(No MUNQ assigned)	Excluded from species-specific allele testing because it had higher admixture than other M. sylvestris accessions that were used for analysis instead
D180239	D180239	M. sylvestris	Yes	D180239	Ms093	Roggebotzand, NL	https://doi.org/10.1007/s11295-021-01513-y	Dutch M. sylvestris population genetics study	(No MUNQ assigned)
D180240	D180240	M. sylvestris	No	D180240	Ms094	Roggebotzand, NL	https://doi.org/10.1007/s11295-021-01513-y	Dutch M. sylvestris population genetics study	(No MUNQ assigned)	Excluded from species-specific allele testing because it had higher admixture than other M. sylvestris accessions that were used for analysis instead
D180242	D180242	M. sylvestris	No	D180242	Ms104	Roggebotzand, NL	https://doi.org/10.1007/s11295-021-01513-y	Dutch M. sylvestris population genetics study	(No MUNQ assigned)	Excluded from species-specific allele testing because it had high levels of admixture
D180243	D180243	M. sylvestris	Yes	D180243	Ms097	Roggebotzand, NL	https://doi.org/10.1007/s11295-021-01513-y	Dutch M. sylvestris population genetics study	(No MUNQ assigned)
D180244	D180244	M. sylvestris	No	D180244	Ms098	Roggebotzand, NL	https://doi.org/10.1007/s11295-021-01513-y	Dutch M. sylvestris population genetics study	(No MUNQ assigned)	Excluded from species-specific allele testing because it had higher admixture than other M. sylvestris accessions that were used for analysis instead
D180247	D180247	M. sylvestris	No	D180247	Ms101	Roggebotzand, NL	https://doi.org/10.1007/s11295-021-01513-y	Dutch M. sylvestris population genetics study	(No MUNQ assigned)	Excluded from species-specific allele testing because it had higher admixture than other M. sylvestris accessions that were used for analysis instead
D180248	D180248	M. sylvestris	Yes	D180248	Ms102	Roggebotzand, NL	https://doi.org/10.1007/s11295-021-01513-y	Dutch M. sylvestris population genetics study	(No MUNQ assigned)
D180251	D180251	M. sylvestris	No	D180251	Ms105	Roggebotzand, NL	https://doi.org/10.1007/s11295-021-01513-y	Dutch M. sylvestris population genetics study	(No MUNQ assigned)	Excluded from species-specific allele testing because it had higher admixture than other M. sylvestris accessions that were used for analysis instead
D180252	D180252	M. sylvestris	Yes	D180252	Ms106	Roggebotzand, NL	https://doi.org/10.1007/s11295-021-01513-y	Dutch M. sylvestris population genetics study	(No MUNQ assigned)
D180253	D180253	M. sylvestris	Yes	D180253	Ms107	Roggebotzand, NL	https://doi.org/10.1007/s11295-021-01513-y	Dutch M. sylvestris population genetics study	(No MUNQ assigned)
D180254	D180254	M. sylvestris	No	D180254	Ms108	Roggebotzand, NL	https://doi.org/10.1007/s11295-021-01513-y	Dutch M. sylvestris population genetics study	(No MUNQ assigned)	Excluded from species-specific allele testing because it had higher admixture than other M. sylvestris accessions that were used for analysis instead
D180255	D180255	M. sylvestris	Yes	D180255	Ms109	Roggebotzand, NL	https://doi.org/10.1007/s11295-021-01513-y	Dutch M. sylvestris population genetics study	(No MUNQ assigned)
D180256	D180256	M. sylvestris	No	D180216	Ms070	Roggebotzand, NL	https://doi.org/10.1007/s11295-021-01513-y	Dutch M. sylvestris population genetics study	(No MUNQ assigned)	Excluded from species-specific allele testing because it had higher admixture than other M. sylvestris accessions that were used for analysis instead
D180257	D180257	M. sylvestris	No	D180257	Ms111	Roggebotzand, NL	https://doi.org/10.1007/s11295-021-01513-y	Dutch M. sylvestris population genetics study	(No MUNQ assigned)	Excluded from species-specific allele testing because it had higher admixture than other M. sylvestris accessions that were used for analysis instead
D180258	D180258	M. sylvestris	No	D180258	Ms112	Roggebotzand, NL	https://doi.org/10.1007/s11295-021-01513-y	Dutch M. sylvestris population genetics study	(No MUNQ assigned)	Excluded from species-specific allele testing because it had higher admixture than other M. sylvestris accessions that were used for analysis instead
D180259	D180259	M. sylvestris	No	D180259	Ms113	Roggebotzand, NL	https://doi.org/10.1007/s11295-021-01513-y	Dutch M. sylvestris population genetics study	(No MUNQ assigned)	Excluded from species-specific allele testing because its parent was included
D180261	D180261	M. sylvestris	No	D180261	Ms115	Roggebotzand, NL	https://doi.org/10.1007/s11295-021-01513-y	Dutch M. sylvestris population genetics study	(No MUNQ assigned)	Excluded from species-specific allele testing because it had higher admixture than other M. sylvestris accessions that were used for analysis instead
D180262	D180262	M. sylvestris	No	D180262	Ms116	Roggebotzand, NL	https://doi.org/10.1007/s11295-021-01513-y	Dutch M. sylvestris population genetics study	(No MUNQ assigned)	Excluded from species-specific allele testing because it had higher admixture than other M. sylvestris accessions that were used for analysis instead
D180263	D180263	M. sylvestris	No	D180263	Ms117	Roggebotzand, NL	https://doi.org/10.1007/s11295-021-01513-y	Dutch M. sylvestris population genetics study	(No MUNQ assigned)	Excluded from species-specific allele testing because it had higher admixture than other M. sylvestris accessions that were used for analysis instead
D180264	D180264	M. sylvestris	No	D180264	Ms118	Roggebotzand, NL	https://doi.org/10.1007/s11295-021-01513-y	Dutch M. sylvestris population genetics study	(No MUNQ assigned)	Excluded from species-specific allele testing because it had higher admixture than other M. sylvestris accessions that were used for analysis instead
D180265	D180265	M. sylvestris	Yes	D180265	Ms119	Roggebotzand, NL	https://doi.org/10.1007/s11295-021-01513-y	Dutch M. sylvestris population genetics study	(No MUNQ assigned)
D180266	D180266	M. sylvestris	Yes	D180266	Ms120	Roggebotzand, NL	https://doi.org/10.1007/s11295-021-01513-y	Dutch M. sylvestris population genetics study	(No MUNQ assigned)
D180267	D180267	M. sylvestris	No	D180267	Ms121	Roggebotzand, NL	https://doi.org/10.1007/s11295-021-01513-y	Dutch M. sylvestris population genetics study	(No MUNQ assigned)	Excluded from species-specific allele testing because it had higher admixture than other M. sylvestris accessions that were used for analysis instead
D180268	D180268	M. sylvestris	Yes	D180268	Ms122	Roggebotzand, NL	https://doi.org/10.1007/s11295-021-01513-y	Dutch M. sylvestris population genetics study	(No MUNQ assigned)
D180269	D180269	M. sylvestris	No	D180269	Ms123	Roggebotzand, NL	https://doi.org/10.1007/s11295-021-01513-y	Dutch M. sylvestris population genetics study	(No MUNQ assigned)	Excluded from species-specific allele testing because it had higher admixture than other M. sylvestris accessions that were used for analysis instead
D180270	D180270	M. sylvestris	Yes	D180270	Ms124	Roggebotzand, NL	https://doi.org/10.1007/s11295-021-01513-y	Dutch M. sylvestris population genetics study	(No MUNQ assigned)
D180271	D180271	M. sylvestris	Yes	D180271	Ms125	Roggebotzand, NL	https://doi.org/10.1007/s11295-021-01513-y	Dutch M. sylvestris population genetics study	(No MUNQ assigned)
D180272	D180272	M. sylvestris	No	D180272	Ms126	Roggebotzand, NL	https://doi.org/10.1007/s11295-021-01513-y	Dutch M. sylvestris population genetics study	(No MUNQ assigned)	Excluded from species-specific allele testing because it had high levels of admixture
D180274	D180274	M. sylvestris	Yes	D180274	Ms128	Roggebotzand, NL	https://doi.org/10.1007/s11295-021-01513-y	Dutch M. sylvestris population genetics study	(No MUNQ assigned)
D180275	D180275	M. sylvestris	Yes	D180275	Ms129	Roggebotzand, NL	https://doi.org/10.1007/s11295-021-01513-y	Dutch M. sylvestris population genetics study	(No MUNQ assigned)
D180276	D180276	M. sylvestris	Yes	D180276	Ms130	Roggebotzand, NL	https://doi.org/10.1007/s11295-021-01513-y	Dutch M. sylvestris population genetics study	(No MUNQ assigned)
D180277	D180277	M. sylvestris	Yes	D180277	Ms131	Roggebotzand, NL	https://doi.org/10.1007/s11295-021-01513-y	Dutch M. sylvestris population genetics study	(No MUNQ assigned)
D180279	D180279	M. sylvestris	No	D180279	Ms133	Roggebotzand, NL	https://doi.org/10.1007/s11295-021-01513-y	Dutch M. sylvestris population genetics study	(No MUNQ assigned)	Excluded from species-specific allele testing because it had high levels of admixture
D180280	D180280	M. sylvestris	Yes	D180280	Ms134	Roggebotzand, NL	https://doi.org/10.1007/s11295-021-01513-y	Dutch M. sylvestris population genetics study	(No MUNQ assigned)
D180281	D180281	M. sylvestris	No	D180281	Ms135	Roggebotzand, NL	https://doi.org/10.1007/s11295-021-01513-y	Dutch M. sylvestris population genetics study	(No MUNQ assigned)	Excluded from species-specific allele testing because it had higher admixture than other M. sylvestris accessions that were used for analysis instead
D180282	D180282	M. sylvestris	Yes	D180282	Ms136	Roggebotzand, NL	https://doi.org/10.1007/s11295-021-01513-y	Dutch M. sylvestris population genetics study	(No MUNQ assigned)
D180285	D180285	M. sylvestris	Yes	D180285	Ms139	Roggebotzand, NL	https://doi.org/10.1007/s11295-021-01513-y	Dutch M. sylvestris population genetics study	(No MUNQ assigned)
D180286	D180286	M. sylvestris	No	D180286	Ms140	Roggebotzand, NL	https://doi.org/10.1007/s11295-021-01513-y	Dutch M. sylvestris population genetics study	(No MUNQ assigned)	Excluded from species-specific allele testing because it had higher admixture than other M. sylvestris accessions that were used for analysis instead
D180287	D180287	M. sylvestris	No	D180287	Ms141	Roggebotzand, NL	https://doi.org/10.1007/s11295-021-01513-y	Dutch M. sylvestris population genetics study	(No MUNQ assigned)	Excluded from species-specific allele testing because it had higher admixture than other M. sylvestris accessions that were used for analysis instead
D180289	D180289	M. sylvestris	No	D180289	Ms143	Roggebotzand, NL	https://doi.org/10.1007/s11295-021-01513-y	Dutch M. sylvestris population genetics study	(No MUNQ assigned)	Excluded from species-specific allele testing because it had higher admixture than other M. sylvestris accessions that were used for analysis instead
D180290	D180290	M. sylvestris	Yes	D180290	Ms144	Roggebotzand, NL	https://doi.org/10.1007/s11295-021-01513-y	Dutch M. sylvestris population genetics study	(No MUNQ assigned)
D180291	D180291	M. sylvestris	No	D180291	Ms145	Roggebotzand, NL	https://doi.org/10.1007/s11295-021-01513-y	Dutch M. sylvestris population genetics study	(No MUNQ assigned)	Excluded from species-specific allele testing because it had high levels of admixture
D180292	D180292	M. sylvestris	No	D180292	Ms146	Roggebotzand, NL	https://doi.org/10.1007/s11295-021-01513-y	Dutch M. sylvestris population genetics study	(No MUNQ assigned)	Excluded from species-specific allele testing because it had higher admixture than other M. sylvestris accessions that were used for analysis instead
D180293	D180293	M. sylvestris	Yes	D180293	Ms147	Roggebotzand, NL	https://doi.org/10.1007/s11295-021-01513-y	Dutch M. sylvestris population genetics study	(No MUNQ assigned)
D180296	D180296	M. sylvestris	No	D180296	Ms150	Roggebotzand, NL	https://doi.org/10.1007/s11295-021-01513-y	Dutch M. sylvestris population genetics study	(No MUNQ assigned)	Excluded from species-specific allele testing because it had high levels of admixture
D180298	D180298	M. sylvestris	No	D180298	D180298	Roggebotzand, NL	https://doi.org/10.1007/s11295-021-01513-y	M.sylvestris_The-Netherlands	(No MUNQ assigned)	Excluded from species-specific allele testing because minor admixture was detected
D180299	D180299	M. sylvestris	No	D180299	D180299	Roggebotzand, NL	https://doi.org/10.1007/s11295-021-01513-y	M.sylvestris_The-Netherlands	(No MUNQ assigned)	Excluded from species-specific allele testing because its parent(s) were included or excluded
D180300	D180300	M. sylvestris	No	D180300	D180300	Roggebotzand, NL	https://doi.org/10.1007/s11295-021-01513-y	M.sylvestris_The-Netherlands	(No MUNQ assigned)	Excluded from species-specific allele testing because its parent was included
D180301	D180301	M. sylvestris	No	D180301	D180301	Roggebotzand, NL	https://doi.org/10.1007/s11295-021-01513-y	M.sylvestris_The-Netherlands	(No MUNQ assigned)	Excluded from species-specific allele testing because its parent was included
D180302	D180302	M. sylvestris	No	D180302	D180302	Roggebotzand, NL	https://doi.org/10.1007/s11295-021-01513-y	M.sylvestris_The-Netherlands	(No MUNQ assigned)	Excluded from species-specific allele testing because its parent was included
D180303	D180303	M. sylvestris	No	D180303	D180303	Roggebotzand, NL	https://doi.org/10.1007/s11295-021-01513-y	M.sylvestris_The-Netherlands	(No MUNQ assigned)	Excluded from species-specific allele testing because its parent(s) were included or excluded
D180304	D180304	M. sylvestris	No	D180304	D180304	Roggebotzand, NL	https://doi.org/10.1007/s11295-021-01513-y	M.sylvestris_The-Netherlands	(No MUNQ assigned)	Excluded from species-specific allele testing because its parent(s) were included or excluded
D180305	D180305	M. sylvestris	No	D180305	D180305	Roggebotzand, NL	https://doi.org/10.1007/s11295-021-01513-y	M.sylvestris_The-Netherlands	(No MUNQ assigned)	Excluded from species-specific allele testing because its parent was included
D180306	D180306	M. sylvestris	No	D180306	D180306	Roggebotzand, NL	https://doi.org/10.1007/s11295-021-01513-y	M.sylvestris_The-Netherlands	(No MUNQ assigned)	Excluded from species-specific allele testing because its parent(s) were included or excluded
D180307	D180307	M. sylvestris	No	D180307	D180307	Roggebotzand, NL	https://doi.org/10.1007/s11295-021-01513-y	M.sylvestris_The-Netherlands	(No MUNQ assigned)	Excluded from species-specific allele testing because its parent(s) were included or excluded
D180308	D180308	M. sylvestris	No	D180308	D180308	Roggebotzand, NL	https://doi.org/10.1007/s11295-021-01513-y	M.sylvestris_The-Netherlands	(No MUNQ assigned)	Excluded from species-specific allele testing because its parent was included
D180309	D180309	M. sylvestris	No	D180309	D180309	Roggebotzand, NL	https://doi.org/10.1007/s11295-021-01513-y	M.sylvestris_The-Netherlands	(No MUNQ assigned)	Excluded from species-specific allele testing because its parent(s) were included or excluded
D180310	D180310	M. sylvestris	No	D180310	D180310	Roggebotzand, NL	https://doi.org/10.1007/s11295-021-01513-y	M.sylvestris_The-Netherlands	(No MUNQ assigned)	Excluded from species-specific allele testing because its parent(s) were included or excluded
D180311	D180311	M. sylvestris	No	D180311	D180311	Roggebotzand, NL	https://doi.org/10.1007/s11295-021-01513-y	M.sylvestris_The-Netherlands	(No MUNQ assigned)	Excluded from species-specific allele testing because its parent(s) were included or excluded
D180312	D180312	M. sylvestris	No	D180312	D180312	Roggebotzand, NL	https://doi.org/10.1007/s11295-021-01513-y	M.sylvestris_The-Netherlands	(No MUNQ assigned)	Excluded from species-specific allele testing because its parent(s) were included or excluded
D180313	D180313	M. sylvestris	No	D180313	D180313	Roggebotzand, NL	https://doi.org/10.1007/s11295-021-01513-y	M.sylvestris_The-Netherlands	(No MUNQ assigned)	Excluded from species-specific allele testing because its parent was included
D180314	D180314	M. sylvestris	No	D180314	D180314	Roggebotzand, NL	https://doi.org/10.1007/s11295-021-01513-y	M.sylvestris_The-Netherlands	(No MUNQ assigned)	Excluded from species-specific allele testing because its parent was included
D180315	D180315	M. sylvestris	No	D180315	D180315	Roggebotzand, NL	https://doi.org/10.1007/s11295-021-01513-y	M.sylvestris_The-Netherlands	(No MUNQ assigned)	Excluded from species-specific allele testing because its parent was included
D180316	D180316	M. sylvestris	No	D180316	D180316	Roggebotzand, NL	https://doi.org/10.1007/s11295-021-01513-y	M.sylvestris_The-Netherlands	(No MUNQ assigned)	Excluded from species-specific allele testing because its parent was included
D180317	D180317	M. sylvestris	No	D180317	D180317	Roggebotzand, NL	https://doi.org/10.1007/s11295-021-01513-y	M.sylvestris_The-Netherlands	(No MUNQ assigned)	Excluded from species-specific allele testing because its parent(s) were included or excluded
D180318	D180318	M. sylvestris	No	D180318	D180318	Roggebotzand, NL	https://doi.org/10.1007/s11295-021-01513-y	M.sylvestris_The-Netherlands	(No MUNQ assigned)	Excluded from species-specific allele testing because its parent was included
D180319	D180319	M. sylvestris	No	D180319	D180319	Roggebotzand, NL	https://doi.org/10.1007/s11295-021-01513-y	M.sylvestris_The-Netherlands	(No MUNQ assigned)	Excluded from species-specific allele testing because its parent(s) were included or excluded
D180320	D180320	M. sylvestris	No	D180320	D180320	Roggebotzand, NL	https://doi.org/10.1007/s11295-021-01513-y	M.sylvestris_The-Netherlands	(No MUNQ assigned)	Excluded from species-specific allele testing because its parent(s) were included or excluded
D180321	D180321	M. sylvestris	No	D180321	D180321	Roggebotzand, NL	https://doi.org/10.1007/s11295-021-01513-y	M.sylvestris_The-Netherlands	(No MUNQ assigned)	Excluded from species-specific allele testing because its parent(s) were included or excluded
D180322	D180322	M. sylvestris	No	D180322	D180322	Roggebotzand, NL	https://doi.org/10.1007/s11295-021-01513-y	M.sylvestris_The-Netherlands	(No MUNQ assigned)	Excluded from species-specific allele testing because its parent(s) were included or excluded
D180323	D180323	M. sylvestris	No	D180323	D180323	Roggebotzand, NL	https://doi.org/10.1007/s11295-021-01513-y	M.sylvestris_The-Netherlands	(No MUNQ assigned)	Excluded from species-specific allele testing because its parent(s) were included or excluded
D180324	D180324	M. sylvestris	No	D180324	D180324	Roggebotzand, NL	https://doi.org/10.1007/s11295-021-01513-y	M.sylvestris_The-Netherlands	(No MUNQ assigned)	Excluded from species-specific allele testing because its parent was included
D180325	D180325	M. sylvestris	No	D180325	D180325	Roggebotzand, NL	https://doi.org/10.1007/s11295-021-01513-y	M.sylvestris_The-Netherlands	(No MUNQ assigned)	Excluded from species-specific allele testing because it had high levels of admixture
D180326	D180326	M. sylvestris	No	D180326	D180326	Roggebotzand, NL	https://doi.org/10.1007/s11295-021-01513-y	M.sylvestris_The-Netherlands	(No MUNQ assigned)	Excluded from species-specific allele testing because it had high levels of admixture
Dabinett	Dabinett	M. domestica	Yes	Dabinett	PI_589073	USDA-ARS National Plant Germplasm System (NPGS) apple collection, USA	https://doi.org/10.1186/s12864-021-07565-7	Project described in https://www.ecofruit.net/wp-content/uploads/2020/04/2_Howard_88-91.pdf	802
DE_0_MB_1969_856	DE-0-MB-1969/ 856	M. sylvestris	Yes	DE-0-MB-1969/ 856	DE-0-MB-1969/856	Botanisher Garten Marburg	Current study	Project described in https://www.ecofruit.net/wp-content/uploads/2020/04/2_Howard_88-91.pdf	(No MUNQ assigned)
Delicious	Delicious	M. domestica	Yes	Delicious	PI_589841	USDA-ARS National Plant Germplasm System (NPGS) apple collection, USA	https://doi.org/10.1186/s12864-021-07565-7	Fondazione Edmund Mach	448
Devonshire_Quarrenden	Devonshire Quarrenden	M. domestica	Yes	Quarantine	PI_589581	USDA-ARS National Plant Germplasm System (NPGS) apple collection, USA	https://doi.org/10.1186/s12864-021-07565-7	Project described in https://www.ecofruit.net/wp-content/uploads/2020/04/2_Howard_88-91.pdf	622
DM_10	DM_10	M. sieversii	Yes	DM 10	PI_657754	USDA-ARS National Plant Germplasm System (NPGS) apple collection, USA	https://doi.org/10.3389/fpls.2022.1015658	USDA-ARS 2019 Apple Crop Germplasm Evaluation Grant	PI_657754
DM_14	DM_14	M. sieversii	No	DM 14	PI_657755	USDA-ARS National Plant Germplasm System (NPGS) apple collection, USA	https://doi.org/10.3389/fpls.2022.1015658	USDA-ARS 2019 Apple Crop Germplasm Evaluation Grant	PI_657755	Excluded from species-specific allele testing because minor admixture was detected and it was part of a half-sib group and another accession was included to represent that group
DM_29	DM_29	M. sieversii	Yes	DM 29	PI_657756	USDA-ARS National Plant Germplasm System (NPGS) apple collection, USA	https://doi.org/10.3389/fpls.2022.1015658	USDA-ARS 2019 Apple Crop Germplasm Evaluation Grant	PI_657756
DM_30	DM 30	M. sieversii	No	DM 30	PI_657757	USDA-ARS National Plant Germplasm System (NPGS) apple collection, USA	https://doi.org/10.3389/fpls.2022.1015658	USDA-ARS 2019 Apple Crop Germplasm Evaluation Grant	PI_657757	Excluded from species-specific allele testing because minor admixture was detected
DM_32	DM_32	M. sieversii	No	DM 32	PI_657758	USDA-ARS National Plant Germplasm System (NPGS) apple collection, USA	https://doi.org/10.3389/fpls.2022.1015658	USDA-ARS 2019 Apple Crop Germplasm Evaluation Grant	PI_657758	Excluded from species-specific allele testing because minor admixture was detected and it was part of a half-sib group and another accession was included to represent that group
DM_33	DM_33	M. sieversii	No	DM 33	PI_657759	USDA-ARS National Plant Germplasm System (NPGS) apple collection, USA	https://doi.org/10.3389/fpls.2022.1015658	USDA-ARS 2019 Apple Crop Germplasm Evaluation Grant	PI_657759	Excluded from species-specific allele testing because minor admixture was detected and it was part of a half-sib group and another accession was included to represent that group
DM_34	DM 34	M. sieversii	No	DM 34	PI_657760	USDA-ARS National Plant Germplasm System (NPGS) apple collection, USA	https://doi.org/10.3389/fpls.2022.1015658	USDA-ARS 2019 Apple Crop Germplasm Evaluation Grant	PI_657760	Excluded from species-specific allele testing because minor admixture was detected and it was part of a half-sib group and another accession was included to represent that group
DM_38	DM_38	M. sieversii	No	DM 38	PI_657761	USDA-ARS National Plant Germplasm System (NPGS) apple collection, USA	https://doi.org/10.3389/fpls.2022.1015658	USDA-ARS 2019 Apple Crop Germplasm Evaluation Grant	PI_657761	Excluded from species-specific allele testing because there were a slightly elevated number of M. sylvestris alleles
DM_46	DM 46	M. sieversii	No	DM 46	PI_657762	USDA-ARS National Plant Germplasm System (NPGS) apple collection, USA	https://doi.org/10.3389/fpls.2022.1015658	USDA-ARS 2019 Apple Crop Germplasm Evaluation Grant	PI_657762	Excluded from species-specific allele testing because minor admixture was detected and it was part of a half-sib group and another accession was included to represent that group
DM_5	DM 5	M. sieversii	No	DM 5	PI_657752	USDA-ARS National Plant Germplasm System (NPGS) apple collection, USA	https://doi.org/10.3389/fpls.2022.1015658	USDA-ARS 2019 Apple Crop Germplasm Evaluation Grant	PI_657752	Excluded from species-specific allele testing because there were a slightly elevated number of M. sylvestris alleles
DM_9	DM_9	M. sieversii	No	DM 9	PI_657753	USDA-ARS National Plant Germplasm System (NPGS) apple collection, USA	https://doi.org/10.3389/fpls.2022.1015658	USDA-ARS 2019 Apple Crop Germplasm Evaluation Grant	PI_657753	Excluded from species-specific allele testing because minor admixture was detected and it was part of a half-sib group and another accession was included to represent that group
Dolgo	Dolgo	Hybrid Malus	Yes	Dolgo	PI_588870	USDA-ARS National Plant Germplasm System (NPGS) apple collection, USA	https://doi.org/10.1186/s12864-021-07565-7	Fondazione Edmund Mach	7025
Duchess_of_Oldenburg	Duchess of Oldenburg	M. domestica	Yes	Duchess of Oldenburg	PI_588801	USDA-ARS National Plant Germplasm System (NPGS) apple collection, USA	https://doi.org/10.1186/s12864-021-07565-7	Project described in https://www.ecofruit.net/wp-content/uploads/2020/04/2_Howard_88-91.pdf	29
Edelborsdorfer	Edelborsdorfer	M. domestica	Yes	Calamari	FEM_1_6	Fondazione Edmund Mach, Italy	https://doi.org/10.1186/s12864-021-07565-7	Fondazione Edmund Mach	304
Esopus_Spitzenburg	Esopus Spitzenburg	M. domestica	Yes	Esopus Spitzenburg	PI_588785	USDA-ARS National Plant Germplasm System (NPGS) apple collection, USA	https://doi.org/10.1186/s12864-021-07565-7	Project described in https://www.ecofruit.net/wp-content/uploads/2020/04/2_Howard_88-91.pdf	522
Florence_Crab	Florence Crab	Hybrid Malus	No	Florence Crab	USA_TOC_3404013	Temperate Orchard Conservancy, USA	Current study	Project described in https://www.ecofruit.net/wp-content/uploads/2020/04/2_Howard_88-91.pdf	10267	Used for validating species-specific alleles. Not included in wild set because it was identified as having a domestic parent.
Frostbite	Frostbite	M. domestica	No	Frostbite	PI_657766	USDA-ARS National Plant Germplasm System (NPGS) apple collection, USA	https://doi.org/10.1186/s12864-021-07565-7	Project described in https://www.ecofruit.net/wp-content/uploads/2020/04/2_Howard_88-91.pdf	USA_UMN0007	Included to confirm source of exotic Malus in Honeycrisp
Fructo_flavo	Fructo-flavo	M. baccata	No	Fructo-flavo	PI_589376	USDA-ARS National Plant Germplasm System (NPGS) apple collection, USA	Current study	MyAppleTree	(No MUNQ assigned)	Used for validating species-specific alleles. Not included in wild set because it was identified as having a domestic parent.
Fuji	Fuji	M. domestica	Yes	Fuji Red Sport Type 2	PI_588844	USDA-ARS National Plant Germplasm System (NPGS) apple collection, USA	https://doi.org/10.1186/s12864-021-07565-7	Fondazione Edmund Mach	318
Fyriki	Fyriki	M. domestica	Yes	Fyriki	PI_589672	USDA-ARS National Plant Germplasm System (NPGS) apple collection, USA	Current study	USDA-ARS 2019 Apple Crop Germplasm Evaluation Grant	2491
Gala	Gala	M. domestica	Yes	Royal Gala	PI_651008	USDA-ARS National Plant Germplasm System (NPGS) apple collection, USA	https://doi.org/10.1186/s12864-021-07565-7	Gayle Volk, USDA	739
GE_2004_056	GE-2004-056	M. orientalis	Yes	GE-2004-056	PI_666178	USDA-ARS National Plant Germplasm System (NPGS) apple collection, USA	https://doi.org/10.3389/fpls.2022.1015658	Gayle Volk, USDA	PI_666178
GE_2004_077	GE-2004-077	M. orientalis	Yes	GE-2004-077	PI_666179	USDA-ARS National Plant Germplasm System (NPGS) apple collection, USA	https://doi.org/10.3389/fpls.2022.1015658	Gayle Volk, USDA	PI_666179
GMAL_1461	GMAL 1461	M. orientalis	Yes	GMAL 1461	PI_594095	USDA-ARS National Plant Germplasm System (NPGS) apple collection, USA	https://doi.org/10.3389/fpls.2022.1015658	USDA-ARS 2019 Apple Crop Germplasm Evaluation Grant	PI_594095
GMAL_1617	GMAL 1617	M. baccata	Yes	GMAL 1617	PI_286599	USDA-ARS National Plant Germplasm System (NPGS) apple collection, USA	Current study	MyAppleTree	(No MUNQ assigned)
GMAL_1884.a1	GMAL 1884.a1	M. baccata	Yes	GMAL 1884.a1	PI_613843	USDA-ARS National Plant Germplasm System (NPGS) apple collection, USA	Current study	MyAppleTree	(No MUNQ assigned)
GMAL_2269_b1	GMAL 2269.b1	M. orientalis	Yes	GMAL 2269.b1	PI_613853	USDA-ARS National Plant Germplasm System (NPGS) apple collection, USA	https://doi.org/10.3389/fpls.2022.1015658	USDA-ARS 2019 Apple Crop Germplasm Evaluation Grant	PI_613853
GMAL_2545.h1	GMAL 2545.h1	M. baccata	Yes	GMAL 2545.h1	PI_613877	USDA-ARS National Plant Germplasm System (NPGS) apple collection, USA	Current study	MyAppleTree	(No MUNQ assigned)
GMAL_3146	GMAL 3146	M. baccata	Yes	GMAL 3146	PI_590031	USDA-ARS National Plant Germplasm System (NPGS) apple collection, USA	Current study	MyAppleTree	(No MUNQ assigned)
GMAL_3159	GMAL 3159	M. orientalis	Yes	GMAL 3159	PI_590044	USDA-ARS National Plant Germplasm System (NPGS) apple collection, USA	https://doi.org/10.3389/fpls.2022.1015658	USDA-ARS 2019 Apple Crop Germplasm Evaluation Grant	PI_590044
GMAL_3169	GMAL 3169	M. baccata	Yes	GMAL 3169	PI_590053	USDA-ARS National Plant Germplasm System (NPGS) apple collection, USA	Current study	MyAppleTree	(No MUNQ assigned)
GMAL_3170	GMAL 3170	M. baccata	Yes	GMAL 3170	PI_590054	USDA-ARS National Plant Germplasm System (NPGS) apple collection, USA	Current study	MyAppleTree	(No MUNQ assigned)
GMAL_3172	GMAL 3172	M. baccata	Yes	GMAL 3172	PI_590056	USDA-ARS National Plant Germplasm System (NPGS) apple collection, USA	Current study	MyAppleTree	(No MUNQ assigned)
GMAL_3603_a	GMAL 3603.a	M. sieversii	Yes	GMAL 3603.a	GMAL_3603.a	USDA-ARS National Plant Germplasm System (NPGS) apple collection, USA	https://doi.org/10.3389/fpls.2022.1015658	USDA-ARS 2019 Apple Crop Germplasm Evaluation Grant	10043
GMAL_3603_e	GMAL 3603.e	M. sieversii	Yes	GMAL 3603.e	GMAL_3603.e	USDA-ARS National Plant Germplasm System (NPGS) apple collection, USA	https://doi.org/10.3389/fpls.2022.1015658	USDA-ARS 2019 Apple Crop Germplasm Evaluation Grant	10044
GMAL_3654_g	GMAL 3654.g	M. sieversii	Yes	GMAL 3654.g	GMAL_3654.g	USDA-ARS National Plant Germplasm System (NPGS) apple collection, USA	https://doi.org/10.3389/fpls.2022.1015658	USDA-ARS 2019 Apple Crop Germplasm Evaluation Grant	10048
GMAL_3746.a	GMAL 3746.a	M. sieversii	Yes	GMAL_3746.a	GMAL_3746.a	USDA-ARS National Plant Germplasm System (NPGS) apple collection, USA	https://doi.org/10.3389/fpls.2022.1015658	USDA-ARS 2019 Apple Crop Germplasm Evaluation Grant	10053
GMAL_3746.d	GMAL 3746.d	M. sieversii	Yes	GMAL_3746.d	GMAL_3746.d	USDA-ARS National Plant Germplasm System (NPGS) apple collection, USA	https://doi.org/10.3389/fpls.2022.1015658	USDA-ARS 2019 Apple Crop Germplasm Evaluation Grant	10054
GMAL_3746.e	GMAL 3746.e	M. sieversii	Yes	GMAL_3746.e	GMAL_3746.e	USDA-ARS National Plant Germplasm System (NPGS) apple collection, USA	https://doi.org/10.3389/fpls.2022.1015658	USDA-ARS 2019 Apple Crop Germplasm Evaluation Grant	10055
GMAL_3746.f	GMAL 3746.f	M. sieversii	Yes	GMAL_3746.f	GMAL_3746.f	USDA-ARS National Plant Germplasm System (NPGS) apple collection, USA	https://doi.org/10.3389/fpls.2022.1015658	USDA-ARS 2019 Apple Crop Germplasm Evaluation Grant	10056
GMAL_393.c1	GMAL 393.c1	M. baccata	Yes	GMAL 393.c1	PI_613809	USDA-ARS National Plant Germplasm System (NPGS) apple collection, USA	Current study	MyAppleTree	(No MUNQ assigned)
GMAL_393.d1	GMAL 393.d1	M. baccata	Yes	GMAL 393.d1	PI_613810	USDA-ARS National Plant Germplasm System (NPGS) apple collection, USA	Current study	MyAppleTree	(No MUNQ assigned)
GMAL_3989.p	GMAL 3989.p	M. sieversii	Yes	GMAL_3989.p	GMAL_3989.p	USDA-ARS National Plant Germplasm System (NPGS) apple collection, USA	https://doi.org/10.3389/fpls.2022.1015658	USDA-ARS 2019 Apple Crop Germplasm Evaluation Grant	10059
GMAL_3989.q	GMAL 3989.q	M. sieversii	Yes	GMAL_3989.q	GMAL_3989.q	USDA-ARS National Plant Germplasm System (NPGS) apple collection, USA	https://doi.org/10.3389/fpls.2022.1015658	USDA-ARS 2019 Apple Crop Germplasm Evaluation Grant	10060
GMAL_4042.b	GMAL 4042.b	M. sieversii	Yes	GMAL_4042.b	GMAL_4042.b	USDA-ARS National Plant Germplasm System (NPGS) apple collection, USA	https://doi.org/10.3389/fpls.2022.1015658	USDA-ARS 2019 Apple Crop Germplasm Evaluation Grant	GMAL_4042.b
GMAL_4495.m	GMAL4495.m	M. sylvestris	No	GMAL4495.m	GMAL_4495.m	USDA-ARS National Plant Germplasm System (NPGS) apple collection, USA	https://doi.org/10.3389/fpls.2022.1015658	USDA-ARS 2019 Apple Crop Germplasm Evaluation Grant	GMAL_4495.m	Excluded from species-specific allele testing because it was part of a half-sib group and another accession was included to represent that group
GMAL_4495_f	GMAL4495.f	M. sylvestris	No	GMAL4495.f	GMAL_4495.f	USDA-ARS National Plant Germplasm System (NPGS) apple collection, USA	https://doi.org/10.3389/fpls.2022.1015658	USDA-ARS 2019 Apple Crop Germplasm Evaluation Grant	GMAL_4495.f	Excluded from species-specific allele testing because it was part of a half-sib group and another accession was included to represent that group
GMAL_4495_j	GMAL4495.j	M. sylvestris	No	GMAL4495.j	GMAL_4495.j	USDA-ARS National Plant Germplasm System (NPGS) apple collection, USA	https://doi.org/10.3389/fpls.2022.1015658	USDA-ARS 2019 Apple Crop Germplasm Evaluation Grant	GMAL_4495.j	Excluded from species-specific allele testing because it was part of a half-sib group and another accession was included to represent that group
GMAL_4495_l	GMAL4495.l	M. sylvestris	No	GMAL4495.g	GMAL_4495.g	USDA-ARS National Plant Germplasm System (NPGS) apple collection, USA	https://doi.org/10.3389/fpls.2022.1015658	Gayle Volk, USDA	GMAL_4495.l	Excluded from species-specific allele testing because it was part of a half-sib group and another accession was included to represent that group
GMAL_4495_o	GMAL4495.o	M. sylvestris	No	GMAL4495.o	GMAL_4495.o	USDA-ARS National Plant Germplasm System (NPGS) apple collection, USA	https://doi.org/10.3389/fpls.2022.1015658	USDA-ARS 2019 Apple Crop Germplasm Evaluation Grant	GMAL_4495.o	Excluded from species-specific allele testing because it was part of a half-sib group and another accession was included to represent that group
GMAL_4495_t	GMAL 4495.t	M. sylvestris	No	GMAL 4495.t	GMAL_4495.t	USDA-ARS National Plant Germplasm System (NPGS) apple collection, USA	https://doi.org/10.3389/fpls.2022.1015658	USDA-ARS 2019 Apple Crop Germplasm Evaluation Grant	GMAL_4495.t	Excluded from species-specific allele testing because it was part of a half-sib group and another accession was included to represent that group
GMAL_4496.a	GMAL 4496.a	M. sylvestris	No	GMAL 4496.a	GMAL_4496.a	USDA-ARS National Plant Germplasm System (NPGS) apple collection, USA	https://doi.org/10.3389/fpls.2022.1015658	USDA-ARS 2019 Apple Crop Germplasm Evaluation Grant	GMAL_4496.a	Excluded from species-specific allele testing because it was part of a half-sib group and another accession was included to represent that group
GMAL_4496_ab	GMAL4496.ab	M. sylvestris	No	GMAL 3654.o	GMAL_3654.o	USDA-ARS National Plant Germplasm System (NPGS) apple collection, USA	https://doi.org/10.3389/fpls.2022.1015658	Gayle Volk, USDA	GMAL_4496.ab	Excluded from species-specific allele testing because it was part of a half-sib group and another accession was included to represent that group
GMAL_4496_ac	GMAL4496.ac	M. sylvestris	No	GMAL4496.ac	GMAL_4496.ac	USDA-ARS National Plant Germplasm System (NPGS) apple collection, USA	https://doi.org/10.3389/fpls.2022.1015658	USDA-ARS 2019 Apple Crop Germplasm Evaluation Grant	GMAL_4496.ac	Excluded from species-specific allele testing because it was part of a half-sib group and another accession was included to represent that group
GMAL_4496_b	GMAL4496.b	M. sylvestris	No	GMAL4496.b	GMAL_4496.b	USDA-ARS National Plant Germplasm System (NPGS) apple collection, USA	https://doi.org/10.3389/fpls.2022.1015658	USDA-ARS 2019 Apple Crop Germplasm Evaluation Grant	GMAL_4496.b	Excluded from species-specific allele testing because it was part of a half-sib group and another accession was included to represent that group
GMAL_4496_f	GMAL4496.f	M. sylvestris	No	GMAL4496.f	GMAL_4496.f	USDA-ARS National Plant Germplasm System (NPGS) apple collection, USA	https://doi.org/10.3389/fpls.2022.1015658	USDA-ARS 2019 Apple Crop Germplasm Evaluation Grant	GMAL_4496.f	Excluded from species-specific allele testing because it was part of a half-sib group and another accession was included to represent that group
GMAL_4496_h	GMAL4496.h	M. sylvestris	No	GMAL4496.h	GMAL_4496.h	USDA-ARS National Plant Germplasm System (NPGS) apple collection, USA	https://doi.org/10.3389/fpls.2022.1015658	USDA-ARS 2019 Apple Crop Germplasm Evaluation Grant	GMAL_4496.h	Excluded from species-specific allele testing because it was part of a half-sib group and another accession was included to represent that group
GMAL_4496_r	GMAL4496.r	M. sylvestris	No	GMAL4496.r	GMAL_4496.r	USDA-ARS National Plant Germplasm System (NPGS) apple collection, USA	https://doi.org/10.3389/fpls.2022.1015658	USDA-ARS 2019 Apple Crop Germplasm Evaluation Grant	GMAL_4496.r	Excluded from species-specific allele testing because it was part of a half-sib group and another accession was included to represent that group
GMAL_4496_w	GMAL4496.w	M. sylvestris	No	GMAL4496.w	GMAL_4496.w	USDA-ARS National Plant Germplasm System (NPGS) apple collection, USA	https://doi.org/10.3389/fpls.2022.1015658	USDA-ARS 2019 Apple Crop Germplasm Evaluation Grant	GMAL_4496.w	Excluded from species-specific allele testing because it was part of a half-sib group and another accession was included to represent that group
GMAL_4497.ac	GMAL 4497.ac	M. sylvestris	No	GMAL 4497.ac	GMAL_4497.ac	USDA-ARS National Plant Germplasm System (NPGS) apple collection, USA	https://doi.org/10.3389/fpls.2022.1015658	USDA-ARS 2019 Apple Crop Germplasm Evaluation Grant	GMAL_4497.ac	Excluded from species-specific allele testing because it was part of a half-sib group and another accession was included to represent that group
GMAL_4497_a	GMAL4497.a	M. sylvestris	No	GMAL4497.a	GMAL_4497.a	USDA-ARS National Plant Germplasm System (NPGS) apple collection, USA	https://doi.org/10.3389/fpls.2022.1015658	USDA-ARS 2019 Apple Crop Germplasm Evaluation Grant	GMAL_4497.a	Excluded from species-specific allele testing because it was part of a half-sib group and another accession was included to represent that group
GMAL_4497_aa	GMAL 4497.aa	M. sylvestris	No	GMAL 4497.aa	GMAL_4497.aa	USDA-ARS National Plant Germplasm System (NPGS) apple collection, USA	https://doi.org/10.3389/fpls.2022.1015658	USDA-ARS 2019 Apple Crop Germplasm Evaluation Grant	GMAL_4497.aa	Excluded from species-specific allele testing because it was part of a half-sib group and another accession was included to represent that group
GMAL_4497_ab	GMAL4497.ab	M. sylvestris	No	GMAL4497.ab	GMAL_4497.ab	USDA-ARS National Plant Germplasm System (NPGS) apple collection, USA	https://doi.org/10.3389/fpls.2022.1015658	USDA-ARS 2019 Apple Crop Germplasm Evaluation Grant	GMAL_4497.ab	Excluded from species-specific allele testing because it was part of a half-sib group and another accession was included to represent that group. Also, this had higher admixture than other M. sylvestris accessions that were used instead
GMAL_4497_ae	GMAL4497.ae	M. sylvestris	No	GMAL4497.ae	GMAL_4497.ae	USDA-ARS National Plant Germplasm System (NPGS) apple collection, USA	https://doi.org/10.3389/fpls.2022.1015658	USDA-ARS 2019 Apple Crop Germplasm Evaluation Grant	GMAL_4497.ae	Excluded from species-specific allele testing because it was part of a half-sib group and another accession was included to represent that group
GMAL_4497_g	GMAL4497.g	M. sylvestris	No	GMAL4497.g	GMAL_4497.g	USDA-ARS National Plant Germplasm System (NPGS) apple collection, USA	https://doi.org/10.3389/fpls.2022.1015658	USDA-ARS 2019 Apple Crop Germplasm Evaluation Grant	GMAL_4497.g	Excluded from species-specific allele testing because it was part of a half-sib group and another accession was included to represent that group
GMAL_4497_h	GMAL4497.h	M. sylvestris	No	GMAL4497.h	GMAL_4497.h	USDA-ARS National Plant Germplasm System (NPGS) apple collection, USA	https://doi.org/10.3389/fpls.2022.1015658	USDA-ARS 2019 Apple Crop Germplasm Evaluation Grant	GMAL_4497.h	Excluded from species-specific allele testing because it was part of a half-sib group and another accession was included to represent that group
GMAL_4497_j	GMAL4497.j	M. sylvestris	No	GMAL4497.j	GMAL_4497.j	USDA-ARS National Plant Germplasm System (NPGS) apple collection, USA	https://doi.org/10.3389/fpls.2022.1015658	USDA-ARS 2019 Apple Crop Germplasm Evaluation Grant	GMAL_4497.j	Excluded from species-specific allele testing because it was part of a half-sib group and another accession was included to represent that group
GMAL_4497_r	GMAL4497.r	M. sylvestris	No	GMAL4497.r	GMAL_4497.r	USDA-ARS National Plant Germplasm System (NPGS) apple collection, USA	https://doi.org/10.3389/fpls.2022.1015658	USDA-ARS 2019 Apple Crop Germplasm Evaluation Grant	GMAL_4497.r	Excluded from species-specific allele testing because it was part of a half-sib group and another accession was included to represent that group
GMAL_4497_u	GMAL 4497.u	M. sylvestris	No	GMAL 4497.u	GMAL_4497.u	USDA-ARS National Plant Germplasm System (NPGS) apple collection, USA	https://doi.org/10.3389/fpls.2022.1015658	USDA-ARS 2019 Apple Crop Germplasm Evaluation Grant	GMAL_4497.u	Excluded from species-specific allele testing because it was part of a half-sib group and another accession was included to represent that group
GMAL_4497_v	GMAL4497.v	M. sylvestris	No	GMAL4497.v	GMAL_4497.v	USDA-ARS National Plant Germplasm System (NPGS) apple collection, USA	https://doi.org/10.3389/fpls.2022.1015658	USDA-ARS 2019 Apple Crop Germplasm Evaluation Grant	GMAL_4497.v	Excluded from species-specific allele testing because it was part of a half-sib group and another accession was included to represent that group
GMAL_4497_w	GMAL4497.w	M. sylvestris	No	GMAL4497.w	GMAL_4497.w	USDA-ARS National Plant Germplasm System (NPGS) apple collection, USA	https://doi.org/10.3389/fpls.2022.1015658	USDA-ARS 2019 Apple Crop Germplasm Evaluation Grant	GMAL_4497.w	Excluded from species-specific allele testing because it was part of a half-sib group and another accession was included to represent that group
GMAL_4499_n	GMAL4499.n	M. sylvestris	Yes	GMAL4499.n	GMAL_4499.n	USDA-ARS National Plant Germplasm System (NPGS) apple collection, USA	https://doi.org/10.3389/fpls.2022.1015658	USDA-ARS 2019 Apple Crop Germplasm Evaluation Grant	10084
GMAL_5076	GMAL 5076	M. baccata	Yes	GMAL 5076	PI_691356	USDA-ARS National Plant Germplasm System (NPGS) apple collection, USA	Current study	MyAppleTree	(No MUNQ assigned)
Golden_Delicious	Golden Delicious	M. domestica	Yes	Golden Delicious	PI_590184	USDA-ARS National Plant Germplasm System (NPGS) apple collection, USA	https://doi.org/10.1186/s12864-021-07565-7	Fondazione Edmund Mach	65
Gragylling	Grågylling	M. domestica	Yes	Grågylling	BAL093	Sveriges lantbruksuniversitet, Sweden	https://doi.org/10.3390/horticulturae9050575	Genetic Characterization of the Norwegian Apple Collection	1806
Granny_Smith	Granny Smith	M. domestica	Yes	Granny Smith	PI_588880	USDA-ARS National Plant Germplasm System (NPGS) apple collection, USA	https://doi.org/10.1186/s12864-021-07565-7	Fondazione Edmund Mach	548
Greensleeves	Greensleeves	M. domestica	Yes	Greensleeves	PI_589673	USDA-ARS National Plant Germplasm System (NPGS) apple collection, USA	https://doi.org/10.1186/s12864-021-07565-7	Fondazione Edmund Mach	705
Hansens_baccata_2	Hansen's baccata #2	M. baccata	No	Hansen's #2	PI_589838	USDA-ARS National Plant Germplasm System (NPGS) apple collection, USA	Current study	MyAppleTree	4965	Excluded from species-specific allele testing because it had high levels of admixture
Hartmann_Muhle_1_x_Oberw_2	Hartmann-Muhle 1 x Oberwartha 2	M. sylvestris	No	Hartmann-Muhle 1 x Oberwartha 2	PI_633827	USDA-ARS National Plant Germplasm System (NPGS) apple collection, USA	https://doi.org/10.3389/fpls.2022.1015658	USDA-ARS 2019 Apple Crop Germplasm Evaluation Grant	PI_633827	Excluded from species-specific allele testing because it was part of a half-sib group and another accession was included to represent that group. Also, this had higher admixture than other M. sylvestris accessions that were used instead
Hawthornden	Hawthornden	M. domestica	Yes	Hawthordenské	CZ_GF_0457	Research and Breeding Institute of Pomology, Czech Republic	https://doi.org/10.1186/s12864-021-07565-7	Project described in https://www.ecofruit.net/wp-content/uploads/2020/04/2_Howard_88-91.pdf	291
Himalaica	Himalaica	M. baccata	No	Himalaica	PI_588907	USDA-ARS National Plant Germplasm System (NPGS) apple collection, USA	Current study	MyAppleTree	(No MUNQ assigned)	Excluded from species-specific allele testing because minor admixture was detected
Honeycrisp	Honeycrisp	M. domestica	Yes	Honeycrisp	USA_UMN0001	University of Minnesota, USA	https://doi.org/10.1186/s12864-021-07565-7	Project described in https://www.ecofruit.net/wp-content/uploads/2020/04/2_Howard_88-91.pdf	1489
Hvid_Vinter_Pigeon	Hvid Vinter Pigeon	M. domestica	Yes	Zure van Driebergen	GEN076	Centrum voor Genetische Bronnen, Netherlands	https://doi.org/10.1007/s11295-024-01655-9	Dutch ancestry study	1509
Inuringo_1	Inuringo (1)	M. prunifolia	No	Inuringo (1)	PI_594103	USDA-ARS National Plant Germplasm System (NPGS) apple collection, USA	Current study	USDA-ARS 2019 Apple Crop Germplasm Evaluation Grant	9994	Used for validating species-specific alleles. Not included in wild set because it was identified as having a domestic parent.
IX_13	IX/13	M. orientalis	No	IX/13	DEU_JKI_IX/13	Julius Kühn-Institut, Germany	Current study	Project described in https://www.ecofruit.net/wp-content/uploads/2020/04/2_Howard_88-91.pdf	DEU_JKI_MD_1653	Excluded from species-specific allele testing because minor admixture was detected
IX_5	IX/5	M. orientalis	Yes	IX/5	DEU_JKI_IX/5	Julius Kühn-Institut, Germany	Current study	Project described in https://www.ecofruit.net/wp-content/uploads/2020/04/2_Howard_88-91.pdf	DEU_JKI_MD_1676
IX_6	IX/6	M. orientalis	Yes	IX/6	DEU_JKI_IX/6	Julius Kühn-Institut, Germany	Current study	Project described in https://www.ecofruit.net/wp-content/uploads/2020/04/2_Howard_88-91.pdf	DEU_JKI_MD_1677
Jonathan	Jonathan	M. domestica	Yes	Jonathan	PI_590185	USDA-ARS National Plant Germplasm System (NPGS) apple collection, USA	https://doi.org/10.1186/s12864-021-07565-7	Fondazione Edmund Mach	57
Juve_Z2_47_F	Zumix2016#1 #47 flowered	M. × zumi x M. toringo	Yes	Zumix2016#1 #47 flowered	AJUV-03	Washington State University, USA	Current study	Washington State University	(No MUNQ assigned)
Juve_Z2_61_N	Zumix2016#1 #61 no flowers	M. × zumi x M. toringo	Yes	Zumix2016#1 #61 no flowers	AJUV-22	Washington State University, USA	Current study	Washington State University	(No MUNQ assigned)
Kantil_Sinap	Kantil Sinap	M. domestica	Yes	Kandil Sinap	PI_613948	USDA-ARS National Plant Germplasm System (NPGS) apple collection, USA	https://doi.org/10.1186/s12864-021-07565-7	Project described in https://www.ecofruit.net/wp-content/uploads/2020/04/2_Howard_88-91.pdf	64
Keswick_Codlin	Keswick Codlin	M. domestica	Yes	Keswick Codlin	2000053	National Fruit Collection, UK	https://doi.org/10.1186/s12864-021-07565-7	Dutch ancestry study	1438
Kizil_alma_826	Kizil alma 826	M. domestica	Yes	Kizil alma 826	PI_30327	USDA-ARS National Plant Germplasm System (NPGS) apple collection, USA	Current study	USDA-ARS 2019 Apple Crop Germplasm Evaluation Grant	PI_30327
Klipphausen	Klipphausen	M. sylvestris	Yes	(Imputed profile)	Unavailable	https://doi.org/10.3389/fpls.2022.1015658	https://doi.org/10.3389/fpls.2022.1015658	Gayle Volk, USDA	(No MUNQ assigned)
Korea_Wild_Apple	Korea Wild Apple	M. baccata	Yes	Korea Wild Apple	PI_588765	USDA-ARS National Plant Germplasm System (NPGS) apple collection, USA	Current study	MyAppleTree	(No MUNQ assigned)
Liberty	Liberty	M. domestica	Yes	Liberty	PI_588943	USDA-ARS National Plant Germplasm System (NPGS) apple collection, USA	https://doi.org/10.1186/s12864-021-07565-7	Fondazione Edmund Mach	585
M.baccata_Jannes	M.baccata (collected by Jannes Hoepke)	M. baccata	No	M.baccata sample (collected by Jannes Hoepke)	KAZ0001	In situ - Kazakhstan	Current study	Project described in https://www.ecofruit.net/wp-content/uploads/2020/04/2_Howard_88-91.pdf	KAZ0001	Excluded from species-specific allele testing because minor admixture was detected
M.baccata_MAL0044	M.baccata MAL0044	M. baccata	Yes	M.baccata MAL0044	DEU_JKI_MAL0044	Julius Kühn-Institut, Germany	https://doi.org/10.1186/s12864-021-07565-7	FruitBreedomics	FBo_WP3_0081
M.baccata_MAL0060	M.baccata MAL0060	M. baccata	Yes	M.baccata MAL0060	DEU_JKI_MAL0060	Julius Kühn-Institut, Germany	https://doi.org/10.1186/s12864-021-07565-7	FruitBreedomics	FBo_WP3_0082
M.micromalus_WUR	M.micromalus (WUR accession)	M. × micromalus	Yes	M.micromalus	FBo_WP3_0327	Wageningen University and Research, Netherlands	https://doi.org/10.1186/s12864-021-07565-7	FruitBreedomics	5186.2
M_26	M.26	M. domestica	Yes	M.26	PI_337319	USDA-ARS National Plant Germplasm System (NPGS) apple collection, USA	Current study	Project described in https://www.ecofruit.net/wp-content/uploads/2020/04/2_Howard_88-91.pdf	2506
M_9	M.9	M. domestica	Yes	M.9_(Troch_Strain)	PI_588826	USDA-ARS National Plant Germplasm System (NPGS) apple collection, USA	https://doi.org/10.1186/s12864-021-07565-7	Fondazione Edmund Mach	638
M_baccata_315	M. baccata #315	M. baccata	Yes	M. baccata #315	PI_687709	USDA-ARS National Plant Germplasm System (NPGS) apple collection, USA	Current study	MyAppleTree	(No MUNQ assigned)
M_floribunda_821	Malus floribunda 821	M. × floribunda	Yes	Malus floribunda #821	PI_589827	USDA-ARS National Plant Germplasm System (NPGS) apple collection, USA	https://doi.org/10.1186/s12864-021-07565-7	Fondazione Edmund Mach	998
M_sylvestris_10	M.sylvestris FEM sample 10	M. sylvestris	Yes	M.sylvestris FEM sample 10	M.sylvestris 10	Fondazione Edmund Mach, Italy	Current study	Fondazione Edmund Mach	(No MUNQ assigned)
M_sylvestris_2	M.sylvestris FEM sample 2	M. sylvestris	Yes	M.sylvestris FEM sample 2	M.sylvestris 2	Fondazione Edmund Mach, Italy	Current study	Fondazione Edmund Mach	(No MUNQ assigned)
M_sylvestris_5	M.sylvestris FEM sample 5	M. sylvestris	Yes	M.sylvestris FEM sample 5	M.sylvestris 5	Fondazione Edmund Mach, Italy	Current study	Fondazione Edmund Mach	(No MUNQ assigned)
M_x_zumi_Calocarpa	Malus × zumi cv. Calocarpa	M. × zumi	Yes	Malus x zumi Calocarpa	PI_589840	USDA-ARS National Plant Germplasm System (NPGS) apple collection, USA	Current study	Washington State University	4759
MA_1255	MA #1255	M. toringo	No	M. sieboldii MA #1255 PI 589957 (APWC-016)	PI_589957 (Tukey)	Tukey Research Orchard, Pullman, WA	Current study	Washington State University	(No MUNQ assigned)	Excluded from species-specific allele testing because minor admixture was detected
Mal0807	Mal0807	M. toringo	Yes	Mal0807	Mal0807	Julius Kühn-Institut, Germany	Current study	Project described in https://www.ecofruit.net/wp-content/uploads/2020/04/2_Howard_88-91.pdf	(No MUNQ assigned)
Mal0900	Mal0900	M. sylvestris	Yes	Mal0900	Mal0900	Julius Kühn-Institut, Germany	Current study	Project described in https://www.ecofruit.net/wp-content/uploads/2020/04/2_Howard_88-91.pdf	(No MUNQ assigned)
Mal0906	Mal0906	M. sylvestris	Yes	Mal0906	Mal0906	Julius Kühn-Institut, Germany	Current study	Project described in https://www.ecofruit.net/wp-content/uploads/2020/04/2_Howard_88-91.pdf	(No MUNQ assigned)
Mal0907	Mal0907	M. sylvestris	Yes	Mal0907	Mal0907	Julius Kühn-Institut, Germany	Current study	Project described in https://www.ecofruit.net/wp-content/uploads/2020/04/2_Howard_88-91.pdf	(No MUNQ assigned)
Mal0913	Mal0913	M. sylvestris	Yes	Mal0913	Mal0913	Julius Kühn-Institut, Germany	Current study	Project described in https://www.ecofruit.net/wp-content/uploads/2020/04/2_Howard_88-91.pdf	(No MUNQ assigned)
Mal0919	Mal0919	M. sylvestris	No	Mal0919	Mal0919	Julius Kühn-Institut, Germany	Current study	Project described in https://www.ecofruit.net/wp-content/uploads/2020/04/2_Howard_88-91.pdf	(No MUNQ assigned)	Excluded from species-specific allele testing because it had high levels of admixture
Mal0924	Mal0924	M. sylvestris	No	Mal0924	Mal0924	Julius Kühn-Institut, Germany	Current study	Project described in https://www.ecofruit.net/wp-content/uploads/2020/04/2_Howard_88-91.pdf	(No MUNQ assigned)	Excluded from species-specific allele testing because it had high levels of admixture
Mal0926	Mal0926	M. sylvestris	Yes	Mal0926	Mal0926	Julius Kühn-Institut, Germany	Current study	Project described in https://www.ecofruit.net/wp-content/uploads/2020/04/2_Howard_88-91.pdf	(No MUNQ assigned)
Mal0929	Mal0929	M. sylvestris	Yes	Mal0929	Mal0929	Julius Kühn-Institut, Germany	Current study	Project described in https://www.ecofruit.net/wp-content/uploads/2020/04/2_Howard_88-91.pdf	(No MUNQ assigned)
Mal0930	Mal0930	M. sylvestris	Yes	Mal0930	Mal0930	Julius Kühn-Institut, Germany	Current study	Project described in https://www.ecofruit.net/wp-content/uploads/2020/04/2_Howard_88-91.pdf	(No MUNQ assigned)
Mal0931	Mal0931	M. sylvestris	Yes	Mal0931	Mal0931	Julius Kühn-Institut, Germany	Current study	Project described in https://www.ecofruit.net/wp-content/uploads/2020/04/2_Howard_88-91.pdf	(No MUNQ assigned)
Mal0932	Mal0932	M. sylvestris	Yes	Mal0932	Mal0932	Julius Kühn-Institut, Germany	Current study	Project described in https://www.ecofruit.net/wp-content/uploads/2020/04/2_Howard_88-91.pdf	(No MUNQ assigned)
Mal0937	Mal0937	M. sylvestris	Yes	Mal0937	Mal0937	Julius Kühn-Institut, Germany	Current study	Project described in https://www.ecofruit.net/wp-content/uploads/2020/04/2_Howard_88-91.pdf	(No MUNQ assigned)
MAL1033	MAL1033	M. sieversii	No	MAL1033	DEU_JKI_MAL1033	Julius Kühn-Institut, Germany	Current study	Project described in https://www.ecofruit.net/wp-content/uploads/2020/04/2_Howard_88-91.pdf	DEU_JKI_MAL1033	Excluded from species-specific allele testing because there were an elevated number of M. sylvestris alleles and clear exotic Malus admixture
MAL1039	MAL1039	M. sieversii	No	MAL1039	DEU_JKI_MAL1039	Julius Kühn-Institut, Germany	Current study	Project described in https://www.ecofruit.net/wp-content/uploads/2020/04/2_Howard_88-91.pdf	DEU_JKI_MAL1039	Excluded from species-specific allele testing because minor admixture was detected
MAL1046	MAL1046	M. sieversii	No	MAL1046	DEU_JKI_MAL1046	Julius Kühn-Institut, Germany	Current study	Project described in https://www.ecofruit.net/wp-content/uploads/2020/04/2_Howard_88-91.pdf	DEU_JKI_MAL1046	Excluded from species-specific allele testing because there were a slightly elevated number of M. sylvestris alleles
MAL1051	MAL1051	M. sieversii	Yes	MAL1051	DEU_JKI_MAL1051	Julius Kühn-Institut, Germany	Current study	Project described in https://www.ecofruit.net/wp-content/uploads/2020/04/2_Howard_88-91.pdf	DEU_JKI_MAL1051
Mal1138	Mal1138	M. sylvestris	Yes	Mal1138	Mal1138	Julius Kühn-Institut, Germany	Current study	Project described in https://www.ecofruit.net/wp-content/uploads/2020/04/2_Howard_88-91.pdf	(No MUNQ assigned)
Mal1139	Mal1139	M. sylvestris	No	Mal1139	Mal1139	Julius Kühn-Institut, Germany	Current study	Project described in https://www.ecofruit.net/wp-content/uploads/2020/04/2_Howard_88-91.pdf	(No MUNQ assigned)	Excluded from species-specific allele testing because it had higher admixture than other M. sylvestris accessions that were used for analysis instead
Mal1140	Mal1140	M. sylvestris	Yes	Mal1140	Mal1140	Julius Kühn-Institut, Germany	Current study	Project described in https://www.ecofruit.net/wp-content/uploads/2020/04/2_Howard_88-91.pdf	(No MUNQ assigned)
Malus_baccata_Jackii	Malus baccata 'Jackii'	M. baccata	Yes	Malus baccata Jackii	FEM_3_6	Fondazione Edmund Mach, Italy	https://doi.org/10.1186/s12864-021-07565-7	Fondazione Edmund Mach	FEM_3_6
Mandshurica_6114	Mandshurica 6114	M. baccata	Yes	Mandshurica 6114	PI_589353	USDA-ARS National Plant Germplasm System (NPGS) apple collection, USA	Current study	MyAppleTree	(No MUNQ assigned)
Margaret	Margaret	M. domestica	Yes	Margaret	PI_123730	USDA-ARS National Plant Germplasm System (NPGS) apple collection, USA	https://doi.org/10.1186/s12864-021-07565-7	Project described in https://www.ecofruit.net/wp-content/uploads/2020/04/2_Howard_88-91.pdf	761
McIntosh	McIntosh	M. domestica	Yes	Rogers McIntosh	PI_588968	USDA-ARS National Plant Germplasm System (NPGS) apple collection, USA	https://doi.org/10.1186/s12864-021-07565-7	Fondazione Edmund Mach	508
Mildew_Immune_Seedling	Mildew Immune Seedling	Hybrid Malus	No	Mildew Immune Seedling	PI_589818	USDA-ARS National Plant Germplasm System (NPGS) apple collection, USA	https://doi.org/10.1186/s12864-021-07565-7	FruitBreedomics	6908	Used for validating species-specific alleles. Not included in wild set because it was known and then confirmed to have a domestic parent.
MM_106	MM.106	M. domestica	Yes	MM 106	X01778	National Research Institute for Agriculture, Food and the Environment, France	https://doi.org/10.1186/s12864-021-07565-7	Project described in https://www.ecofruit.net/wp-content/uploads/2020/04/2_Howard_88-91.pdf	16
Nagano	Nagano	M. prunifolia	No	Nagano	PI_589930	USDA-ARS National Plant Germplasm System (NPGS) apple collection, USA	Current study	USDA-ARS 2019 Apple Crop Germplasm Evaluation Grant	2626	Excluded from species-specific allele testing because minor admixture was detected
Niedzwetzkyana	Niedzwetzkyana	M. pumila	Yes	Niedzwetzkyana	PI_589857	USDA-ARS National Plant Germplasm System (NPGS) apple collection, USA	https://doi.org/10.1186/s12864-021-07565-7	Project described in https://www.ecofruit.net/wp-content/uploads/2020/04/2_Howard_88-91.pdf	9985
Northern_Spy	Northern Spy	M. domestica	Yes	Northern Spy	PI_588872	USDA-ARS National Plant Germplasm System (NPGS) apple collection, USA	https://doi.org/10.1186/s12864-021-07565-7	Fondazione Edmund Mach	23
Novosibirski_Sweet	Novosibirski Sweet	M. domestica	Yes	Novosibirski Sweet	PI_589478	USDA-ARS National Plant Germplasm System (NPGS) apple collection, USA	Current study	Project described in https://www.ecofruit.net/wp-content/uploads/2020/04/2_Howard_88-91.pdf	9964
Oberwartha5	Oberwartha5	M. sylvestris	Yes	Oberwartha5	GMAL_4870.01	USDA-ARS National Plant Germplasm System (NPGS) apple collection, USA	https://doi.org/10.3389/fpls.2022.1015658	USDA-ARS 2019 Apple Crop Germplasm Evaluation Grant	GMAL_4870.01
Oelsen_2_x_Hartmann_Muhle_1	Oelsen 2 x Hartmann-Muhle 1	M. sylvestris	Yes	Oelsen 2 x Hartmann-Muhle 1	PI_633826	USDA-ARS National Plant Germplasm System (NPGS) apple collection, USA	https://doi.org/10.3389/fpls.2022.1015658	USDA-ARS 2019 Apple Crop Germplasm Evaluation Grant	PI_633826
Oelsen_5	Oelsen 5	M. sylvestris	Yes	(Imputed profile)	Unavailable	https://doi.org/10.3389/fpls.2022.1015658	https://doi.org/10.3389/fpls.2022.1015658	Gayle Volk, USDA	(No MUNQ assigned)
Olga_Crab	Olga Crab	Hybrid Malus	No	Olga Crab	PI_127702	USDA-ARS National Plant Germplasm System (NPGS) apple collection, USA	Current study	Project described in https://www.ecofruit.net/wp-content/uploads/2020/04/2_Howard_88-91.pdf	9857	Used for validating species-specific alleles. Not included in wild set because it was identified as having a domestic parent.
Parkman	Parkman	M. halliana	Yes	Parkman	FEM_1_50	Fondazione Edmund Mach, Italy	https://doi.org/10.1186/s12864-021-07565-7	Fondazione Edmund Mach	FEM_1_50
PI_596280	PI 596280	M. sieversii	Yes	PI_596280	PI_596280	USDA-ARS National Plant Germplasm System (NPGS) apple collection, USA	https://doi.org/10.3389/fpls.2022.1015658	USDA-ARS 2019 Apple Crop Germplasm Evaluation Grant	9996
PI_596282	PI 596282	M. sieversii	Yes	PI_596282	PI_596282	USDA-ARS National Plant Germplasm System (NPGS) apple collection, USA	https://doi.org/10.3389/fpls.2022.1015658	USDA-ARS 2019 Apple Crop Germplasm Evaluation Grant	9997
PI_596283	PI 596283	M. sieversii	Yes	PI_596283	PI_596283	USDA-ARS National Plant Germplasm System (NPGS) apple collection, USA	https://doi.org/10.3389/fpls.2022.1015658	USDA-ARS 2019 Apple Crop Germplasm Evaluation Grant	9998
PI_613847	PI 613847	M. prunifolia	No	PI 613847	PI_613847	USDA-ARS National Plant Germplasm System (NPGS) apple collection, USA	https://doi.org/10.3389/fpls.2022.1015658	USDA-ARS 2019 Apple Crop Germplasm Evaluation Grant	10003	Excluded from species-specific allele testing because minor admixture was detected
PI_613951	PI 613951	M. sieversii	Yes	PI_613951	PI_613951	USDA-ARS National Plant Germplasm System (NPGS) apple collection, USA	https://doi.org/10.3389/fpls.2022.1015658	USDA-ARS 2019 Apple Crop Germplasm Evaluation Grant	PI_613951
PI_613959	PI 613959	M. sieversii	Yes	PI_613959	PI_613959	USDA-ARS National Plant Germplasm System (NPGS) apple collection, USA	https://doi.org/10.3389/fpls.2022.1015658	USDA-ARS 2019 Apple Crop Germplasm Evaluation Grant	PI_613959
PI_613980	PI 613980	M. sieversii	No	PI_613980	PI_613980	USDA-ARS National Plant Germplasm System (NPGS) apple collection, USA	https://doi.org/10.3389/fpls.2022.1015658	USDA-ARS 2019 Apple Crop Germplasm Evaluation Grant	PI_613980	Excluded from species-specific allele testing because its parent was included
PI_613981	PI 613981	M. sieversii	No	PI 613981	PI_613981	USDA-ARS National Plant Germplasm System (NPGS) apple collection, USA	https://doi.org/10.1007/s11295-020-1419-5	Blue mold introgression study	PI_613981
PI_613992	PI 613992	M. sieversii	Yes	PI_613992	PI_613992	USDA-ARS National Plant Germplasm System (NPGS) apple collection, USA	https://doi.org/10.3389/fpls.2022.1015658	USDA-ARS 2019 Apple Crop Germplasm Evaluation Grant	9713
PI_613993	PI 613993	M. sieversii	Yes	PI_613993	PI_613993	USDA-ARS National Plant Germplasm System (NPGS) apple collection, USA	https://doi.org/10.3389/fpls.2022.1015658	USDA-ARS 2019 Apple Crop Germplasm Evaluation Grant	PI_613993
PI_629296	PI 629296	M. sieversii	Yes	PI_629296	PI_629296	USDA-ARS National Plant Germplasm System (NPGS) apple collection, USA	https://doi.org/10.3389/fpls.2022.1015658	USDA-ARS 2019 Apple Crop Germplasm Evaluation Grant	PI_629296
PI_629297	PI 629297	M. sieversii	Yes	PI_629297	PI_629297	USDA-ARS National Plant Germplasm System (NPGS) apple collection, USA	https://doi.org/10.3389/fpls.2022.1015658	USDA-ARS 2019 Apple Crop Germplasm Evaluation Grant	PI_629297
PI_629298	PI 629298	M. sieversii	Yes	PI_629298	PI_629298	USDA-ARS National Plant Germplasm System (NPGS) apple collection, USA	https://doi.org/10.3389/fpls.2022.1015658	USDA-ARS 2019 Apple Crop Germplasm Evaluation Grant	PI_629298
PI_629299	PI 629299	M. sieversii	Yes	PI_629299	PI_629299	USDA-ARS National Plant Germplasm System (NPGS) apple collection, USA	https://doi.org/10.3389/fpls.2022.1015658	USDA-ARS 2019 Apple Crop Germplasm Evaluation Grant	PI_629299
PI_629300	PI 629300	M. sieversii	Yes	PI_629300	PI_629300	USDA-ARS National Plant Germplasm System (NPGS) apple collection, USA	https://doi.org/10.3389/fpls.2022.1015658	USDA-ARS 2019 Apple Crop Germplasm Evaluation Grant	PI_629300
PI_629303	PI 629303	M. sieversii	Yes	PI_629303	PI_629303	USDA-ARS National Plant Germplasm System (NPGS) apple collection, USA	https://doi.org/10.3389/fpls.2022.1015658	USDA-ARS 2019 Apple Crop Germplasm Evaluation Grant	PI_629303
PI_629304	PI 629304	M. sieversii	Yes	PI_629304	PI_629304	USDA-ARS National Plant Germplasm System (NPGS) apple collection, USA	https://doi.org/10.3389/fpls.2022.1015658	USDA-ARS 2019 Apple Crop Germplasm Evaluation Grant	PI_629304
PI_629305	PI 629305	M. sieversii	Yes	PI_629305	PI_629305	USDA-ARS National Plant Germplasm System (NPGS) apple collection, USA	https://doi.org/10.3389/fpls.2022.1015658	USDA-ARS 2019 Apple Crop Germplasm Evaluation Grant	PI_629305
PI_629307	PI 629307	M. sieversii	Yes	PI_629307	PI_629307	USDA-ARS National Plant Germplasm System (NPGS) apple collection, USA	https://doi.org/10.3389/fpls.2022.1015658	USDA-ARS 2019 Apple Crop Germplasm Evaluation Grant	PI_629307
PI_629309	PI 629309	M. sieversii	Yes	PI_629309	PI_629309	USDA-ARS National Plant Germplasm System (NPGS) apple collection, USA	https://doi.org/10.3389/fpls.2022.1015658	USDA-ARS 2019 Apple Crop Germplasm Evaluation Grant	PI_629309
PI_629312	PI 629312	M. sieversii	Yes	PI_629312	PI_629312	USDA-ARS National Plant Germplasm System (NPGS) apple collection, USA	https://doi.org/10.3389/fpls.2022.1015658	USDA-ARS 2019 Apple Crop Germplasm Evaluation Grant	PI_629312
PI_629313	PI 629313	M. sieversii	Yes	PI_629313	PI_629313	USDA-ARS National Plant Germplasm System (NPGS) apple collection, USA	https://doi.org/10.3389/fpls.2022.1015658	USDA-ARS 2019 Apple Crop Germplasm Evaluation Grant	PI_629313
PI_629314	PI 629314	M. sieversii	Yes	PI_629314	PI_629314	USDA-ARS National Plant Germplasm System (NPGS) apple collection, USA	https://doi.org/10.3389/fpls.2022.1015658	USDA-ARS 2019 Apple Crop Germplasm Evaluation Grant	PI_629314
PI_629315	PI 629315	M. sieversii	Yes	PI_629315	PI_629315	USDA-ARS National Plant Germplasm System (NPGS) apple collection, USA	https://doi.org/10.3389/fpls.2022.1015658	USDA-ARS 2019 Apple Crop Germplasm Evaluation Grant	PI_629315
PI_633800	PI 633800	M. sieversii	Yes	PI_633800	PI_633800	USDA-ARS National Plant Germplasm System (NPGS) apple collection, USA	https://doi.org/10.3389/fpls.2022.1015658	USDA-ARS 2019 Apple Crop Germplasm Evaluation Grant	PI_633800
PI_633801	PI 633801	M. sieversii	No	PI_633801	PI_633801	USDA-ARS National Plant Germplasm System (NPGS) apple collection, USA	https://doi.org/10.3389/fpls.2022.1015658	USDA-ARS 2019 Apple Crop Germplasm Evaluation Grant	PI_633801	Excluded from species-specific allele testing because it was part of a half-sib group and another accession was included to represent that group
PI_633819	PI 633819	M. orientalis	Yes	PI_633819	PI_633819.e	USDA-ARS National Plant Germplasm System (NPGS) apple collection, USA	Current study	MyAppleTree	PI_633819
PI_633820	PI 633820	M. orientalis	Yes	PI_633820	PI_633820	USDA-ARS National Plant Germplasm System (NPGS) apple collection, USA	https://doi.org/10.3389/fpls.2022.1015658	USDA-ARS 2019 Apple Crop Germplasm Evaluation Grant	PI_633820
PI_633821	PI 633821	M. orientalis	Yes	PI_633821	PI_633821	USDA-ARS National Plant Germplasm System (NPGS) apple collection, USA	https://doi.org/10.3389/fpls.2022.1015658	USDA-ARS 2019 Apple Crop Germplasm Evaluation Grant	PI_633821
PI_633822	PI 633822	M. orientalis	Yes	PI_633822	PI_633822	USDA-ARS National Plant Germplasm System (NPGS) apple collection, USA	https://doi.org/10.3389/fpls.2022.1015658	USDA-ARS 2019 Apple Crop Germplasm Evaluation Grant	PI_633822
PI_633823	PI 633823	M. orientalis	Yes	PI_633823	PI_633823	USDA-ARS National Plant Germplasm System (NPGS) apple collection, USA	https://doi.org/10.3389/fpls.2022.1015658	USDA-ARS 2019 Apple Crop Germplasm Evaluation Grant	PI_633823
PI_633824_k2	PI 633824.k2	M. sylvestris	No	PI 633824.k2	PI_633824	USDA-ARS National Plant Germplasm System (NPGS) apple collection, USA	https://doi.org/10.3389/fpls.2022.1015658	USDA-ARS 2019 Apple Crop Germplasm Evaluation Grant	10019	Excluded from species-specific allele testing because it was part of a half-sib group and another accession was included to represent that group
PI_633825	PI 633825	M. sylvestris	Yes	PI 633825	PI_633825	USDA-ARS National Plant Germplasm System (NPGS) apple collection, USA	https://doi.org/10.3389/fpls.2022.1015658	USDA-ARS 2019 Apple Crop Germplasm Evaluation Grant	10020
PI_633828	PI 633828	M. orientalis	Yes	PI_633828	PI_633828	USDA-ARS National Plant Germplasm System (NPGS) apple collection, USA	https://doi.org/10.3389/fpls.2022.1015658	USDA-ARS 2019 Apple Crop Germplasm Evaluation Grant	PI_633828
PI_633829	PI 633829	M. orientalis	No	PI_633829	PI_633829	USDA-ARS National Plant Germplasm System (NPGS) apple collection, USA	https://doi.org/10.3389/fpls.2022.1015658	USDA-ARS 2019 Apple Crop Germplasm Evaluation Grant	PI_633829	Excluded from species-specific allele testing because minor admixture was detected
PI_633830	PI 633830	M. orientalis	No	PI_633830	PI_633830	USDA-ARS National Plant Germplasm System (NPGS) apple collection, USA	https://doi.org/10.3389/fpls.2022.1015658	USDA-ARS 2019 Apple Crop Germplasm Evaluation Grant	PI_633830	Excluded from species-specific allele testing because minor admixture was detected
PI_633831	PI 633831	M. orientalis	Yes	PI_633831	PI_633831	USDA-ARS National Plant Germplasm System (NPGS) apple collection, USA	https://doi.org/10.3389/fpls.2022.1015658	USDA-ARS 2019 Apple Crop Germplasm Evaluation Grant	PI_633831
PI_633832	PI 633832	M. orientalis	Yes	PI_633832	PI_633832	USDA-ARS National Plant Germplasm System (NPGS) apple collection, USA	https://doi.org/10.3389/fpls.2022.1015658	USDA-ARS 2019 Apple Crop Germplasm Evaluation Grant	PI_633832
PI_633918	PI 633918	M. sieversii	Yes	PI_633918	PI_633918	USDA-ARS National Plant Germplasm System (NPGS) apple collection, USA	https://doi.org/10.3389/fpls.2022.1015658	USDA-ARS 2019 Apple Crop Germplasm Evaluation Grant	PI_633918
PI_633923	PI 633923	M. sieversii	Yes	PI_633923	PI_633923	USDA-ARS National Plant Germplasm System (NPGS) apple collection, USA	https://doi.org/10.3389/fpls.2022.1015658	USDA-ARS 2019 Apple Crop Germplasm Evaluation Grant	PI_633923
PI_644211	PI 644211	M. sieversii	Yes	PI_644211	PI_644211	USDA-ARS National Plant Germplasm System (NPGS) apple collection, USA	https://doi.org/10.3389/fpls.2022.1015658	USDA-ARS 2019 Apple Crop Germplasm Evaluation Grant	PI_644211
PI_644212	PI 644212	M. sieversii	Yes	PI_644212	PI_644212	USDA-ARS National Plant Germplasm System (NPGS) apple collection, USA	https://doi.org/10.3389/fpls.2022.1015658	USDA-ARS 2019 Apple Crop Germplasm Evaluation Grant	PI_644212
PI_650955	PI 650955	M. sieversii	No	PI_650955	PI_650955	USDA-ARS National Plant Germplasm System (NPGS) apple collection, USA	https://doi.org/10.3389/fpls.2022.1015658	USDA-ARS 2019 Apple Crop Germplasm Evaluation Grant	PI_650955	Excluded from species-specific allele testing because it was part of a half-sib group and another accession was included to represent that group
PI_650957	PI 650957	M. sieversii	Yes	PI_650957	PI_650957	USDA-ARS National Plant Germplasm System (NPGS) apple collection, USA	https://doi.org/10.3389/fpls.2022.1015658	USDA-ARS 2019 Apple Crop Germplasm Evaluation Grant	PI_650957
PI_650958	PI 650958	M. sieversii	Yes	PI_650958	PI_650958	USDA-ARS National Plant Germplasm System (NPGS) apple collection, USA	https://doi.org/10.3389/fpls.2022.1015658	USDA-ARS 2019 Apple Crop Germplasm Evaluation Grant	PI_650958
PI_650961	PI 650961	M. sieversii	Yes	PI_650961	PI_650961	USDA-ARS National Plant Germplasm System (NPGS) apple collection, USA	https://doi.org/10.3389/fpls.2022.1015658	USDA-ARS 2019 Apple Crop Germplasm Evaluation Grant	PI_650961
PI_650962	PI 650962	M. sieversii	Yes	PI_650962	PI_650962	USDA-ARS National Plant Germplasm System (NPGS) apple collection, USA	https://doi.org/10.3389/fpls.2022.1015658	USDA-ARS 2019 Apple Crop Germplasm Evaluation Grant	PI_650962
PI_650963	PI 650963	M. sieversii	Yes	PI_650963	PI_650963	USDA-ARS National Plant Germplasm System (NPGS) apple collection, USA	https://doi.org/10.3389/fpls.2022.1015658	USDA-ARS 2019 Apple Crop Germplasm Evaluation Grant	PI_650963
PI_650980	PI 650980	M. sieversii	Yes	PI_650980	PI_650980	USDA-ARS National Plant Germplasm System (NPGS) apple collection, USA	https://doi.org/10.3389/fpls.2022.1015658	USDA-ARS 2019 Apple Crop Germplasm Evaluation Grant	PI_650980
PI_650981	PI 650981	M. sieversii	Yes	PI_650981	PI_650981	USDA-ARS National Plant Germplasm System (NPGS) apple collection, USA	https://doi.org/10.3389/fpls.2022.1015658	USDA-ARS 2019 Apple Crop Germplasm Evaluation Grant	PI_650981
PI_650982	PI 650982	M. sieversii	Yes	PI_650982	PI_650982	USDA-ARS National Plant Germplasm System (NPGS) apple collection, USA	https://doi.org/10.3389/fpls.2022.1015658	USDA-ARS 2019 Apple Crop Germplasm Evaluation Grant	PI_650982
PI_650983	PI 650983	M. sieversii	No	PI_650983	PI_650983	USDA-ARS National Plant Germplasm System (NPGS) apple collection, USA	https://doi.org/10.3389/fpls.2022.1015658	USDA-ARS 2019 Apple Crop Germplasm Evaluation Grant	PI_650983	Excluded from species-specific allele testing because it was part of a half-sib group and another accession was included to represent that group
PI_650984	PI 650984	M. sieversii	No	PI_650984	PI_650984	USDA-ARS National Plant Germplasm System (NPGS) apple collection, USA	https://doi.org/10.3389/fpls.2022.1015658	USDA-ARS 2019 Apple Crop Germplasm Evaluation Grant	PI_650984	Excluded from species-specific allele testing because it was part of a half-sib group and another accession was included to represent that group. Also, this had minor admixture
PI_650985	PI 650985	M. sieversii	No	PI_650985	PI_650985	USDA-ARS National Plant Germplasm System (NPGS) apple collection, USA	https://doi.org/10.3389/fpls.2022.1015658	USDA-ARS 2019 Apple Crop Germplasm Evaluation Grant	PI_650985	Excluded from species-specific allele testing because it was part of a half-sib group and another accession was included to represent that group
PI_650986	PI 650986	M. sieversii	No	PI_650986	PI_650986	USDA-ARS National Plant Germplasm System (NPGS) apple collection, USA	https://doi.org/10.3389/fpls.2022.1015658	USDA-ARS 2019 Apple Crop Germplasm Evaluation Grant	PI_650986	Excluded from species-specific allele testing because it was part of a half-sib group and another accession was included to represent that group
PI_650987	PI 650987	M. sieversii	No	PI_650987	PI_650987	USDA-ARS National Plant Germplasm System (NPGS) apple collection, USA	https://doi.org/10.3389/fpls.2022.1015658	USDA-ARS 2019 Apple Crop Germplasm Evaluation Grant	PI_650987	Excluded from species-specific allele testing because there were a very slightly elevated number of M. sylvestris alleles
PI_650991	PI 650991	M. sieversii	Yes	PI_650991	PI_650991	USDA-ARS National Plant Germplasm System (NPGS) apple collection, USA	https://doi.org/10.3389/fpls.2022.1015658	USDA-ARS 2019 Apple Crop Germplasm Evaluation Grant	PI_650991
PI_651001	PI 651001	M. sieversii	Yes	PI_651001	PI_651001	USDA-ARS National Plant Germplasm System (NPGS) apple collection, USA	https://doi.org/10.3389/fpls.2022.1015658	USDA-ARS 2019 Apple Crop Germplasm Evaluation Grant	PI_651001
PI_651002	PI 651002	M. sieversii	Yes	PI_651002	PI_651002	USDA-ARS National Plant Germplasm System (NPGS) apple collection, USA	https://doi.org/10.3389/fpls.2022.1015658	USDA-ARS 2019 Apple Crop Germplasm Evaluation Grant	PI_651002
PI_656998	PI 656998	M. sieversii	No	PI_656998	PI_656998	USDA-ARS National Plant Germplasm System (NPGS) apple collection, USA	https://doi.org/10.3389/fpls.2022.1015658	USDA-ARS 2019 Apple Crop Germplasm Evaluation Grant	PI_656998	Excluded from species-specific allele testing because there were an elevated number of M. sylvestris alleles and clear exotic Malus admixture
PI_657028	PI 657028	M. sieversii	Yes	PI_657028	PI_657028	USDA-ARS National Plant Germplasm System (NPGS) apple collection, USA	https://doi.org/10.3389/fpls.2022.1015658	Gayle Volk, USDA	PI_657028
PI_657029	PI 657029	M. sieversii	Yes	PI_657029	PI_657029	USDA-ARS National Plant Germplasm System (NPGS) apple collection, USA	https://doi.org/10.3389/fpls.2022.1015658	USDA-ARS 2019 Apple Crop Germplasm Evaluation Grant	PI_657029
PI_657030	PI 657030	M. sieversii	Yes	PI_657030	PI_657030	USDA-ARS National Plant Germplasm System (NPGS) apple collection, USA	https://doi.org/10.3389/fpls.2022.1015658	USDA-ARS 2019 Apple Crop Germplasm Evaluation Grant	PI_657030
PI_657031	PI 657031	M. sieversii	Yes	PI_657031	PI_657031	USDA-ARS National Plant Germplasm System (NPGS) apple collection, USA	https://doi.org/10.3389/fpls.2022.1015658	USDA-ARS 2019 Apple Crop Germplasm Evaluation Grant	PI_657031
PI_657032	PI 657032	M. sieversii	Yes	PI_657032	PI_657032	USDA-ARS National Plant Germplasm System (NPGS) apple collection, USA	https://doi.org/10.3389/fpls.2022.1015658	USDA-ARS 2019 Apple Crop Germplasm Evaluation Grant	PI_657032
PI_657033	PI 657033	M. sieversii	Yes	PI_657033	PI_657033	USDA-ARS National Plant Germplasm System (NPGS) apple collection, USA	https://doi.org/10.3389/fpls.2022.1015658	USDA-ARS 2019 Apple Crop Germplasm Evaluation Grant	PI_657033
PI_657034	PI 657034	M. sieversii	Yes	PI_657034	PI_657034	USDA-ARS National Plant Germplasm System (NPGS) apple collection, USA	https://doi.org/10.3389/fpls.2022.1015658	USDA-ARS 2019 Apple Crop Germplasm Evaluation Grant	PI_657034
PI_657035	PI 657035	M. sieversii	Yes	PI_657035	PI_657035	USDA-ARS National Plant Germplasm System (NPGS) apple collection, USA	https://doi.org/10.3389/fpls.2022.1015658	Gayle Volk, USDA	PI_657035
PI_657036	PI 657036	M. sieversii	No	PI_657036	PI_657036	USDA-ARS National Plant Germplasm System (NPGS) apple collection, USA	https://doi.org/10.3389/fpls.2022.1015658	USDA-ARS 2019 Apple Crop Germplasm Evaluation Grant	PI_657036	Excluded from species-specific allele testing because there were a slightly elevated number of M. sylvestris alleles
PI_657037	PI 657037	M. sieversii	Yes	PI_657037	PI_657037	USDA-ARS National Plant Germplasm System (NPGS) apple collection, USA	https://doi.org/10.3389/fpls.2022.1015658	USDA-ARS 2019 Apple Crop Germplasm Evaluation Grant	PI_657037
PI_657038	PI 657038	M. sieversii	Yes	PI_657038	PI_657038	USDA-ARS National Plant Germplasm System (NPGS) apple collection, USA	https://doi.org/10.3389/fpls.2022.1015658	USDA-ARS 2019 Apple Crop Germplasm Evaluation Grant	PI_657038
PI_657039	PI 657039	M. sieversii	Yes	PI_657039	PI_657039	USDA-ARS National Plant Germplasm System (NPGS) apple collection, USA	https://doi.org/10.3389/fpls.2022.1015658	USDA-ARS 2019 Apple Crop Germplasm Evaluation Grant	PI_657039
PI_657040	PI 657040	M. sieversii	Yes	PI_657040	PI_657040	USDA-ARS National Plant Germplasm System (NPGS) apple collection, USA	https://doi.org/10.3389/fpls.2022.1015658	USDA-ARS 2019 Apple Crop Germplasm Evaluation Grant	PI_657040
PI_657041	PI 657041	M. sieversii	Yes	PI_657041	PI_657041	USDA-ARS National Plant Germplasm System (NPGS) apple collection, USA	https://doi.org/10.3389/fpls.2022.1015658	USDA-ARS 2019 Apple Crop Germplasm Evaluation Grant	PI_657041
PI_657043	PI 657043	M. sieversii	Yes	PI_657043	PI_657043	USDA-ARS National Plant Germplasm System (NPGS) apple collection, USA	https://doi.org/10.3389/fpls.2022.1015658	Gayle Volk, USDA	PI_657043
PI_657044	PI 657044	M. sieversii	Yes	PI_657044	PI_657044	USDA-ARS National Plant Germplasm System (NPGS) apple collection, USA	https://doi.org/10.3389/fpls.2022.1015658	USDA-ARS 2019 Apple Crop Germplasm Evaluation Grant	PI_657044
PI_657045	PI 657045	M. sieversii	Yes	PI_657045	PI_657045	USDA-ARS National Plant Germplasm System (NPGS) apple collection, USA	https://doi.org/10.3389/fpls.2022.1015658	USDA-ARS 2019 Apple Crop Germplasm Evaluation Grant	PI_657045
PI_657046	PI 657046	M. sieversii	No	PI_657046	PI_657046	USDA-ARS National Plant Germplasm System (NPGS) apple collection, USA	https://doi.org/10.3389/fpls.2022.1015658	USDA-ARS 2019 Apple Crop Germplasm Evaluation Grant	PI_657046	Excluded from species-specific allele testing because it was part of a half-sib group and another accession was included to represent that group
PI_657047	PI 657047	M. sieversii	No	PI_657047	PI_657047	USDA-ARS National Plant Germplasm System (NPGS) apple collection, USA	https://doi.org/10.3389/fpls.2022.1015658	USDA-ARS 2019 Apple Crop Germplasm Evaluation Grant	PI_657047	Excluded from species-specific allele testing because it was part of a half-sib group and another accession was included to represent that group
PI_657048	PI 657048	M. sieversii	No	PI_657048	PI_657048	USDA-ARS National Plant Germplasm System (NPGS) apple collection, USA	https://doi.org/10.3389/fpls.2022.1015658	USDA-ARS 2019 Apple Crop Germplasm Evaluation Grant	PI_657048	Excluded from species-specific allele testing because it was part of a half-sib group and another accession was included to represent that group
PI_657049	PI 657049	M. sieversii	No	PI_657049	PI_657049	USDA-ARS National Plant Germplasm System (NPGS) apple collection, USA	https://doi.org/10.3389/fpls.2022.1015658	USDA-ARS 2019 Apple Crop Germplasm Evaluation Grant	PI_657049	Excluded from species-specific allele testing because it was part of a half-sib group and another accession was included to represent that group
PI_657050	PI 657050	M. sieversii	No	PI_657050	PI_657050	USDA-ARS National Plant Germplasm System (NPGS) apple collection, USA	https://doi.org/10.3389/fpls.2022.1015658	USDA-ARS 2019 Apple Crop Germplasm Evaluation Grant	PI_657050	Excluded from species-specific allele testing because it was part of a half-sib group and another accession was included to represent that group
PI_657051	PI 657051	M. sieversii	Yes	PI_657051	PI_657051	USDA-ARS National Plant Germplasm System (NPGS) apple collection, USA	https://doi.org/10.3389/fpls.2022.1015658	USDA-ARS 2019 Apple Crop Germplasm Evaluation Grant	PI_657051
PI_657052	PI 657052	M. sieversii	Yes	PI_657052	PI_657052	USDA-ARS National Plant Germplasm System (NPGS) apple collection, USA	https://doi.org/10.3389/fpls.2022.1015658	USDA-ARS 2019 Apple Crop Germplasm Evaluation Grant	PI_657052
PI_657053	PI 657053	M. sieversii	Yes	PI_657053	PI_657053	USDA-ARS National Plant Germplasm System (NPGS) apple collection, USA	https://doi.org/10.3389/fpls.2022.1015658	USDA-ARS 2019 Apple Crop Germplasm Evaluation Grant	PI_657053
PI_657054	PI 657054	M. sieversii	Yes	PI_657054	PI_657054	USDA-ARS National Plant Germplasm System (NPGS) apple collection, USA	https://doi.org/10.3389/fpls.2022.1015658	USDA-ARS 2019 Apple Crop Germplasm Evaluation Grant	PI_657054
PI_657055	PI 657055	M. sieversii	Yes	PI_657055	PI_657055	USDA-ARS National Plant Germplasm System (NPGS) apple collection, USA	https://doi.org/10.3389/fpls.2022.1015658	USDA-ARS 2019 Apple Crop Germplasm Evaluation Grant	PI_657055
PI_657056	PI 657056	M. sieversii	Yes	PI_657056	PI_657056	USDA-ARS National Plant Germplasm System (NPGS) apple collection, USA	https://doi.org/10.3389/fpls.2022.1015658	USDA-ARS 2019 Apple Crop Germplasm Evaluation Grant	PI_657056
PI_657062	PI 657062	M. sieversii	Yes	PI_657062	PI_657062	USDA-ARS National Plant Germplasm System (NPGS) apple collection, USA	https://doi.org/10.3389/fpls.2022.1015658	USDA-ARS 2019 Apple Crop Germplasm Evaluation Grant	PI_657062
PI_657063	PI 657063	M. sieversii	Yes	PI_657063	PI_657063	USDA-ARS National Plant Germplasm System (NPGS) apple collection, USA	https://doi.org/10.3389/fpls.2022.1015658	USDA-ARS 2019 Apple Crop Germplasm Evaluation Grant	PI_657063
PI_657064	PI 657064	M. sieversii	Yes	PI_657064	PI_657064	USDA-ARS National Plant Germplasm System (NPGS) apple collection, USA	https://doi.org/10.3389/fpls.2022.1015658	USDA-ARS 2019 Apple Crop Germplasm Evaluation Grant	PI_657064
PI_657066	PI 657066	M. sieversii	Yes	PI_657066	PI_657066	USDA-ARS National Plant Germplasm System (NPGS) apple collection, USA	https://doi.org/10.3389/fpls.2022.1015658	Gayle Volk, USDA	PI_657066
PI_657067	PI 657067	M. sieversii	Yes	PI_657067	PI_657067	USDA-ARS National Plant Germplasm System (NPGS) apple collection, USA	https://doi.org/10.3389/fpls.2022.1015658	USDA-ARS 2019 Apple Crop Germplasm Evaluation Grant	PI_657067
PI_657068	PI 657068	M. sieversii	Yes	PI_657068	PI_657068	USDA-ARS National Plant Germplasm System (NPGS) apple collection, USA	https://doi.org/10.3389/fpls.2022.1015658	USDA-ARS 2019 Apple Crop Germplasm Evaluation Grant	PI_657068
PI_657069	PI 657069	M. sieversii	Yes	PI_657069	PI_657069	USDA-ARS National Plant Germplasm System (NPGS) apple collection, USA	https://doi.org/10.3389/fpls.2022.1015658	USDA-ARS 2019 Apple Crop Germplasm Evaluation Grant	PI_657069
PI_657070	PI 657070	M. sieversii	Yes	PI_657070	PI_657070	USDA-ARS National Plant Germplasm System (NPGS) apple collection, USA	https://doi.org/10.3389/fpls.2022.1015658	USDA-ARS 2019 Apple Crop Germplasm Evaluation Grant	PI_657070
PI_657071	PI 657071	M. sieversii	Yes	PI_657071	PI_657071	USDA-ARS National Plant Germplasm System (NPGS) apple collection, USA	https://doi.org/10.3389/fpls.2022.1015658	USDA-ARS 2019 Apple Crop Germplasm Evaluation Grant	PI_657071
PI_657073	PI 657073	M. sieversii	Yes	PI_657073	PI_657073	USDA-ARS National Plant Germplasm System (NPGS) apple collection, USA	https://doi.org/10.3389/fpls.2022.1015658	USDA-ARS 2019 Apple Crop Germplasm Evaluation Grant	PI_657073
PI_657074	PI 657074	M. sieversii	Yes	PI_657074	PI_657074	USDA-ARS National Plant Germplasm System (NPGS) apple collection, USA	https://doi.org/10.3389/fpls.2022.1015658	USDA-ARS 2019 Apple Crop Germplasm Evaluation Grant	PI_657074
PI_657075	PI 657075	M. sieversii	No	PI_657075	PI_657075	USDA-ARS National Plant Germplasm System (NPGS) apple collection, USA	https://doi.org/10.3389/fpls.2022.1015658	USDA-ARS 2019 Apple Crop Germplasm Evaluation Grant	PI_657075	Excluded from species-specific allele testing because there were a very slightly elevated number of M. sylvestris alleles
PI_657076	PI 657076	M. sieversii	No	PI_657076	PI_657076	USDA-ARS National Plant Germplasm System (NPGS) apple collection, USA	https://doi.org/10.3389/fpls.2022.1015658	USDA-ARS 2019 Apple Crop Germplasm Evaluation Grant	PI_657076	Excluded from species-specific allele testing because there were a very slightly elevated number of M. sylvestris alleles
PI_657078	PI 657078	M. sieversii	Yes	PI_657078	PI_657078	USDA-ARS National Plant Germplasm System (NPGS) apple collection, USA	https://doi.org/10.3389/fpls.2022.1015658	Gayle Volk, USDA	PI_657078
PI_657080	PI 657080	M. sieversii	No	PI_657080	PI_657080	USDA-ARS National Plant Germplasm System (NPGS) apple collection, USA	https://doi.org/10.3389/fpls.2022.1015658	Gayle Volk, USDA	PI_657080	Excluded from species-specific allele testing because it was part of a half-sib group and another accession was included to represent that group
PI_657081	PI 657081	M. sieversii	No	PI_657081	PI_657081	USDA-ARS National Plant Germplasm System (NPGS) apple collection, USA	https://doi.org/10.3389/fpls.2022.1015658	USDA-ARS 2019 Apple Crop Germplasm Evaluation Grant	PI_657081	Excluded from species-specific allele testing because it was part of a half-sib group and another accession was included to represent that group
PI_657082	PI 657082	M. sieversii	No	PI_657082	PI_657082	USDA-ARS National Plant Germplasm System (NPGS) apple collection, USA	https://doi.org/10.3389/fpls.2022.1015658	USDA-ARS 2019 Apple Crop Germplasm Evaluation Grant	PI_657082	Excluded from species-specific allele testing because it was part of a half-sib group and another accession was included to represent that group
PI_657083	PI 657083	M. sieversii	No	PI_657083	PI_657083	USDA-ARS National Plant Germplasm System (NPGS) apple collection, USA	https://doi.org/10.3389/fpls.2022.1015658	USDA-ARS 2019 Apple Crop Germplasm Evaluation Grant	PI_657083	Excluded from species-specific allele testing because it was part of a half-sib group and another accession was included to represent that group
PI_657084	PI 657084	M. sieversii	No	PI_657084	PI_657084	USDA-ARS National Plant Germplasm System (NPGS) apple collection, USA	https://doi.org/10.3389/fpls.2022.1015658	USDA-ARS 2019 Apple Crop Germplasm Evaluation Grant	PI_657084	Excluded from species-specific allele testing because it was part of a half-sib group and another accession was included to represent that group
PI_657106	PI 657106	M. sieversii	Yes	PI_657106	PI_657106	USDA-ARS National Plant Germplasm System (NPGS) apple collection, USA	https://doi.org/10.3389/fpls.2022.1015658	USDA-ARS 2019 Apple Crop Germplasm Evaluation Grant	PI_657106
PI_657108	PI 657108	M. sieversii	Yes	PI_657108	PI_657108	USDA-ARS National Plant Germplasm System (NPGS) apple collection, USA	https://doi.org/10.3389/fpls.2022.1015658	USDA-ARS 2019 Apple Crop Germplasm Evaluation Grant	PI_657108
PI_657110	PI 657110	M. sieversii	Yes	PI_657110	PI_657110	USDA-ARS National Plant Germplasm System (NPGS) apple collection, USA	https://doi.org/10.3389/fpls.2022.1015658	USDA-ARS 2019 Apple Crop Germplasm Evaluation Grant	PI_657110
PI_657111	PI 657111	M. sieversii	No	PI_657111	PI_657111	USDA-ARS National Plant Germplasm System (NPGS) apple collection, USA	https://doi.org/10.3389/fpls.2022.1015658	USDA-ARS 2019 Apple Crop Germplasm Evaluation Grant	PI_657111	Excluded from species-specific allele testing because its parent was included
PI_657112	PI 657112	M. sieversii	No	PI_657112	PI_657112	USDA-ARS National Plant Germplasm System (NPGS) apple collection, USA	https://doi.org/10.3389/fpls.2022.1015658	Gayle Volk, USDA	PI_657112	Excluded from species-specific allele testing because its parent was included
PI_657114	PI 657114	M. sieversii	Yes	PI_657114	PI_657114	USDA-ARS National Plant Germplasm System (NPGS) apple collection, USA	https://doi.org/10.3389/fpls.2022.1015658	USDA-ARS 2019 Apple Crop Germplasm Evaluation Grant	PI_657114
PI_657117	PI 657117	M. sieversii	Yes	PI_657117	PI_657117	USDA-ARS National Plant Germplasm System (NPGS) apple collection, USA	https://doi.org/10.3389/fpls.2022.1015658	Gayle Volk, USDA	PI_657072
PI_657120	PI 657120	M. sieversii	Yes	PI_657120	PI_657120	USDA-ARS National Plant Germplasm System (NPGS) apple collection, USA	https://doi.org/10.3389/fpls.2022.1015658	USDA-ARS 2019 Apple Crop Germplasm Evaluation Grant	PI_657120
PI_666151	PI 666151	M. sieversii	Yes	PI_666151	PI_666151	USDA-ARS National Plant Germplasm System (NPGS) apple collection, USA	https://doi.org/10.3389/fpls.2022.1015658	USDA-ARS 2019 Apple Crop Germplasm Evaluation Grant	PI_666151
PI_666152	PI 666152	M. sieversii	Yes	PI_666152	PI_666152	USDA-ARS National Plant Germplasm System (NPGS) apple collection, USA	https://doi.org/10.3389/fpls.2022.1015658	USDA-ARS 2019 Apple Crop Germplasm Evaluation Grant	PI_666152
PI_666154	PI 666154	M. sieversii	No	PI_666154	PI_666154	USDA-ARS National Plant Germplasm System (NPGS) apple collection, USA	https://doi.org/10.3389/fpls.2022.1015658	USDA-ARS 2019 Apple Crop Germplasm Evaluation Grant	PI_666154	Excluded from species-specific allele testing because it was part of a half-sib group and another accession was included to represent that group
PI_666155	PI 666155	M. orientalis	Yes	PI_666155	PI_666155	USDA-ARS National Plant Germplasm System (NPGS) apple collection, USA	https://doi.org/10.3389/fpls.2022.1015658	Gayle Volk, USDA	PI_666155
PI_666157	PI 666157	M. orientalis	Yes	PI_666157	PI_666157	USDA-ARS National Plant Germplasm System (NPGS) apple collection, USA	https://doi.org/10.3389/fpls.2022.1015658	Gayle Volk, USDA	PI_666157
PI_666158	PI 666158	M. orientalis	Yes	PI_666158	PI_666158	USDA-ARS National Plant Germplasm System (NPGS) apple collection, USA	https://doi.org/10.3389/fpls.2022.1015658	Gayle Volk, USDA	PI_666158
PI_666162	PI 666162	M. orientalis	Yes	PI_666162	PI_666162	USDA-ARS National Plant Germplasm System (NPGS) apple collection, USA	https://doi.org/10.3389/fpls.2022.1015658	Gayle Volk, USDA	PI_666162
PI_666163	PI 666163	M. orientalis	Yes	PI_666163	PI_666163.i	USDA-ARS National Plant Germplasm System (NPGS) apple collection, USA	https://doi.org/10.3389/fpls.2022.1015658	USDA-ARS 2019 Apple Crop Germplasm Evaluation Grant	PI_666163.i
PI_666164	PI 666164	M. orientalis	Yes	PI_666164	PI_666164	USDA-ARS National Plant Germplasm System (NPGS) apple collection, USA	https://doi.org/10.3389/fpls.2022.1015658	Gayle Volk, USDA	PI_666164
PI_666167	PI 666167	M. orientalis	Yes	PI_666167	PI_666167.m	USDA-ARS National Plant Germplasm System (NPGS) apple collection, USA	Current study	MyAppleTree	(No MUNQ assigned)
PI_666170	PI 666170	M. orientalis	Yes	PI_666170	PI_666170	USDA-ARS National Plant Germplasm System (NPGS) apple collection, USA	https://doi.org/10.3389/fpls.2022.1015658	Gayle Volk, USDA	PI_666170
PI_666176	PI 666176	M. orientalis	Yes	PI_666176	PI_666176	USDA-ARS National Plant Germplasm System (NPGS) apple collection, USA	https://doi.org/10.3389/fpls.2022.1015658	Gayle Volk, USDA	PI_666176
PI_682745	PI 682745	M. sieversii	Yes	PI_682745	PI_682745.j2	USDA-ARS National Plant Germplasm System (NPGS) apple collection, USA	https://doi.org/10.3389/fpls.2022.1015658	USDA-ARS 2019 Apple Crop Germplasm Evaluation Grant	PI_682745.j2
PI_682746	PI 682746	M. sieversii	Yes	PI_682746	PI_682746.v1	USDA-ARS National Plant Germplasm System (NPGS) apple collection, USA	https://doi.org/10.3389/fpls.2022.1015658	USDA-ARS 2019 Apple Crop Germplasm Evaluation Grant	PI_682746.v1
PI_682757	PI 682757	M. sieversii	Yes	PI_682757	PI_682757.d	USDA-ARS National Plant Germplasm System (NPGS) apple collection, USA	https://doi.org/10.3389/fpls.2022.1015658	USDA-ARS 2019 Apple Crop Germplasm Evaluation Grant	PI_682757.d
PI_682760	PI 682760	M. sieversii	Yes	PI_682760	PI_682760.c1	USDA-ARS National Plant Germplasm System (NPGS) apple collection, USA	https://doi.org/10.3389/fpls.2022.1015658	USDA-ARS 2019 Apple Crop Germplasm Evaluation Grant	PI_682760.c1
PI_682761	PI 682761	M. sieversii	Yes	PI_682761	PI_682761.i	USDA-ARS National Plant Germplasm System (NPGS) apple collection, USA	https://doi.org/10.3389/fpls.2022.1015658	USDA-ARS 2019 Apple Crop Germplasm Evaluation Grant	PI_682761.i
PI_682763	PI 682763	M. sieversii	No	PI_682763	PI_682763.g2	USDA-ARS National Plant Germplasm System (NPGS) apple collection, USA	https://doi.org/10.3389/fpls.2022.1015658	USDA-ARS 2019 Apple Crop Germplasm Evaluation Grant	PI_682763.g2	Excluded from species-specific allele testing because it was part of a half-sib group and another accession was included to represent that group
PI_682764	PI 682764	M. sieversii	No	PI_682764	PI_682764.h1	USDA-ARS National Plant Germplasm System (NPGS) apple collection, USA	https://doi.org/10.3389/fpls.2022.1015658	USDA-ARS 2019 Apple Crop Germplasm Evaluation Grant	PI_682764.h1	Excluded from species-specific allele testing because it was part of a half-sib group and another accession was included to represent that group
PI_682767	PI 682767	M. sieversii	No	PI_682767	PI_682767.v2	USDA-ARS National Plant Germplasm System (NPGS) apple collection, USA	https://doi.org/10.3389/fpls.2022.1015658	USDA-ARS 2019 Apple Crop Germplasm Evaluation Grant	PI_682767.v2	Excluded from species-specific allele testing because there were an elevated number of M. sylvestris alleles
PI_682789	PI 682789	M. sieversii	No	PI_682789	PI_682789.a2	USDA-ARS National Plant Germplasm System (NPGS) apple collection, USA	https://doi.org/10.3389/fpls.2022.1015658	USDA-ARS 2019 Apple Crop Germplasm Evaluation Grant	PI_682789.a2	Excluded from species-specific allele testing because there were an elevated number of M. sylvestris alleles
PI_682790	PI 682790	M. sieversii	No	PI_682790	PI_682790.b1	USDA-ARS National Plant Germplasm System (NPGS) apple collection, USA	https://doi.org/10.3389/fpls.2022.1015658	USDA-ARS 2019 Apple Crop Germplasm Evaluation Grant	PI_682790.b1	Excluded from species-specific allele testing because there were an elevated number of M. sylvestris alleles
PI_682791	PI 682791	M. sieversii	Yes	PI_682791	PI_682791.d1	USDA-ARS National Plant Germplasm System (NPGS) apple collection, USA	https://doi.org/10.3389/fpls.2022.1015658	USDA-ARS 2019 Apple Crop Germplasm Evaluation Grant	PI_682791.d1
PI_682792	PI 682792	M. sieversii	No	PI_682792	PI_682792.e1	USDA-ARS National Plant Germplasm System (NPGS) apple collection, USA	https://doi.org/10.3389/fpls.2022.1015658	USDA-ARS 2019 Apple Crop Germplasm Evaluation Grant	PI_682792.e1	Excluded from species-specific allele testing because there were an elevated number of M. sylvestris alleles
PI_682793	PI 682793	M. sieversii	Yes	PI_682793	PI_682793.b2	USDA-ARS National Plant Germplasm System (NPGS) apple collection, USA	https://doi.org/10.3389/fpls.2022.1015658	USDA-ARS 2019 Apple Crop Germplasm Evaluation Grant	PI_682793.b2
PI_682794	PI 682794	M. sieversii	Yes	PI_682794	PI_682794.f	USDA-ARS National Plant Germplasm System (NPGS) apple collection, USA	https://doi.org/10.3389/fpls.2022.1015658	USDA-ARS 2019 Apple Crop Germplasm Evaluation Grant	PI_682794.f
PI_682795	PI 682795	M. sieversii	Yes	PI_682795	PI_682795.g2	USDA-ARS National Plant Germplasm System (NPGS) apple collection, USA	https://doi.org/10.3389/fpls.2022.1015658	USDA-ARS 2019 Apple Crop Germplasm Evaluation Grant	PI_682795.g2
PI_682796	PI 682796	M. sieversii	Yes	PI_682796	PI_682796.e1	USDA-ARS National Plant Germplasm System (NPGS) apple collection, USA	https://doi.org/10.3389/fpls.2022.1015658	USDA-ARS 2019 Apple Crop Germplasm Evaluation Grant	PI_682796.e1
PI_682797	PI 682797	M. sieversii	Yes	PI_682797	PI_682797.g2	USDA-ARS National Plant Germplasm System (NPGS) apple collection, USA	https://doi.org/10.3389/fpls.2022.1015658	USDA-ARS 2019 Apple Crop Germplasm Evaluation Grant	PI_682797.g2
PI_682798	PI 682798	M. sieversii	No	PI_682798	PI_682798.c2	USDA-ARS National Plant Germplasm System (NPGS) apple collection, USA	https://doi.org/10.3389/fpls.2022.1015658	USDA-ARS 2019 Apple Crop Germplasm Evaluation Grant	PI_682798.c2	Excluded from species-specific allele testing because its parent was included
PI_682799	PI 682799	M. sieversii	Yes	PI_682799	PI_682799.c1	USDA-ARS National Plant Germplasm System (NPGS) apple collection, USA	https://doi.org/10.3389/fpls.2022.1015658	USDA-ARS 2019 Apple Crop Germplasm Evaluation Grant	PI_682799.c1
PI_682800	PI 682800	M. sieversii	Yes	PI_682800	PI_682800.g1	USDA-ARS National Plant Germplasm System (NPGS) apple collection, USA	https://doi.org/10.3389/fpls.2022.1015658	USDA-ARS 2019 Apple Crop Germplasm Evaluation Grant	PI_682800.g1
PI_682801	PI 682801	M. sieversii	Yes	PI_682801	PI_682801.e1	USDA-ARS National Plant Germplasm System (NPGS) apple collection, USA	https://doi.org/10.3389/fpls.2022.1015658	USDA-ARS 2019 Apple Crop Germplasm Evaluation Grant	PI_682801.e1
PI_682806	PI 682806	M. orientalis	Yes	PI_682806	PI_682806	USDA-ARS National Plant Germplasm System (NPGS) apple collection, USA	https://doi.org/10.3389/fpls.2022.1015658	Gayle Volk, USDA	PI_682806
PI_682807	PI 682807	M. orientalis	Yes	PI_682807	PI_682807	USDA-ARS National Plant Germplasm System (NPGS) apple collection, USA	https://doi.org/10.3389/fpls.2022.1015658	Gayle Volk, USDA	PI_682807
PI_687698	PI 687698	M. prunifolia	No	M. prunifolia	PI_687698	USDA-ARS National Plant Germplasm System (NPGS) apple collection, USA	Current study	MyAppleTree	(No MUNQ assigned)	Excluded from species-specific allele testing because minor admixture was detected
PI_687733	PI 687733	M. sieversii	Yes	PI_687733	PI_687733.h2	USDA-ARS National Plant Germplasm System (NPGS) apple collection, USA	https://doi.org/10.3389/fpls.2022.1015658	USDA-ARS 2019 Apple Crop Germplasm Evaluation Grant	PI_687733.h2
PI_687735	PI 687735	M. sieversii	Yes	PI_687735	PI_687735.n2	USDA-ARS National Plant Germplasm System (NPGS) apple collection, USA	https://doi.org/10.3389/fpls.2022.1015658	USDA-ARS 2019 Apple Crop Germplasm Evaluation Grant	PI_687735.n2
PI_691359	PI 691359	M. baccata	Yes	M. baccata	PI_691359	USDA-ARS National Plant Germplasm System (NPGS) apple collection, USA	Current study	MyAppleTree	(No MUNQ assigned)
Pike_7	AMHO-082 Pike 7	Unknown	Yes	AMHO-082 Pike 7	AMHO-082	Maine Heritage Orchard, USA	Current study	MyAppleTree	(No MUNQ assigned)
Pike_8	AMHO-083 Pike 8	Unknown	Yes	AMHO-083 Pike 8	AMHO-083	Maine Heritage Orchard, USA	Current study	MyAppleTree	(No MUNQ assigned)
Pixie	Pixie	M. domestica	Yes	Pixie	PI_589687	USDA-ARS National Plant Germplasm System (NPGS) apple collection, USA	Current study	USDA-ARS 2019 Apple Crop Germplasm Evaluation Grant	804
PRI_77_1	PRI 77-1	Hybrid Malus	No	PRI 77-1	PI_589786	USDA-ARS National Plant Germplasm System (NPGS) apple collection, USA	https://doi.org/10.1186/s12864-021-07565-7	FruitBreedomics	PI_589786	Used for validating species-specific alleles. Not included in wild set because it was known and then confirmed to have a domestic parent.
PRI_88_2	PRI 88-2	Hybrid Malus	No	PRI 88-2	FBo_WP3_0111	Julius Kühn-Institut, Germany	https://doi.org/10.1186/s12864-021-07565-7	FruitBreedomics	FBo_WP3_0111	Used for validating species-specific alleles. Not included in wild set because it was known and then confirmed to have a domestic parent.
Prinzenapfel	Prinzenapfel	M. domestica	Yes	Prinzenapfel	FEM_2_41	Fondazione Edmund Mach, Italy	https://doi.org/10.1186/s12864-021-07565-7	Fondazione Edmund Mach	81
Reinette_Franche	Reinette Franche	M. domestica	Yes	Reinette Franche	PI_590137	USDA-ARS National Plant Germplasm System (NPGS) apple collection, USA	https://doi.org/10.1186/s12864-021-07565-7	Project described in https://www.ecofruit.net/wp-content/uploads/2020/04/2_Howard_88-91.pdf	278
Rinkii_2	Rinkii (2)	M. prunifolia	Yes	Rinkii	PI_588994	USDA-ARS National Plant Germplasm System (NPGS) apple collection, USA	Current study	USDA-ARS 2019 Apple Crop Germplasm Evaluation Grant	4666
Rockii	Rockii	M. baccata	Yes	Rockii	PI_588960	USDA-ARS National Plant Germplasm System (NPGS) apple collection, USA	Current study	MyAppleTree	(No MUNQ assigned)
Rome_Beauty	Rome Beauty	M. domestica	Yes	Rome Beauty (Law)	PI_588850	USDA-ARS National Plant Germplasm System (NPGS) apple collection, USA	https://doi.org/10.1186/s12864-021-07565-7	Fondazione Edmund Mach	334
Rosthern	Rosthern	M. baccata	No	Rosthern	PI_589477	USDA-ARS National Plant Germplasm System (NPGS) apple collection, USA	Current study	MyAppleTree	(No MUNQ assigned)	Excluded from species-specific allele testing because minor admixture was detected
Roter_Jungfernapfel	Roter Jungfernapfel	M. domestica	Yes	Roter Jungfernapfel	Oek_487-1	Ökowerk, Germany	https://doi.org/10.1186/s12864-021-07565-7	Project described in https://www.ecofruit.net/wp-content/uploads/2020/04/2_Howard_88-91.pdf	1529
Russian_Seedling	Russian Seedling	M. domestica	Yes	Russian Seedling	PI_588849	USDA-ARS National Plant Germplasm System (NPGS) apple collection, USA	Current study	Project described in https://www.ecofruit.net/wp-content/uploads/2020/04/2_Howard_88-91.pdf	1378
Smiths_Cider	Smith's Cider	M. domestica	Yes	Smiths Cider	USA_SSE0111	Seed Savers Exchange, USA	Current study	Project described in https://www.ecofruit.net/wp-content/uploads/2020/04/2_Howard_88-91.pdf	1083
Steckby_3	Steckby 3	M. sylvestris	Yes	Steckby 3	PI_666182	USDA-ARS National Plant Germplasm System (NPGS) apple collection, USA	https://doi.org/10.3389/fpls.2022.1015658	USDA-ARS 2019 Apple Crop Germplasm Evaluation Grant	PI_666182
Stubbendorfer_Wildapfel	Stubbendorfer Wildapfel	M. sylvestris	Yes	Mal0928	Mal0928	Julius Kühn-Institut, Germany	Current study	Project described in https://www.ecofruit.net/wp-content/uploads/2020/04/2_Howard_88-91.pdf	DEU_HJBO0018
Tubingen	Tubingen	M. sylvestris	Yes	Tubingen	PI_681631	USDA-ARS National Plant Germplasm System (NPGS) apple collection, USA	https://doi.org/10.3389/fpls.2022.1015658	USDA-ARS 2019 Apple Crop Germplasm Evaluation Grant	10036
Weisser_Wintertaffetapfel	Weißer Wintertaffetapfel	M. domestica	Yes	Weisser Wintertaffetapfel	PI_590144	USDA-ARS National Plant Germplasm System (NPGS) apple collection, USA	https://doi.org/10.1186/s12864-021-07565-7	Project described in https://www.ecofruit.net/wp-content/uploads/2020/04/2_Howard_88-91.pdf	234
White_Astrachan	White Astrachan	M. domestica	Yes	Weisser Astrachan	FEM_2_20	Fondazione Edmund Mach, Italy	https://doi.org/10.1186/s12864-021-07565-7	Fondazione Edmund Mach	24
XX_0_OLD_12_001_01_99	XX-0-OLD-12-001-01-99	M. sylvestris	Yes	XX-0-OLD-12-001-01-99	DEU1035	Oldenburg Botanischer Garten	Current study	Project described in https://www.ecofruit.net/wp-content/uploads/2020/04/2_Howard_88-91.pdf	DEU1035
Yellow_Transparent	Yellow Transparent	M. domestica	Yes	Yellow Transparent	PI_588859	USDA-ARS National Plant Germplasm System (NPGS) apple collection, USA	https://doi.org/10.1186/s12864-021-07565-7	Project described in https://www.ecofruit.net/wp-content/uploads/2020/04/2_Howard_88-91.pdf	25
Zwiebelborsdorfer	Zwiebelborsdorfer	M. domestica	Yes	Zwiebelborsdorfer	Oek_662-1	Ökowerk, Germany	Current study	Project described in https://www.ecofruit.net/wp-content/uploads/2020/04/2_Howard_88-91.pdf	6031
