# Supplementary material for: Identifying the contributions of progenitor Malus species to cultivated apple (M. domestica) using 20K SNP array data
Source: BMC Genomics. 2026 Jun 11;27:536. doi: 10.1186/s12864-026-13023-z (PMC13255378; doi:10.1186/s12864-026-13023-z)
Supplement: Supplementary file 7 — Supplementary Material 7. [file 12864_2026_13023_MOESM7_ESM.xlsx]

## Sheet: Table_S2
Table S2. Genetic map, haploblock definitions, and species-specific allele definitions from study "Identifying the contributions of progenitor Malus species to cultivated apple (M. domestica) using 20K SNP array data". Genetic positions come from an updated (https://doi.org/10.1186/s12864-021-07565-7) version of the iGL map (https://doi.org/10.1038/hortres.2016.57).
20K SNP index number	SNP name	Axiom name	cM iGL updated	Haploblock	Chromosome	Exotic Malus	M. domestica	M. orientalis	M. sieversii	M. orientalis or M. sieversii	M. sylvestris	Null alleles common in exotic Malus (>5 null alleles comong material tested)
8921	SNP_FB_0411238	AX-115183056	0	1	1	-	-	-	-	A	-	no
8922	SNP_FB_0411240	AX-115183057	0	1	1	-	-	-	-	A	-	no
8923	SNP_FB_0411246	AX-115183058	0	1	1	-	-	-	-	-	-	no
17241	SNP_FB_1079904	AX-115183816	0.063	-	1	-	-	-	-	-	-	yes
2965	RosBREEDSNP_SNP_TC_3094248_Lg1_02894_MAF50_285661_exon1	AX-105194594	0.126	1	1	-	-	-	-	B	-	no
2280	RosBREEDSNP_SNP_GA_3099492_Lg1_02894_MAF40_411283_exon1	AX-105210298	0.126	1	1	-	-	-	-	A	-	no
7672	SNP_FB_0313817	AX-115190173	0.131	-	1	-	-	-	-	-	-	no
17428	SNP_FB_1089803	AX-115193623	0.182	-	1	-	-	-	-	A	-	no
17427	SNP_FB_1089798	AX-115193622	0.182	1	1	-	-	-	-	-	-	no
8785	SNP_FB_0400909	AX-115191863	0.232	-	1	-	-	-	-	-	-	yes
8787	SNP_FB_0400916	AX-115191865	0.232	-	1	-	-	-	-	-	-	yes
8788	SNP_FB_0400919	AX-115191866	0.232	-	1	-	-	-	-	A	-	yes
8790	SNP_FB_0400922	AX-115191868	0.232	-	1	-	-	-	-	-	-	no
8789	SNP_FB_0400921	AX-115191867	0.232	-	1	-	-	-	-	-	-	yes
17247	SNP_FB_1079977	AX-115183009	0.232	-	1	-	-	-	-	-	-	yes
662	RosBREEDSNP_SNP_AC_180528_Lg1_00288_MAF40_302606_exon1	AX-115183017	0.235	2	1	-	-	-	-	B	-	no
636	RosBREEDSNP_SNP_AC_121548_Lg1_00288_MAF30_MDP0000151845_exon1	AX-115182158	0.235	2	1	-	-	-	-	B	-	no
8888	SNP_FB_0409694	AX-115183010	0.238	-	1	-	-	-	-	-	-	no
8887	SNP_FB_0409675	AX-115183005	0.238	-	1	-	-	-	-	A	-	no
8886	SNP_FB_0409674	AX-115183004	0.238	2	1	A	-	-	-	-	-	no
6184	SNP_FB_0197405	AX-115188005	0.238	-	1	-	-	-	-	A	-	yes
6186	SNP_FB_0197414	AX-115188007	0.238	-	1	-	-	-	-	-	-	yes
6199	SNP_FB_0197767	AX-115188022	0.241	-	1	-	-	-	-	-	-	yes
10463	SNP_FB_0530079	AX-115193621	0.35	3	1	-	-	-	-	B	-	no
10462	SNP_FB_0530074	AX-115193620	0.35	3	1	-	-	-	-	-	-	no
10460	SNP_FB_0530061	AX-115193618	0.35	-	1	-	-	-	-	A	-	no
10459	SNP_FB_0530057	AX-115193617	0.35	3	1	-	-	-	-	-	-	no
10458	SNP_FB_0530056	AX-115193616	0.35	3	1	B	-	-	-	-	-	no
10457	SNP_FB_0530052	AX-115193615	0.35	3	1	-	A	-	-	-	-	no
10456	SNP_FB_0530049	AX-115193614	0.35	-	1	-	-	-	-	A	-	no
16668	SNP_FB_1035153	AX-115198299	0.363	-	1	-	-	-	-	-	-	yes
13610	SNP_FB_0764324	AX-115198405	0.536	-	1	-	-	-	-	A	-	no
17853	SNP_FB_1111607	AX-115190574	0.647	-	1	-	-	-	-	A	-	no
17852	SNP_FB_1111605	AX-115190573	0.647	-	1	-	-	-	-	-	-	yes
9626	SNP_FB_0463466	AX-115192359	0.647	-	1	-	-	-	-	-	-	no
9627	SNP_FB_0463467	AX-115192360	0.647	-	1	-	-	-	-	A	-	no
15723	SNP_FB_0953652	AX-115192176	0.845	-	1	-	-	-	-	A	-	no
15724	SNP_FB_0953660	AX-115192177	0.845	-	1	-	-	B	-	-	-	no
9631	SNP_FB_0464008	AX-115192365	1.055	4	1	-	-	-	-	A	-	no
9633	SNP_FB_0464018	AX-115192367	1.055	4	1	-	-	-	B	-	-	no
9634	SNP_FB_0464035	AX-115192368	1.055	4	1	-	-	-	-	-	-	no
9635	SNP_FB_0464041	AX-115192369	1.055	4	1	-	-	-	-	-	-	no
9636	SNP_FB_0464048	AX-115192371	1.066	4	1	-	-	-	-	-	-	no
8920	SNP_FB_0411217	AX-115183055	1.066	4	1	-	-	-	-	-	-	no
8918	SNP_FB_0411213	AX-115183053	1.066	4	1	-	-	-	-	B	-	no
8917	SNP_FB_0411211	AX-115183052	1.066	4	1	-	-	-	-	A	-	no
8916	SNP_FB_0411206	AX-115183051	1.066	4	1	-	-	-	-	-	-	no
17578	SNP_FB_1099420	AX-115197049	1.338	5	1	-	-	-	-	-	-	no
12371	SNP_FB_0673800	AX-115196557	1.418	-	1	-	-	-	-	-	-	no
12373	SNP_FB_0673806	AX-115196559	1.418	5	1	-	-	-	-	B	-	no
12374	SNP_FB_0673808	AX-115196560	1.418	5	1	-	-	-	-	B	-	no
12375	SNP_FB_0673809	AX-115196561	1.418	5	1	-	-	-	-	B	-	no
16294	SNP_FB_1004090	AX-115196070	1.604	-	1	-	-	-	-	A	-	no
16295	SNP_FB_1004093	AX-115196072	1.604	-	1	-	-	-	-	B	-	no
8925	SNP_FB_0411310	AX-115183060	1.739	-	1	-	-	-	-	-	-	no
8924	SNP_FB_0411306	AX-115183059	1.739	-	1	-	-	-	-	A	-	yes
15564	SNP_FB_0938917	AX-115183085	1.9	-	1	-	-	-	-	B	-	yes
17897	SNP_FB_1114742	AX-115193430	2.241	6	1	-	-	-	-	-	-	no
17896	SNP_FB_1114723	AX-115193429	2.241	-	1	-	-	-	-	-	-	no
17895	SNP_FB_1114722	AX-115193428	2.241	6	1	-	-	-	-	-	-	no
17894	SNP_FB_1114720	AX-115193427	2.241	6	1	-	-	-	-	A	-	no
15932	SNP_FB_0976787	AX-115193920	2.411	6	1	-	-	-	-	A	-	no
16526	SNP_FB_1021088	AX-115197558	2.477	7	1	-	-	-	-	-	-	yes
16525	SNP_FB_1021087	AX-115197557	2.477	7	1	-	-	-	-	-	-	no
16523	SNP_FB_1021083	AX-115197555	2.477	7	1	-	-	-	-	-	-	no
17583	SNP_FB_1099992	AX-115197214	2.495	7	1	-	-	-	-	B	-	no
8931	SNP_FB_0411478	AX-115183076	2.567	-	1	-	-	-	-	-	-	yes
8933	SNP_FB_0411487	AX-115183079	2.567	7	1	-	-	-	-	B	-	no
8934	SNP_FB_0411488	AX-115183080	2.567	7	1	-	-	-	-	A	-	no
1169	RosBREEDSNP_SNP_AG_4746500_Lg1_MDP0000213515_MAF40_MDP0000213515_exon1	AX-105175417	2.567	7	1	-	-	-	-	B	-	no
8935	SNP_FB_0411491	AX-115183081	2.567	7	1	-	-	-	-	-	-	no
8936	SNP_FB_0411493	AX-115183082	2.567	7	1	-	-	-	-	A	-	no
15567	SNP_FB_0939068	AX-115183132	3.158	8	1	-	-	-	-	A	-	no
15566	SNP_FB_0939067	AX-115183131	3.158	8	1	-	-	-	-	A	-	no
8941	SNP_FB_0411703	AX-115183092	3.199	8	1	A	-	-	-	-	-	no
8940	SNP_FB_0411700	AX-115183091	3.199	8	1	-	-	-	-	-	-	no
8939	SNP_FB_0411698	AX-115183090	3.199	8	1	-	-	-	-	-	-	no
8938	SNP_FB_0411697	AX-115183089	3.199	8	1	-	-	-	-	A	-	no
66	GDsnp00152	AX-105213594	3.451	-	1	-	-	-	-	B	-	yes
8974	SNP_FB_0415504	AX-115183136	3.661	9	1	-	-	-	-	A	-	no
8976	SNP_FB_0415516	AX-115183138	3.661	9	1	-	-	-	-	-	-	no
8977	SNP_FB_0415526	AX-115183139	3.661	9	1	-	-	-	-	A	-	no
12352	SNP_FB_0671576	AX-115196528	3.714	-	1	-	-	-	-	-	-	no
519	GDsnp02428	AX-115182106	3.878	-	1	-	-	-	-	-	-	no
8992	SNP_FB_0416997	AX-115183161	3.878	-	1	-	-	-	-	-	-	yes
8995	SNP_FB_0417007	AX-115183164	3.878	-	1	-	-	-	-	-	-	no
771	RosBREEDSNP_SNP_AC_8789324_Lg1_02428_MAF30_21164_exon1	AX-105209977	3.878	-	1	-	-	-	-	-	-	no
17802	SNP_FB_1108202	AX-115185679	4.201	-	1	-	-	-	-	-	-	no
4557	SNP_FB_0079718	AX-115185556	4.534	10	1	-	-	-	-	-	-	no
4556	SNP_FB_0079717	AX-115185555	4.534	10	1	-	-	-	-	-	-	no
4555	SNP_FB_0079713	AX-115185554	4.534	-	1	-	-	-	-	A	-	yes
4554	SNP_FB_0079708	AX-115185553	4.534	10	1	-	-	-	-	-	-	yes
9019	SNP_FB_0418563	AX-115183206	5.445	11	1	-	-	-	-	-	-	no
9020	SNP_FB_0418565	AX-115183207	5.445	11	1	-	-	-	-	B	-	no
9021	SNP_FB_0418576	AX-115183208	5.445	11	1	-	-	-	-	A	-	no
9023	SNP_FB_0418586	AX-115183210	5.445	11	1	-	-	-	-	-	-	no
9024	SNP_FB_0418589	AX-115183211	5.445	11	1	-	-	-	-	-	-	no
3176	RosBREEDSNP_SNP_TC_9351463_Lg1_00703_MAF20_MDP0000661406_exon4	AX-115182919	5.678	-	1	-	-	-	-	A	-	no
8998	SNP_FB_0417197	AX-115183171	6.128	12	1	-	-	-	-	-	-	no
8999	SNP_FB_0417203	AX-115183172	6.128	12	1	-	-	-	-	-	-	no
536	GDsnp02580	AX-115183175	6.128	12	1	-	-	-	-	-	B	no
9001	SNP_FB_0417208	AX-115183174	6.128	12	1	-	-	-	-	B	-	no
15688	SNP_FB_0948172	AX-115192078	7.856	-	1	-	-	-	-	-	-	yes
15687	SNP_FB_0948167	AX-115192077	7.858	-	1	-	-	-	-	-	-	yes
9461	SNP_FB_0448220	AX-115192076	8.149	13	1	-	-	-	-	-	-	no
9458	SNP_FB_0448193	AX-115192072	8.149	13	1	-	-	-	-	-	-	no
9457	SNP_FB_0448192	AX-115192071	8.15	13	1	B	-	-	-	-	-	no
9456	SNP_FB_0448191	AX-115192070	8.15	13	1	-	-	-	-	-	-	no
2728	RosBREEDSNP_SNP_TC_11532952_Lg1_01815_MAF50_1682832_exon5	AX-105221855	8.847	-	1	-	-	-	-	-	-	no
789	RosBREEDSNP_SNP_AG_11508677_Lg1_01815_MAF50_1661682_exon1	AX-105214099	9.258	14	1	-	-	-	-	-	-	no
416	GDsnp01815	AX-105203583	9.258	14	1	-	-	-	-	-	-	no
2004	RosBREEDSNP_SNP_GA_11499061_Lg1_01815_MAF30_516837_exon4	AX-115182568	9.258	14	1	-	-	-	-	A	-	no
2002	RosBREEDSNP_SNP_GA_11485470_Lg1_01815_MAF20_864893_exon1	AX-105194774	9.471	-	1	-	-	-	-	-	-	no
9031	SNP_FB_0419289	AX-115183224	9.471	-	1	-	-	-	-	B	-	no
9028	SNP_FB_0419285	AX-115183221	9.471	-	1	-	-	-	-	A	-	no
9033	SNP_FB_0419751	AX-115183232	10.662	15	1	-	-	-	-	A	-	no
9034	SNP_FB_0419753	AX-115183234	10.663	15	1	-	-	-	-	-	-	no
9035	SNP_FB_0419754	AX-115183235	10.663	15	1	-	-	-	-	-	-	no
145	GDsnp00420	AX-105201127	10.663	15	1	-	-	-	-	-	-	no
1496	RosBREEDSNP_SNP_CT_12194485_Lg1_00420_MAF40_1648508_exon1	AX-115183240	10.663	15	1	-	-	-	-	-	-	no
9038	SNP_FB_0420063	AX-115183243	11.172	-	1	-	-	-	-	-	-	yes
2754	RosBREEDSNP_SNP_TC_12382050_Lg1_02334_MAF40_MDP0000219571_exon3	AX-115182790	11.497	-	1	-	-	-	-	A	-	no
15541	SNP_FB_0937887	AX-115192044	12.172	16	1	-	-	-	-	B	-	no
15543	SNP_FB_0937902	AX-115192046	12.172	16	1	-	-	-	-	B	-	no
15544	SNP_FB_0937905	AX-115192047	12.172	16	1	-	-	-	-	-	-	no
15545	SNP_FB_0937906	AX-115192048	12.172	-	1	-	-	-	-	-	-	yes
9053	SNP_FB_0420924	AX-115183261	13.196	17	1	-	-	-	-	-	-	no
2036	RosBREEDSNP_SNP_GA_13037789_Lg1_01494_MAF30_840712_exon1	AX-105218373	13.196	17	1	-	-	-	-	A	-	no
9051	SNP_FB_0420898	AX-115183258	13.196	17	1	-	-	-	-	A	-	no
9050	SNP_FB_0420896	AX-115183257	13.196	-	1	-	-	-	-	-	-	yes
9049	SNP_FB_0420895	AX-115183256	13.196	17	1	-	-	-	-	-	-	no
9048	SNP_FB_0420891	AX-115183255	13.196	17	1	-	-	-	-	-	-	no
9046	SNP_FB_0420881	AX-115183253	13.196	17	1	-	-	-	-	-	B	no
9045	SNP_FB_0420880	AX-115183252	13.196	17	1	-	-	-	-	-	-	no
9044	SNP_FB_0420170	AX-115183251	14.677	18	1	-	-	-	-	-	-	no
9043	SNP_FB_0420150	AX-115183250	14.677	-	1	-	-	-	-	-	-	no
9042	SNP_FB_0420130	AX-115183248	14.677	18	1	-	-	-	-	-	-	no
9041	SNP_FB_0420129	AX-115183247	14.677	18	1	-	-	-	-	A	-	no
9040	SNP_FB_0420128	AX-115183246	14.677	18	1	-	-	-	-	B	-	no
9062	SNP_FB_0421614	AX-115183270	15.849	19	1	-	-	-	-	-	-	no
9063	SNP_FB_0421620	AX-115183271	15.849	19	1	-	-	-	-	-	-	no
9064	SNP_FB_0421625	AX-115183272	15.849	19	1	-	-	-	-	-	-	no
9066	SNP_FB_0421635	AX-115183274	15.849	19	1	-	-	-	-	B	-	no
1524	RosBREEDSNP_SNP_CT_14001081_Lg1_01889_MAF20_MDP0000824791_exon1	AX-105183063	16.068	-	1	-	-	-	-	A	-	no
437	GDsnp01889	AX-115182080	16.068	-	1	-	-	-	-	-	B	yes
3210	RosBREEDSNP_SNP_TG_14148062_Lg1_01058_MAF10_1670627_exon2	AX-105202765	16.934	20	1	-	-	-	-	-	-	no
824	RosBREEDSNP_SNP_AG_14154922_Lg1_01058_MAF30_1682312_exon1	AX-115181774	17.067	20	1	-	-	-	-	-	-	no
9069	SNP_FB_0422075	AX-115183277	17.083	20	1	-	-	-	-	-	-	no
9070	SNP_FB_0422076	AX-115183278	17.083	20	1	-	-	-	-	-	-	no
9071	SNP_FB_0422078	AX-115183279	17.083	20	1	-	-	-	-	-	-	no
9072	SNP_FB_0422079	AX-115183280	17.083	20	1	-	-	-	-	-	-	no
9073	SNP_FB_0422080	AX-115183281	17.083	20	1	B	-	-	-	-	-	no
9074	SNP_FB_0422081	AX-115183282	17.083	20	1	-	-	-	-	-	-	no
15587	SNP_FB_0941503	AX-115183314	17.597	-	1	-	-	-	-	-	-	no
15589	SNP_FB_0941510	AX-115183316	17.597	-	1	-	-	-	-	-	-	yes
9076	SNP_FB_0423029	AX-115183284	18.294	21	1	-	-	-	-	-	B	no
2058	RosBREEDSNP_SNP_GA_14519247_Lg1_RosCOS2921_MAF50_476406_exon1	AX-115183287	18.302	21	1	-	-	-	-	-	-	no
827	RosBREEDSNP_SNP_AG_14529153_Lg1_RosCOS2921_MAF30_59140_exon1	AX-115182219	18.321	21	1	-	-	-	-	-	-	no
2061	RosBREEDSNP_SNP_GA_14545022_Lg1_RosCOS2921_MAF10_504165_exon1	AX-105176324	18.321	21	1	-	-	-	-	-	-	no
3213	RosBREEDSNP_SNP_TG_14699213_Lg1_RosCOS1779_MAF50_MDP0000321447_exon9	AX-105185012	19.469	22	1	-	-	-	-	-	-	no
1540	RosBREEDSNP_SNP_CT_14708397_Lg1_RosCOS1779_MAF40_343966_exon1	AX-105218242	19.469	22	1	-	-	-	-	-	-	no
17255	SNP_FB_1080637	AX-115183166	19.658	22	1	B	-	-	-	-	-	no
17256	SNP_FB_1080640	AX-115183167	19.658	22	1	-	-	-	-	-	-	no
17257	SNP_FB_1080641	AX-115183168	19.658	22	1	-	-	-	-	-	-	no
326	GDsnp01500	AX-105193413	19.735	-	1	-	-	-	-	-	-	yes
2782	RosBREEDSNP_SNP_TC_14798027_Lg1_01500_MAF50_67147_exon1	AX-105214444	19.735	23	1	-	-	-	-	-	-	no
9082	SNP_FB_0423612	AX-115183294	19.855	-	1	-	-	-	-	-	-	no
9083	SNP_FB_0423614	AX-115183295	19.855	23	1	-	-	-	-	-	-	no
9084	SNP_FB_0423615	AX-115183296	19.855	23	1	-	-	-	-	-	-	no
9085	SNP_FB_0423617	AX-115183297	19.855	23	1	-	-	-	-	-	-	no
9087	SNP_FB_0423624	AX-115183300	19.855	23	1	-	-	-	-	-	-	no
9088	SNP_FB_0423631	AX-115183301	19.855	23	1	-	-	-	-	-	-	yes
9089	SNP_FB_0423637	AX-115183302	19.855	23	1	-	-	-	-	-	-	no
15904	SNP_FB_0974443	AX-115193813	20.933	-	1	-	-	-	-	-	-	yes
9097	SNP_FB_0424557	AX-115183320	21.006	-	1	-	-	-	-	-	-	no
9099	SNP_FB_0424562	AX-115183322	21.006	-	1	-	-	-	-	-	-	no
9107	SNP_FB_0425611	AX-115183342	22.197	24	1	-	-	-	-	-	-	no
655	RosBREEDSNP_SNP_AC_16467823_Lg1_00107_MAF20_MDP0000182344_exon2	AX-115183346	22.197	24	1	-	-	-	-	-	-	no
2091	RosBREEDSNP_SNP_GA_16501559_Lg1_00107_MAF30_1618955_exon2	AX-115181776	22.331	24	1	-	-	-	-	-	-	no
16364	SNP_FB_1010756	AX-115196594	22.707	25	1	-	-	-	-	-	-	no
16363	SNP_FB_1010747	AX-115196593	22.707	25	1	-	-	-	-	-	-	no
531	GDsnp02538	AX-115182109	22.899	25	1	-	-	-	-	-	-	no
10081	SNP_FB_0497574	AX-115192953	23.438	-	1	-	-	-	-	-	-	no
869	RosBREEDSNP_SNP_AG_17233926_Lg1_RosCOS3372_MAF30_1683554_exon2	AX-115183368	24.104	26	1	-	-	-	-	-	-	no
9119	SNP_FB_0426233	AX-115183370	24.104	26	1	B	-	-	-	-	-	no
870	RosBREEDSNP_SNP_AG_17236158_Lg1_RosCOS3372_MAF30_45786_exon1	AX-115183372	24.104	-	1	-	-	-	-	-	-	no
2101	RosBREEDSNP_SNP_GA_17238705_Lg1_RosCOS3372_MAF10_180981_exon1	AX-115183373	24.104	26	1	-	-	-	-	-	-	no
9120	SNP_FB_0426240	AX-115183371	24.104	26	1	-	-	-	-	-	-	no
1562	RosBREEDSNP_SNP_CT_17242135_Lg1_RosCOS3372_MAF20_616940_exon1	AX-105199878	24.104	26	1	-	-	-	-	-	-	no
1563	RosBREEDSNP_SNP_CT_17245435_Lg1_RosCOS3372_MAF10_1674115_exon1	AX-115182448	24.104	26	1	-	-	-	-	-	-	no
15603	SNP_FB_0942698	AX-115183362	24.409	-	1	-	B	-	-	-	-	no
15605	SNP_FB_0942704	AX-115183364	24.409	-	1	-	-	-	-	-	-	no
17877	SNP_FB_1113057	AX-115183586	24.878	-	1	-	-	-	-	A	-	no
15610	SNP_FB_0942979	AX-115183375	25.551	-	1	-	-	-	-	-	-	yes
15611	SNP_FB_0942990	AX-115183377	25.551	-	1	-	-	-	-	B	-	no
15612	SNP_FB_0942992	AX-115183378	25.551	-	1	-	-	-	-	-	-	no
2571	RosBREEDSNP_SNP_GT_17869158_Lg1_00440_MAF30_MDP0000190950_exon2	AX-115183397	26.058	27	1	-	-	-	-	B	-	no
9131	SNP_FB_0427291	AX-115183392	26.058	27	1	-	-	-	-	-	-	no
2813	RosBREEDSNP_SNP_TC_17871172_Lg1_00440_MAF30_1636772_exon2	AX-105213601	26.058	27	1	-	-	-	-	A	-	no
1573	RosBREEDSNP_SNP_CT_17876384_Lg1_00440_MAF10_360249_exon1	AX-105193827	26.088	-	1	-	-	-	-	-	-	no
2108	RosBREEDSNP_SNP_GA_17878675_Lg1_00440_MAF10_1638976_exon6	AX-105204563	26.102	27	1	-	-	-	-	A	-	no
3221	RosBREEDSNP_SNP_TG_17880738_Lg1_00440_MAF20_944294_exon1	AX-115182932	26.102	27	1	-	-	-	-	B	-	no
660	RosBREEDSNP_SNP_AC_17882923_Lg1_00440_MAF40_1646533_exon1	AX-105209514	26.102	27	1	-	-	-	-	-	-	yes
2814	RosBREEDSNP_SNP_TC_17912183_Lg1_00440_MAF40_1634418_exon1	AX-115182811	26.102	27	1	-	-	-	-	A	-	no
9135	SNP_FB_0427457	AX-115183398	26.562	28	1	-	-	-	-	-	-	no
9136	SNP_FB_0427459	AX-115183399	26.562	28	1	-	-	-	-	-	-	no
9137	SNP_FB_0427463	AX-115183400	26.562	28	1	-	-	-	-	-	-	no
1575	RosBREEDSNP_SNP_CT_17921038_Lg1_00440_MAF50_527792_exon4	AX-105194058	26.562	28	1	-	-	-	-	B	-	yes
9139	SNP_FB_0427470	AX-115183402	26.562	28	1	-	-	-	-	B	-	yes
9140	SNP_FB_0427472	AX-115183403	26.562	28	1	-	-	-	-	B	-	no
9141	SNP_FB_0427473	AX-115183404	26.562	28	1	-	-	-	-	-	-	no
9142	SNP_FB_0427794	AX-115183405	27.137	29	1	-	-	-	-	A	-	no
2572	RosBREEDSNP_SNP_GT_18064090_Lg1_01783_MAF50_708296_exon1	AX-115182739	27.167	29	1	-	-	-	-	B	-	no
872	RosBREEDSNP_SNP_AG_18067488_Lg1_01783_MAF40_MDP0000211915_exon1	AX-105211289	27.167	29	1	-	-	-	-	A	-	no
2113	RosBREEDSNP_SNP_GA_18093819_Lg1_01783_MAF10_1653849_exon8	AX-115182600	27.375	-	1	-	-	-	-	A	-	no
9145	SNP_FB_0428218	AX-115183409	28.198	30	1	-	-	-	-	-	-	no
9151	SNP_FB_0428254	AX-115183415	28.198	30	1	-	-	-	-	-	-	no
81	GDsnp00183	AX-115181965	28.268	30	1	-	-	-	-	-	-	no
2578	RosBREEDSNP_SNP_GT_18719697_Lg1_00183_MAF20_MDP0000284030_exon1	AX-105204155	28.268	30	1	-	-	-	-	-	-	no
9165	SNP_FB_0429189	AX-115183451	28.318	31	1	A	-	-	-	-	-	no
9163	SNP_FB_0429181	AX-115183449	28.318	31	1	-	-	-	-	A	-	no
9162	SNP_FB_0429180	AX-115183448	28.318	31	1	-	-	-	-	-	-	no
2128	RosBREEDSNP_SNP_GA_18791535_Lg1_02731_MAF40_MDP0000186097_exon1	AX-115182605	28.367	-	1	-	-	-	-	A	-	no
1589	RosBREEDSNP_SNP_CT_18794918_Lg1_02731_MAF30_1632516_exon5	AX-115182455	28.367	-	1	-	-	-	-	-	-	no
9153	SNP_FB_0428718	AX-115183417	28.918	32	1	-	-	-	-	-	-	no
9154	SNP_FB_0428720	AX-115183418	28.918	32	1	-	-	-	-	A	-	no
9155	SNP_FB_0428721	AX-115183419	28.918	32	1	-	-	-	-	-	A	no
9156	SNP_FB_0428723	AX-115183420	28.918	32	1	-	-	-	-	-	-	no
9158	SNP_FB_0428726	AX-115183422	28.918	32	1	-	-	-	-	A	-	no
9159	SNP_FB_0428728	AX-115183423	28.918	32	1	-	-	-	-	-	-	no
551	GDsnp02731	AX-105193336	28.918	32	1	-	-	-	-	-	-	no
9160	SNP_FB_0428750	AX-115183424	28.918	32	1	-	-	-	-	-	-	no
510	GDsnp02302	AX-105220318	29.941	-	1	-	-	-	-	-	-	no
9177	SNP_FB_0429975	AX-115183466	30.202	33	1	-	-	-	-	-	-	no
9178	SNP_FB_0429978	AX-115183467	30.202	33	1	-	-	-	-	-	-	no
2856	RosBREEDSNP_SNP_TC_20951649_Lg1_02302_MAF50_MDP0000470227_exon1	AX-115183475	30.202	33	1	-	-	-	-	-	-	no
9179	SNP_FB_0429980	AX-115183468	30.202	33	1	-	-	-	-	-	-	no
9180	SNP_FB_0429981	AX-115183469	30.202	33	1	-	-	-	-	-	-	no
9181	SNP_FB_0429982	AX-115183470	30.202	33	1	-	-	-	-	B	-	no
9182	SNP_FB_0429988	AX-115183471	30.202	33	1	-	-	-	-	A	-	no
9183	SNP_FB_0429994	AX-115183472	30.202	33	1	-	-	-	-	-	-	no
9185	SNP_FB_0430001	AX-115183474	30.202	33	1	-	-	-	-	A	-	no
9168	SNP_FB_0429278	AX-115183456	30.517	-	1	-	-	-	-	-	-	no
9174	SNP_FB_0429307	AX-115183463	30.517	-	1	-	-	-	-	-	-	no
9205	SNP_FB_0431172	AX-115183496	31.697	34	1	B	-	-	-	-	-	no
9204	SNP_FB_0431171	AX-115183495	31.697	34	1	-	-	-	-	-	-	no
98	GDsnp00250	AX-105182293	31.697	34	1	-	-	-	-	B	-	no
9202	SNP_FB_0431160	AX-115183493	31.701	-	1	-	-	-	-	-	-	no
9199	SNP_FB_0431150	AX-115183490	31.719	34	1	-	-	-	-	-	-	no
15627	SNP_FB_0943711	AX-115183577	32.779	35	1	-	-	-	-	A	-	no
15626	SNP_FB_0943710	AX-115183576	32.779	35	1	-	-	-	-	B	-	no
15624	SNP_FB_0943679	AX-115183572	32.779	35	1	-	-	-	-	A	-	no
1664	RosBREEDSNP_SNP_CT_25721098_Lg1_00087_MAF10_755773_exon1	AX-115182478	34.098	-	1	-	-	-	-	-	-	no
15620	SNP_FB_0943493	AX-115183568	34.458	-	1	-	-	-	-	A	-	no
15618	SNP_FB_0943480	AX-115183566	34.484	-	1	-	-	-	-	-	-	no
9194	SNP_FB_0430261	AX-115183485	35.072	36	1	-	-	-	-	-	-	no
1332	RosBREEDSNP_SNP_CA_21327009_Lg1_02518_MAF40_1678261_exon1	AX-105202590	35.072	36	1	-	-	-	-	A	-	no
9189	SNP_FB_0430240	AX-115183479	35.072	-	1	-	-	-	-	B	-	yes
9187	SNP_FB_0430238	AX-115183477	35.072	36	1	-	-	-	-	-	-	no
529	GDsnp02518	AX-105214844	35.083	-	1	-	-	-	-	-	A	no
919	RosBREEDSNP_SNP_AG_21291785_Lg1_02518_MAF30_1687981_exon1	AX-105209039	35.157	36	1	-	-	-	-	A	-	no
2859	RosBREEDSNP_SNP_TC_21289759_Lg1_02518_MAF20_1636950_exon6	AX-105176661	35.162	36	1	-	-	-	-	-	-	no
9224	SNP_FB_0432789	AX-115183522	35.625	37	1	-	-	-	-	B	-	no
9225	SNP_FB_0432792	AX-115183524	35.625	37	1	-	-	-	-	-	-	no
9226	SNP_FB_0432796	AX-115183525	35.625	37	1	-	-	-	-	-	-	no
1627	RosBREEDSNP_SNP_CT_23134240_Lg1_109586__109586_exon1	AX-105211718	35.625	37	1	-	-	-	-	-	-	no
9228	SNP_FB_0432803	AX-115183527	35.625	37	1	-	-	-	-	-	-	no
9230	SNP_FB_0433265	AX-115183529	37.7	38	1	-	-	-	-	-	-	no
9232	SNP_FB_0433269	AX-115183532	37.7	38	1	-	-	-	-	B	-	no
9233	SNP_FB_0433272	AX-115183533	37.7	38	1	-	-	-	-	-	-	no
9234	SNP_FB_0433278	AX-115183535	37.7	38	1	-	-	-	-	-	-	no
9235	SNP_FB_0433285	AX-115183537	37.7	38	1	-	-	-	-	-	-	no
9236	SNP_FB_0433287	AX-115183538	37.7	38	1	-	-	-	-	A	-	no
2346	RosBREEDSNP_SNP_GA_35787897_Lg1_241489_MAF30_241489_exon1	AX-105182050	38.781	-	1	-	-	-	-	B	-	no
6914	SNP_FB_0250486	AX-115189112	39.93	-	1	-	-	-	-	-	-	no
15640	SNP_FB_0945105	AX-115183582	40.426	-	1	-	-	-	-	-	-	no
9262	SNP_FB_0435779	AX-115183614	40.482	39	1	-	-	-	-	-	-	no
2915	RosBREEDSNP_SNP_TC_26256055_Lg1_00674_MAF30_968230_exon1	AX-105199885	40.5	39	1	-	-	-	-	-	-	no
194	GDsnp00674	AX-105209396	40.5	39	1	-	-	-	-	-	-	no
3251	RosBREEDSNP_SNP_TG_26262680_Lg1_00674_MAF40_1669479_exon3	AX-105198916	40.5	39	1	-	-	-	-	B	-	no
9265	SNP_FB_0436472	AX-115183618	42.111	40	1	-	-	-	-	-	-	no
9266	SNP_FB_0436482	AX-115183619	42.111	40	1	-	-	-	-	-	-	no
9267	SNP_FB_0436483	AX-115183620	42.111	40	1	B	-	-	-	-	-	no
9268	SNP_FB_0436484	AX-115183621	42.111	40	1	-	-	-	-	-	-	no
9269	SNP_FB_0436487	AX-115183622	42.111	40	1	-	-	-	-	-	-	no
9272	SNP_FB_0436495	AX-115183625	42.111	40	1	-	-	-	-	-	-	no
59	GDsnp00107	AX-105197499	42.336	-	1	-	-	-	-	-	-	no
9273	SNP_FB_0436910	AX-115183626	43.283	41	1	-	-	-	-	B	-	no
9274	SNP_FB_0436912	AX-115183627	43.283	41	1	-	-	-	-	B	-	no
9275	SNP_FB_0436914	AX-115183628	43.283	41	1	-	-	-	-	-	-	no
9276	SNP_FB_0436917	AX-115183629	43.283	-	1	-	-	-	-	-	-	no
9277	SNP_FB_0436919	AX-115183630	43.283	41	1	-	-	-	-	B	-	no
9278	SNP_FB_0436921	AX-115183631	43.283	41	1	-	-	-	-	-	-	no
990	RosBREEDSNP_SNP_AG_26729463_Lg1_01228_MAF30_459491_exon1	AX-105202077	43.283	41	1	-	-	-	-	B	-	no
9279	SNP_FB_0436926	AX-115183632	43.283	-	1	-	-	-	-	B	-	no
9280	SNP_FB_0436927	AX-115183633	43.283	41	1	-	-	-	-	A	-	no
2625	RosBREEDSNP_SNP_GT_26734911_Lg1_01228_MAF50_MDP0000236938_exon8	AX-105207683	43.283	-	1	-	-	-	-	-	-	no
9283	SNP_FB_0436943	AX-115183636	43.283	-	1	-	-	-	-	-	-	no
17114	SNP_FB_1072551	AX-115190519	43.371	-	1	-	-	-	-	-	A	no
991	RosBREEDSNP_SNP_AG_26743462_Lg1_01228_MAF20_477610_exon1	AX-105176375	43.472	-	1	-	-	-	-	-	-	no
9284	SNP_FB_0437642	AX-115183637	44.063	42	1	-	-	-	-	A	-	no
9285	SNP_FB_0437644	AX-115183638	44.063	42	1	-	-	-	-	-	-	no
9286	SNP_FB_0437661	AX-115183640	44.063	-	1	-	-	-	-	B	-	yes
995	RosBREEDSNP_SNP_AG_27060614_Lg1_01693_MAF40_1665698_exon2	AX-105177307	44.063	42	1	-	-	-	-	-	-	no
9287	SNP_FB_0437662	AX-115183641	44.063	42	1	-	-	-	-	-	-	no
9288	SNP_FB_0437666	AX-115183642	44.063	42	1	-	-	-	-	B	-	no
9289	SNP_FB_0437669	AX-115183643	44.063	42	1	-	-	-	-	-	-	no
9290	SNP_FB_0437680	AX-115183644	44.063	42	1	-	-	-	-	-	-	no
9292	SNP_FB_0437687	AX-115183646	44.063	42	1	-	B	-	-	-	-	no
9293	SNP_FB_0437692	AX-115183647	44.063	42	1	-	-	-	-	-	-	no
997	RosBREEDSNP_SNP_AG_27095198_Lg1_01693_MAF30_332314_exon1	AX-115182268	44.392	-	1	-	-	-	-	B	-	no
374	GDsnp01693	AX-115182062	44.392	-	1	-	-	-	-	-	-	no
15652	SNP_FB_0945847	AX-115183604	44.733	-	1	-	-	-	-	-	-	no
15653	SNP_FB_0945848	AX-115183605	44.733	-	1	-	-	-	-	-	-	no
15657	SNP_FB_0945902	AX-115183610	45.643	43	1	-	-	-	-	-	-	no
15656	SNP_FB_0945897	AX-115183609	45.643	43	1	-	-	-	-	-	-	no
9303	SNP_FB_0438233	AX-115183662	45.791	43	1	-	-	-	-	-	-	yes
9301	SNP_FB_0438227	AX-115183660	45.791	43	1	-	-	-	-	-	-	no
9300	SNP_FB_0438222	AX-115183659	45.791	43	1	-	-	-	-	-	-	no
9299	SNP_FB_0438220	AX-115183658	45.791	43	1	-	-	-	-	-	-	no
9298	SNP_FB_0438218	AX-115183657	45.791	43	1	-	-	-	-	-	-	no
9328	SNP_FB_0439106	AX-115183687	46.728	44	1	-	-	-	-	-	-	no
9327	SNP_FB_0439095	AX-115183686	46.728	-	1	-	-	-	-	-	-	yes
9322	SNP_FB_0439071	AX-115183681	46.728	44	1	-	-	-	-	-	-	no
9321	SNP_FB_0439066	AX-115183680	46.728	44	1	-	-	-	-	-	-	no
9320	SNP_FB_0439065	AX-115183679	46.728	-	1	-	-	-	-	A	-	no
9319	SNP_FB_0439060	AX-115183678	46.728	44	1	B	-	-	-	-	-	no
9318	SNP_FB_0439059	AX-115183677	46.728	44	1	-	-	-	-	-	-	no
2256	RosBREEDSNP_SNP_GA_29128835_Lg1_10005_MAF10_326880_exon1	AX-115182639	46.884	44	1	-	-	-	-	-	-	no
3375	Rvi6_42M10SP6_R193	AX-115182989	46.884	44	1	-	-	-	-	-	-	no
2950	RosBREEDSNP_SNP_TC_29120475_Lg1_10005_MAF20_486377_exon2	AX-105177782	46.884	44	1	-	-	-	-	-	-	no
9341	SNP_FB_0440719	AX-115183706	48.08	45	1	-	-	-	-	-	-	no
9342	SNP_FB_0440721	AX-115183707	48.08	45	1	-	-	-	-	-	-	no
9343	SNP_FB_0440723	AX-115183708	48.08	45	1	-	-	-	-	A	-	no
704	RosBREEDSNP_SNP_AC_30246914_Lg1_CXE4_MAF50_MDP0000473154_exon2	AX-105217416	48.287	-	1	-	-	-	-	B	-	no
9347	SNP_FB_0441006	AX-115183713	48.538	46	1	-	-	-	-	-	-	no
210	GDsnp00782	AX-105177849	48.538	46	1	-	-	-	-	-	-	no
9348	SNP_FB_0441008	AX-115183714	48.538	46	1	B	-	-	-	-	-	no
9349	SNP_FB_0441010	AX-115183715	48.538	46	1	-	-	-	-	B	-	no
9350	SNP_FB_0441015	AX-115183716	48.538	-	1	-	-	-	-	-	-	yes
9351	SNP_FB_0441017	AX-115183717	48.538	46	1	B	-	-	-	-	-	no
9358	SNP_FB_0441428	AX-115183726	50.226	47	1	-	-	-	-	-	-	no
9359	SNP_FB_0441431	AX-115183727	50.226	47	1	-	-	-	-	-	-	no
9360	SNP_FB_0441434	AX-115183728	50.226	47	1	-	-	-	-	-	-	no
592	MdSOC1-like	AX-105223382	50.713	-	1	-	-	-	-	A	-	no
9367	SNP_FB_0442048	AX-115183736	50.713	-	1	-	-	-	-	A	-	no
2284	RosBREEDSNP_SNP_GA_31359482_Lg1_327822_MAF50_327822_exon5	AX-115183741	50.713	-	1	-	-	-	-	-	-	yes
9371	SNP_FB_0442328	AX-115183742	50.961	48	1	B	-	-	-	-	-	no
2285	RosBREEDSNP_SNP_GA_31531477_Lg1_327214_MAF40_327214_exon1	AX-105203121	50.961	48	1	-	-	-	-	-	-	no
9373	SNP_FB_0442341	AX-115183744	50.961	48	1	-	-	-	-	A	-	no
9374	SNP_FB_0442342	AX-115183745	50.961	48	1	-	-	-	-	-	-	no
1051	RosBREEDSNP_SNP_AG_31626705_Lg1_00583_MAF40_MDP0000288458_exon4	AX-105223055	51.279	49	1	-	-	-	-	-	-	no
1737	RosBREEDSNP_SNP_CT_31642444_Lg1_00583_MAF50_178942_exon1	AX-115182497	51.279	49	1	-	-	-	-	B	-	no
9376	SNP_FB_0442475	AX-115183748	51.343	49	1	-	-	-	-	A	-	no
1387	RosBREEDSNP_SNP_CA_31659789_Lg1_00583_MAF20_422814_exon1	AX-105223299	51.343	49	1	-	-	-	-	A	-	no
9379	SNP_FB_0442482	AX-115183751	51.343	49	1	-	-	-	-	-	-	no
9380	SNP_FB_0442483	AX-115183752	51.343	49	1	A	-	-	-	-	-	no
1739	RosBREEDSNP_SNP_CT_31681861_Lg1_00583_MAF30_1623756_exon3	AX-105211475	51.608	-	1	-	-	-	-	B	-	no
570	MdBFTb	AX-115182116	52.029	-	1	-	-	-	-	A	-	no
2640	RosBREEDSNP_SNP_GT_31736288_Lg1_325795_MAF20_325795_exon2	AX-115182758	52.128	-	1	-	-	-	-	-	-	no
1744	RosBREEDSNP_SNP_CT_31941783_Lg1_RosCOS2794_MAF10_1683106_exon1	AX-105183643	52.977	50	1	-	-	-	-	-	-	no
9383	SNP_FB_0442966	AX-115183755	52.977	50	1	-	-	-	-	-	-	no
9384	SNP_FB_0442968	AX-115183756	52.977	50	1	-	-	-	-	A	-	no
2292	RosBREEDSNP_SNP_GA_31945251_Lg1_RosCOS2794_MAF40_1665084_exon1	AX-115183759	52.977	50	1	-	-	-	-	A	-	no
9411	SNP_FB_0444693	AX-115183784	53.92	51	1	-	-	-	-	-	-	no
9412	SNP_FB_0444698	AX-115183785	53.92	51	1	B	-	-	-	-	-	no
9415	SNP_FB_0444707	AX-115183789	53.92	51	1	-	-	-	-	-	-	no
15660	SNP_FB_0946982	AX-115183805	55.372	52	1	-	-	-	-	-	-	no
15661	SNP_FB_0946984	AX-115183806	55.375	-	1	-	-	-	-	B	-	no
15662	SNP_FB_0946989	AX-115183807	55.375	52	1	-	-	-	-	A	-	no
15665	SNP_FB_0947004	AX-115183810	55.375	52	1	-	-	-	-	B	-	no
15666	SNP_FB_0947015	AX-115183811	55.375	-	1	-	-	-	-	-	-	no
9417	SNP_FB_0445358	AX-115183793	55.911	53	1	-	-	-	-	B	-	no
9418	SNP_FB_0445359	AX-115183794	55.911	53	1	-	-	-	-	B	-	no
9419	SNP_FB_0445360	AX-115183795	55.911	53	1	-	-	-	-	-	-	no
9420	SNP_FB_0445366	AX-115183796	55.911	53	1	-	-	-	-	-	-	no
9421	SNP_FB_0445367	AX-115183797	55.911	53	1	-	-	-	-	-	-	no
3018	RosBREEDSNP_SNP_TC_34421998_Lg1_19307__19307_exon2	AX-115182870	56.19	-	1	-	-	-	-	B	-	no
3019	RosBREEDSNP_SNP_TC_34439805_Lg1_02371_MAF40_MDP0000282186_exon3	AX-115182871	56.198	-	1	-	-	-	-	-	-	no
1084	RosBREEDSNP_SNP_AG_34453757_Lg1_02371_MAF20_MDP0000286439_exon1	AX-105193514	56.214	54	1	-	-	-	-	B	-	no
1780	RosBREEDSNP_SNP_CT_34470881_Lg1_02371_MAF20_566613_exon1	AX-105196326	56.367	54	1	-	-	-	-	A	-	no
9424	SNP_FB_0445935	AX-115183801	56.367	54	1	-	-	-	-	B	-	no
9425	SNP_FB_0445936	AX-115183802	56.367	-	1	B	-	-	-	-	-	yes
9426	SNP_FB_0445938	AX-115183803	56.367	54	1	-	-	-	-	-	-	no
9427	SNP_FB_0445939	AX-115183804	56.367	54	1	-	-	-	-	-	B	no
516	GDsnp02371	AX-115182105	56.367	-	1	-	-	-	-	B	-	yes
723	RosBREEDSNP_SNP_AC_34510440_Lg1_02371_MAF50_1642607_exon7	AX-105193836	56.567	-	1	-	-	-	-	A	-	no
9429	SNP_FB_0446516	AX-115183814	58.223	-	1	-	-	-	-	-	-	no
9431	SNP_FB_0446904	AX-115183818	59.911	55	1	-	-	-	-	-	-	no
9433	SNP_FB_0446917	AX-115183820	59.911	-	1	-	-	-	-	-	-	no
9434	SNP_FB_0446918	AX-115183821	59.911	55	1	-	-	-	-	-	-	no
1094	RosBREEDSNP_SNP_AG_35192538_Lg1_00495_MAF30_MDP0000302199_exon5	AX-105207802	59.911	55	1	-	-	-	-	-	-	no
9435	SNP_FB_0446920	AX-115183822	59.911	55	1	-	-	-	-	B	-	no
9436	SNP_FB_0446921	AX-115183823	59.911	55	1	-	-	-	-	-	-	no
3027	RosBREEDSNP_SNP_TC_35195077_Lg1_00495_MAF20_MDP0000302199_exon8	AX-105217276	59.911	55	1	-	-	-	-	-	-	no
1789	RosBREEDSNP_SNP_CT_35199556_Lg1_00495_MAF20_1626251_exon1	AX-105206276	59.911	55	1	-	-	-	-	-	-	no
1790	RosBREEDSNP_SNP_CT_35202609_Lg1_00495_MAF50_361322_exon1	AX-115182513	59.911	55	1	-	-	-	-	-	-	no
9437	SNP_FB_0447033	AX-115183827	59.992	-	1	-	-	-	-	B	-	no
9439	SNP_FB_0447040	AX-115183829	59.992	55	1	-	-	-	-	-	-	no
9443	SNP_FB_0447061	AX-115183833	59.992	55	1	-	-	-	-	A	-	no
170	GDsnp00583	AX-115181991	60.514	-	1	-	-	-	-	B	-	no
15668	SNP_FB_0947619	AX-115183851	61.087	56	1	-	-	-	-	-	-	no
15671	SNP_FB_0947635	AX-115183855	61.087	56	1	-	-	-	-	B	-	no
15672	SNP_FB_0947636	AX-115183856	61.087	56	1	-	-	-	-	-	-	no
15673	SNP_FB_0947641	AX-115183857	61.087	56	1	-	-	-	-	-	-	no
17274	SNP_FB_1082423	AX-115183426	61.231	57	1	-	-	-	-	-	-	no
17276	SNP_FB_1082431	AX-115183428	61.231	57	1	-	-	-	-	A	-	no
17277	SNP_FB_1082432	AX-115183429	61.231	57	1	-	-	-	-	-	-	no
17281	SNP_FB_1082449	AX-115183433	61.231	57	1	-	-	-	-	-	-	no
9446	SNP_FB_0447349	AX-115183838	61.334	58	1	-	-	-	-	B	-	no
9447	SNP_FB_0447350	AX-115183839	61.334	58	1	-	-	-	-	-	-	no
9448	SNP_FB_0447351	AX-115183840	61.335	58	1	-	-	-	-	-	-	no
481	GDsnp02092	AX-105174311	61.345	58	1	-	-	-	-	B	-	no
3031	RosBREEDSNP_SNP_TC_35468899_Lg1_02092_MAF50_138030_exon2	AX-115181778	61.384	58	1	-	-	-	-	A	-	no
9450	SNP_FB_0447581	AX-115183842	61.92	-	1	-	-	-	-	B	-	yes
3033	RosBREEDSNP_SNP_TC_35616825_Lg1_MDP0000950316_MAF30_MDP0000950316_exon2	AX-115183847	61.92	59	1	-	-	-	-	-	-	no
2343	RosBREEDSNP_SNP_GA_35617576_Lg1_MDP0000950316_MAF20_MDP0000950316_exon3	AX-105201868	61.92	59	1	-	-	-	-	-	A	no
2344	RosBREEDSNP_SNP_GA_35621874_Lg1_MDP0000950316_MAF20_MDP0000950316_exon17	AX-105206355	61.92	59	1	-	-	-	-	A	-	no
15676	SNP_FB_0947830	AX-115183861	62.469	60	1	-	-	-	-	-	-	no
15679	SNP_FB_0947841	AX-115183864	62.469	60	1	-	-	-	-	B	-	no
15680	SNP_FB_0947842	AX-115183865	62.469	60	1	-	-	-	-	B	-	no
15681	SNP_FB_0947843	AX-115183866	62.469	60	1	-	-	-	-	A	-	no
15682	SNP_FB_0947848	AX-115183867	62.469	60	1	-	-	-	-	-	-	no
15683	SNP_FB_0947856	AX-115183868	62.469	60	1	-	-	-	-	-	-	no
1408	RosBREEDSNP_SNP_CA_35939850_Lg1_12966_MAF20_12966_exon1	AX-105194997	63.009	-	1	-	-	-	-	-	A	yes
9453	SNP_FB_0448111	AX-105191259	63.009	61	1	-	-	-	-	-	-	no
9454	SNP_FB_0448114	AX-115183848	63.009	61	1	B	-	-	-	-	-	no
9455	SNP_FB_0448118	AX-115183849	63.009	61	1	-	-	-	-	A	-	no
15684	SNP_FB_0948090	AX-115183869	63.009	61	1	-	-	-	-	-	B	no
15685	SNP_FB_0948091	AX-115183870	63.009	61	1	B	-	-	-	-	-	no
15686	SNP_FB_0948100	AX-115183872	63.009	61	1	B	-	-	-	-	-	no
15689	SNP_FB_0948507	AX-115192090	0	-	2	-	-	-	-	-	-	no
9464	SNP_FB_0449393	AX-115192091	0.574	62	2	-	-	-	-	-	-	no
9465	SNP_FB_0449395	AX-115192092	0.574	62	2	-	-	-	-	-	-	no
9466	SNP_FB_0449396	AX-115192093	0.574	62	2	-	-	-	-	B	-	no
17294	SNP_FB_1082837	AX-115193073	0.907	-	2	-	-	-	-	A	-	no
2746	RosBREEDSNP_SNP_TC_1219423_Lg2_00348_MAF20_1649423_exon1	AX-115182786	1.196	63	2	-	-	-	-	-	-	yes
2747	RosBREEDSNP_SNP_TC_1229074_Lg2_01134_MAF10_1625597_exon3	AX-115182787	1.196	63	2	-	-	-	-	-	-	no
1500	RosBREEDSNP_SNP_CT_1237816_Lg2_01134_MAF20_1625352_exon1	AX-105217702	1.196	63	2	-	-	-	-	-	-	no
805	RosBREEDSNP_SNP_AG_1241012_Lg2_01134_MAF30_215646_exon1	AX-115182212	1.196	63	2	-	-	-	-	-	B	no
9469	SNP_FB_0450001	AX-115192096	1.352	-	2	-	-	-	-	A	-	yes
9470	SNP_FB_0450005	AX-115192097	1.352	64	2	-	-	-	-	-	-	no
3204	RosBREEDSNP_SNP_TG_1270705_Lg2_01134_MAF10_484985_exon2	AX-115192104	1.352	-	2	-	-	-	-	-	-	no
9472	SNP_FB_0450010	AX-115192099	1.352	64	2	-	-	-	-	-	-	no
1507	RosBREEDSNP_SNP_CT_1272762_Lg2_01134_MAF50_617054_exon1	AX-105218094	1.352	64	2	-	-	-	-	-	-	no
264	GDsnp01134	AX-105210843	1.352	64	2	-	-	-	-	-	-	no
9475	SNP_FB_0450019	AX-115192102	1.352	64	2	-	-	-	-	-	-	no
9476	SNP_FB_0450024	AX-115192103	1.352	-	2	-	-	-	-	-	-	yes
2031	RosBREEDSNP_SNP_GA_1278998_Lg2_01134_MAF30_MDP0000233214_exon4	AX-105205383	1.352	-	2	-	-	-	-	-	A	no
2033	RosBREEDSNP_SNP_GA_1285091_Lg2_01134_MAF50_864622_exon1	AX-105185222	1.352	-	2	-	-	-	-	-	-	no
9478	SNP_FB_0450656	AX-115192106	2.443	65	2	-	-	-	-	-	B	no
9480	SNP_FB_0450661	AX-115192108	2.443	65	2	-	-	-	-	-	-	no
9481	SNP_FB_0450663	AX-115192109	2.443	65	2	-	-	-	-	-	-	no
9482	SNP_FB_0450665	AX-115192110	2.443	65	2	-	-	-	-	-	-	no
9483	SNP_FB_0450669	AX-115192111	2.443	-	2	-	-	-	-	-	-	yes
9485	SNP_FB_0450673	AX-115192113	2.443	65	2	-	-	-	-	-	-	no
9486	SNP_FB_0450676	AX-115192114	2.443	65	2	-	-	-	-	-	-	no
9487	SNP_FB_0450690	AX-115192115	2.443	65	2	-	-	-	-	-	-	no
9583	SNP_FB_0460363	AX-115192291	2.785	66	2	-	-	-	-	-	-	yes
9586	SNP_FB_0460377	AX-115192294	2.785	66	2	-	-	-	-	-	-	no
9587	SNP_FB_0460384	AX-115192295	2.785	66	2	-	-	-	-	-	-	no
9589	SNP_FB_0460395	AX-115192297	2.785	66	2	-	-	-	-	-	A	no
882	RosBREEDSNP_SNP_AG_1869486_Lg2_01735_MAF20_477197_exon1	AX-105216674	3.211	67	2	-	-	-	-	-	-	no
9492	SNP_FB_0451021	AX-115192121	3.211	67	2	-	-	-	-	-	-	no
9493	SNP_FB_0451026	AX-115192123	3.211	67	2	-	-	-	-	-	-	no
2580	RosBREEDSNP_SNP_GT_1877053_Lg2_01735_MAF40_554134_exon1	AX-115192124	3.333	67	2	-	-	-	-	A	-	no
886	RosBREEDSNP_SNP_AG_1908444_Lg2_01735_MAF50_979810_exon1	AX-105175414	3.333	67	2	-	-	-	-	-	-	no
2828	RosBREEDSNP_SNP_TC_1910740_Lg2_01735_MAF10_458777_exon1	AX-105176431	3.333	67	2	-	-	-	-	-	-	no
3227	RosBREEDSNP_SNP_TG_1926287_Lg2_01735_MAF50_1659427_exon1	AX-105186504	3.333	67	2	-	-	-	-	-	-	no
2136	RosBREEDSNP_SNP_GA_1958621_Lg2_AAT1_MAF20_1677156_exon1	AX-105191497	3.342	67	2	-	-	-	-	-	-	no
1322	RosBREEDSNP_SNP_CA_1964290_Lg2_AAT1_MAF30_MDP0000307571_exon2	AX-115182385	3.343	-	2	-	-	-	-	-	-	no
2142	RosBREEDSNP_SNP_GA_1979331_Lg2_AAT1_MAF50_MDP0000307573_exon4	AX-105208487	3.348	67	2	-	-	-	-	-	B	no
9494	SNP_FB_0451339	AX-115192131	3.409	-	2	-	-	-	-	-	-	yes
9495	SNP_FB_0451346	AX-115192132	3.409	-	2	-	-	-	-	-	-	yes
9496	SNP_FB_0451351	AX-115192133	3.409	68	2	-	-	-	-	B	-	no
9497	SNP_FB_0451356	AX-115192134	3.409	68	2	-	-	-	-	-	-	no
9498	SNP_FB_0451368	AX-115192135	3.409	68	2	-	-	-	-	-	A	no
2191	RosBREEDSNP_SNP_GA_2408882_Lg2_01565_MAF40_MDP0000189794_exon1	AX-105177901	4.615	69	2	-	-	-	-	-	-	no
9499	SNP_FB_0452018	AX-115192140	4.615	-	2	-	-	-	-	-	-	no
9500	SNP_FB_0452019	AX-115192141	4.615	69	2	-	-	-	-	-	-	no
9501	SNP_FB_0452022	AX-115192143	4.615	69	2	-	-	-	-	-	-	no
1648	RosBREEDSNP_SNP_CT_2425858_Lg2_01565_MAF50_1673213_exon1	AX-105195586	4.724	-	2	-	-	-	-	B	-	no
342	GDsnp01565	AX-105195759	5.177	-	2	-	-	-	-	B	-	no
9502	SNP_FB_0452358	AX-115192146	6.161	-	2	-	-	-	-	A	-	no
9504	SNP_FB_0452368	AX-115192148	6.161	70	2	-	-	-	-	-	-	no
9505	SNP_FB_0452371	AX-115192149	6.161	70	2	-	-	-	-	-	A	no
9506	SNP_FB_0452379	AX-115192150	6.161	70	2	-	-	-	-	-	B	no
9507	SNP_FB_0452383	AX-115192151	6.161	70	2	-	-	-	-	A	-	no
9508	SNP_FB_0452388	AX-115192152	6.161	70	2	-	-	-	-	-	B	no
9510	SNP_FB_0452407	AX-115192154	6.161	70	2	-	-	-	-	-	B	no
9511	SNP_FB_0452865	AX-115192164	6.6	71	2	-	-	-	-	-	B	no
3260	RosBREEDSNP_SNP_TG_2987146_Lg2_RosCOS2955_MAF20_1632390_exon5	AX-105181680	6.6	-	2	-	-	-	-	B	-	no
9512	SNP_FB_0452878	AX-115192165	6.6	71	2	-	-	-	-	-	B	no
9513	SNP_FB_0452893	AX-115192166	6.6	-	2	-	-	-	-	B	-	no
2267	RosBREEDSNP_SNP_GA_2995367_Lg2_RosCOS2955_MAF20_1629016_exon2	AX-105222116	6.6	71	2	-	-	-	-	-	A	no
15696	SNP_FB_0949693	AX-115192155	6.809	-	2	-	-	-	-	-	A	no
17296	SNP_FB_1083115	AX-115193120	7.156	72	2	-	-	-	-	B	-	no
17297	SNP_FB_1083118	AX-115193121	7.156	72	2	-	-	-	-	-	-	no
17298	SNP_FB_1083121	AX-115193122	7.156	72	2	-	-	-	-	-	-	no
17299	SNP_FB_1083123	AX-115193123	7.156	72	2	-	-	-	-	-	-	no
17300	SNP_FB_1083130	AX-115193125	7.156	72	2	-	-	-	-	-	-	no
17301	SNP_FB_1083131	AX-115193126	7.156	72	2	-	-	-	-	-	-	no
17302	SNP_FB_1083133	AX-115193128	7.156	72	2	-	-	-	-	-	-	no
17303	SNP_FB_1083134	AX-115193129	7.156	72	2	-	-	-	-	-	-	no
17304	SNP_FB_1083139	AX-115193130	7.156	72	2	-	-	-	-	-	-	no
2645	RosBREEDSNP_SNP_GT_3252639_Lg2_RosCOS1998_MAF10_445039_exon1	AX-105197430	8.174	-	2	-	-	-	-	-	-	no
1755	RosBREEDSNP_SNP_CT_3273690_Lg2_RosCOS1998_MAF30_67740_exon1	AX-105188525	8.174	-	2	-	-	-	-	-	B	no
15697	SNP_FB_0949978	AX-115192167	8.486	73	2	-	-	-	-	-	-	no
15698	SNP_FB_0949979	AX-115192168	8.486	-	2	-	-	-	-	-	-	yes
15699	SNP_FB_0949981	AX-115192170	8.486	73	2	-	-	-	-	-	-	no
15701	SNP_FB_0949989	AX-115192172	8.486	-	2	-	-	-	-	B	-	yes
15702	SNP_FB_0950003	AX-115192174	8.486	73	2	-	B	-	-	-	-	no
2331	RosBREEDSNP_SNP_GA_3428296_Lg2_01641_MAF50_MDP0000244230_exon9	AX-105186007	9.091	74	2	-	-	-	-	A	-	no
365	GDsnp01641	AX-105218972	9.091	74	2	-	-	-	-	-	-	no
1089	RosBREEDSNP_SNP_AG_3463154_Lg2_01641_MAF30_MDP0000943030_exon1	AX-115182294	9.091	74	2	-	-	-	-	-	B	no
17306	SNP_FB_1083196	AX-115193132	9.263	74	2	-	-	-	-	B	-	no
17307	SNP_FB_1083197	AX-115193133	9.263	74	2	-	-	-	-	-	-	no
17308	SNP_FB_1083199	AX-115193134	9.263	74	2	-	-	-	-	-	B	yes
17310	SNP_FB_1083203	AX-115193136	9.263	74	2	-	-	-	-	-	-	no
17311	SNP_FB_1083204	AX-115193137	9.263	74	2	-	-	-	-	-	-	no
3369	Rvi4_region3_K9356	AX-115182983	9.73	-	2	-	-	-	-	-	-	no
3370	Rvi4_region3_K9367	AX-115182984	9.73	-	2	-	-	-	-	-	-	no
2665	RosBREEDSNP_SNP_GT_4012052_Lg2_01476_MAF30_143988_exon1	AX-105214587	9.994	-	2	-	-	-	-	-	-	no
9519	SNP_FB_0454637	AX-115192195	10.337	75	2	-	-	-	-	-	A	no
3074	RosBREEDSNP_SNP_TC_4030165_Lg2_01476_MAF50_MDP0000298759_exon1	AX-115182895	10.337	75	2	-	-	-	-	A	-	no
9520	SNP_FB_0454643	AX-115192196	10.337	75	2	-	-	-	-	-	-	no
9521	SNP_FB_0454647	AX-115192197	10.337	75	2	-	-	-	-	-	B	no
3075	RosBREEDSNP_SNP_TC_4045153_Lg2_01476_MAF40_MDP0000283610_exon27	AX-105180996	10.449	75	2	-	-	-	-	B	-	no
18018	Vr2_9C10T7_Y111	AX-115182999	10.449	75	2	-	-	A	-	-	-	no
317	GDsnp01476	AX-115182042	10.449	75	2	-	-	-	-	-	-	no
15704	SNP_FB_0950382	AX-115192188	10.523	-	2	-	-	-	-	A	-	no
1842	RosBREEDSNP_SNP_CT_4173601_Lg2_00203_MAF20_405292_exon1	AX-115182526	10.696	76	2	-	-	-	-	-	-	no
1153	RosBREEDSNP_SNP_AG_4176344_Lg2_00203_MAF50_1638544_exon5	AX-115182319	10.696	76	2	-	-	-	-	-	-	no
2396	RosBREEDSNP_SNP_GA_4194273_Lg2_00203_MAF30_436930_exon1	AX-115182683	10.696	76	2	-	-	-	-	-	-	no
9524	SNP_FB_0455065	AX-115192200	10.785	76	2	-	-	-	-	B	-	no
9525	SNP_FB_0455066	AX-115192201	10.785	76	2	-	-	-	-	-	-	no
9527	SNP_FB_0455073	AX-115192203	10.785	76	2	-	-	-	-	-	-	no
9528	SNP_FB_0455077	AX-115192204	10.785	76	2	-	-	-	-	-	-	no
9529	SNP_FB_0455078	AX-115192205	10.785	76	2	-	-	-	-	-	A	no
9530	SNP_FB_0455080	AX-115192206	10.785	76	2	-	-	-	-	-	-	no
9531	SNP_FB_0455086	AX-115192207	10.785	76	2	-	-	-	-	-	A	no
9533	SNP_FB_0455094	AX-115192209	10.785	76	2	-	-	-	-	B	-	no
1154	RosBREEDSNP_SNP_AG_4227094_Lg2_00203_MAF50_MDP0000251579_exon2	AX-105215579	10.785	76	2	-	-	-	-	-	-	no
17313	SNP_FB_1083233	AX-115193139	11.642	77	2	-	-	-	-	-	B	no
17314	SNP_FB_1083237	AX-115193140	11.642	77	2	-	-	-	-	-	-	no
17316	SNP_FB_1083242	AX-115193142	11.642	-	2	-	-	-	-	-	-	no
3299	RosBREEDSNP_SNP_TG_4345275_Lg2_01945_MAF40_888400_exon1	AX-115182950	11.714	77	2	-	-	-	-	-	-	no
2400	RosBREEDSNP_SNP_GA_4352570_Lg2_01945_MAF50_MDP0000276088_exon7	AX-115182684	11.714	77	2	-	-	-	-	-	-	no
2401	RosBREEDSNP_SNP_GA_4373183_Lg2_01945_MAF10_1634079_exon4	AX-105186635	12.08	-	2	-	-	-	-	-	A	no
1158	RosBREEDSNP_SNP_AG_4411200_Lg2_RosCOS2816_MAF20_176823_exon1	AX-115182321	12.581	-	2	-	-	-	-	-	-	no
2404	RosBREEDSNP_SNP_GA_4554201_Lg2_MDP0000519575_MAF20_MDP0000519575_exon1	AX-105221648	13.145	-	2	-	-	-	-	-	-	no
9535	SNP_FB_0455794	AX-115192216	13.145	-	2	-	-	-	-	-	B	no
9536	SNP_FB_0455797	AX-115192217	13.145	-	2	-	-	-	-	-	-	yes
9538	SNP_FB_0455806	AX-115192219	13.145	-	2	-	-	-	-	-	-	no
9539	SNP_FB_0455810	AX-115192220	13.145	-	2	-	-	-	-	-	-	no
9541	SNP_FB_0456226	AX-115192229	14.081	78	2	-	-	-	-	-	-	no
9542	SNP_FB_0456228	AX-115192230	14.081	78	2	-	-	-	-	-	-	no
744	RosBREEDSNP_SNP_AC_4873695_Lg2_RosCOS3565_MAF30_1663792_exon1	AX-115192228	14.081	78	2	-	-	-	-	B	-	no
9543	SNP_FB_0456233	AX-115192231	14.081	78	2	-	-	-	-	-	-	no
15709	SNP_FB_0950607	AX-115192223	14.291	79	2	-	-	-	-	-	-	no
2409	RosBREEDSNP_SNP_GA_4895867_Lg2_RosCOS3565_MAF20_MDP0000203071_exon11	AX-115192232	14.291	79	2	-	-	-	-	-	-	no
15710	SNP_FB_0950614	AX-115192224	14.291	79	2	-	-	-	-	-	B	no
15711	SNP_FB_0950619	AX-115192225	14.291	79	2	-	-	-	-	-	-	no
15712	SNP_FB_0950621	AX-115192226	14.291	79	2	-	-	-	-	-	-	no
2417	RosBREEDSNP_SNP_GA_5074647_Lg2_00077_MAF40_1649337_exon1	AX-105196685	15.283	80	2	-	-	-	-	-	-	no
48	GDsnp00077	AX-105184990	15.283	80	2	-	-	-	-	-	-	no
9546	SNP_FB_0456718	AX-115192235	15.283	80	2	-	-	-	-	-	-	no
2418	RosBREEDSNP_SNP_GA_5083524_Lg2_00077_MAF10_1657011_exon1	AX-115192244	15.283	80	2	-	-	-	-	-	-	no
9547	SNP_FB_0456724	AX-115192236	15.283	80	2	-	-	-	-	-	-	no
9548	SNP_FB_0456727	AX-115192237	15.283	80	2	-	-	-	-	-	-	no
9549	SNP_FB_0456731	AX-115192238	15.283	80	2	-	-	-	-	-	-	no
9550	SNP_FB_0456732	AX-115192239	15.283	80	2	-	-	-	-	-	-	no
9551	SNP_FB_0456733	AX-115192240	15.283	80	2	-	-	-	-	-	-	no
9554	SNP_FB_0456743	AX-115192243	15.283	80	2	-	-	-	-	-	-	no
2429	RosBREEDSNP_SNP_GA_5335844_Lg2_00158_MAF50_MDP0000223169_exon3	AX-115182693	16.148	-	2	-	-	-	-	-	-	yes
9555	SNP_FB_0457219	AX-115192248	16.405	-	2	-	-	-	-	-	-	no
9558	SNP_FB_0457233	AX-115192252	16.405	-	2	-	-	-	-	A	-	no
9560	SNP_FB_0457262	AX-115192255	16.405	-	2	-	-	-	-	-	-	yes
17879	SNP_FB_1113562	AX-115192962	17.744	81	2	-	-	-	-	-	-	no
17882	SNP_FB_1113571	AX-115192965	17.744	81	2	-	-	-	-	-	-	no
17883	SNP_FB_1113577	AX-115192966	17.744	81	2	-	-	-	-	-	-	no
17884	SNP_FB_1113583	AX-115192967	17.744	81	2	-	-	-	-	-	-	no
17885	SNP_FB_1113585	AX-115192969	17.744	81	2	-	-	-	-	-	-	no
17886	SNP_FB_1113586	AX-115192970	17.744	81	2	-	-	-	-	-	-	no
2446	RosBREEDSNP_SNP_GA_5926620_Lg2_01663_MAF30_1632302_exon1	AX-115192265	18.027	-	2	-	-	-	-	-	-	no
2449	RosBREEDSNP_SNP_GA_5931646_Lg2_01663_MAF10_144193_exon1	AX-105209543	19.008	-	2	-	-	-	-	-	-	no
9569	SNP_FB_0458613	AX-115192266	19.291	82	2	-	-	-	-	-	-	no
9570	SNP_FB_0458614	AX-115192267	19.291	-	2	-	-	-	-	-	-	no
9572	SNP_FB_0458618	AX-115192269	19.291	82	2	-	-	-	-	-	-	no
1910	RosBREEDSNP_SNP_CT_6261234_Lg2_00308_MAF40_MDP0000292425_exon4	AX-105208601	19.291	82	2	-	-	-	-	-	-	no
9576	SNP_FB_0458637	AX-115192273	19.291	82	2	-	-	-	-	-	-	no
9577	SNP_FB_0458644	AX-115192274	19.291	-	2	-	-	-	-	-	-	no
9578	SNP_FB_0458664	AX-115192275	19.291	82	2	-	-	-	-	B	-	no
17332	SNP_FB_1083541	AX-115193158	19.497	83	2	-	-	-	-	-	-	no
17333	SNP_FB_1083547	AX-115193160	19.497	83	2	-	-	-	-	-	-	no
17335	SNP_FB_1083561	AX-115193162	19.497	83	2	-	-	-	-	A	-	no
17336	SNP_FB_1083564	AX-115193163	19.497	83	2	-	-	-	-	B	-	no
3317	RosBREEDSNP_SNP_TG_6290792_Lg2_00308_MAF20_596831_exon1	AX-115182954	19.548	83	2	-	-	-	-	-	-	no
112	GDsnp00308	AX-105208465	19.686	-	2	-	-	-	-	-	-	yes
1916	RosBREEDSNP_SNP_CT_6466363_Lg2_01162_MAF20_484253_exon1	AX-105223784	20.206	84	2	-	-	-	-	A	-	no
1917	RosBREEDSNP_SNP_CT_6473341_Lg2_01162_MAF40_1639321_exon2	AX-115182543	20.206	84	2	-	-	-	-	-	-	no
1438	RosBREEDSNP_SNP_CA_6477411_Lg2_01162_MAF20_147931_exon1	AX-105195997	20.206	84	2	-	-	-	-	-	-	no
1918	RosBREEDSNP_SNP_CT_6482710_Lg2_01162_MAF10_MDP0000231672_exon7	AX-105192899	20.206	84	2	-	-	-	-	-	-	no
1203	RosBREEDSNP_SNP_AG_6499131_Lg2_01162_MAF30_862418_exon1	AX-105216265	20.206	84	2	-	-	-	-	-	-	no
3132	RosBREEDSNP_SNP_TC_6567574_Lg2_00333_MAF20_MDP0000881125_exon1	AX-105200393	20.634	-	2	-	-	-	-	B	-	no
2469	RosBREEDSNP_SNP_GA_6573609_Lg2_00333_MAF30_220959_exon1	AX-105199970	20.634	-	2	-	-	-	-	-	-	no
9581	SNP_FB_0459462	AX-115192283	20.634	-	2	-	-	-	-	-	-	no
17887	SNP_FB_1113871	AX-115193011	21.443	85	2	-	-	-	-	-	-	no
17888	SNP_FB_1113873	AX-115193012	21.443	85	2	-	-	-	-	-	-	no
17889	SNP_FB_1113880	AX-115193013	21.443	85	2	-	-	-	-	-	B	no
17346	SNP_FB_1084022	AX-115193173	21.802	86	2	-	-	-	-	-	-	no
17348	SNP_FB_1084024	AX-115193175	21.802	86	2	-	-	-	-	A	-	no
17349	SNP_FB_1084031	AX-115193176	21.802	86	2	-	-	-	-	-	-	no
17350	SNP_FB_1084033	AX-115193177	21.802	86	2	-	-	-	-	A	-	no
17351	SNP_FB_1084034	AX-115193178	21.802	86	2	-	-	-	-	-	B	no
3148	RosBREEDSNP_SNP_TC_7318523_Lg2_RosCOS718_MAF50_1679029_exon1	AX-105200987	22.838	87	2	-	-	-	-	-	-	no
17355	SNP_FB_1084117	AX-115193182	22.846	87	2	-	-	-	-	-	-	no
17354	SNP_FB_1084116	AX-115193181	22.846	87	2	-	-	-	-	-	-	no
17352	SNP_FB_1084103	AX-115193179	22.846	-	2	-	-	-	-	-	-	no
159	GDsnp00505	AX-105197740	22.929	87	2	-	-	-	-	-	-	no
1932	RosBREEDSNP_SNP_CT_7255188_Lg2_00505_MAF50_571945_exon1	AX-115182547	22.929	87	2	-	-	-	-	-	-	no
2485	RosBREEDSNP_SNP_GA_7279497_Lg2_00505_MAF20_MDP0000886637_exon4	AX-115181859	22.929	87	2	-	-	-	-	-	-	no
1225	RosBREEDSNP_SNP_AG_7300476_Lg2_RosCOS718_MAF10_522878_exon3	AX-105187186	22.929	87	2	-	-	-	-	B	-	no
3147	RosBREEDSNP_SNP_TC_7302620_Lg2_RosCOS718_MAF20_1672533_exon2	AX-115182913	22.929	87	2	-	-	-	-	-	-	no
9603	SNP_FB_0461479	AX-115192328	24.098	-	2	-	-	-	-	-	-	no
9605	SNP_FB_0461755	AX-115192331	24.359	-	2	-	-	-	-	-	-	yes
9606	SNP_FB_0461757	AX-115192332	24.359	-	2	-	-	-	-	-	-	yes
9607	SNP_FB_0461758	AX-115192333	24.359	-	2	-	-	-	-	-	-	yes
9609	SNP_FB_0461769	AX-115192336	24.359	-	2	-	-	-	-	-	-	no
9610	SNP_FB_0461770	AX-115192337	24.359	88	2	-	-	-	-	-	-	no
9611	SNP_FB_0461772	AX-115192338	24.359	88	2	-	-	-	-	-	-	no
9612	SNP_FB_0461773	AX-115192339	24.359	88	2	-	-	-	-	-	-	no
9614	SNP_FB_0462357	AX-115192343	25.806	89	2	-	-	-	-	-	-	no
9615	SNP_FB_0462359	AX-115192344	25.806	89	2	-	-	-	-	-	-	no
1963	RosBREEDSNP_SNP_CT_8928904_Lg2_00407_MAF30_1636661_exon1	AX-115192346	25.806	89	2	-	-	-	-	-	-	no
3341	RosBREEDSNP_SNP_TG_8922212_Lg2_00407_MAF40_779714_exon1	AX-105212136	25.806	89	2	-	-	-	-	A	-	no
1261	RosBREEDSNP_SNP_AG_8936738_Lg2_00407_MAF50_483435_exon1	AX-105212688	25.92	89	2	-	-	-	-	B	-	no
1262	RosBREEDSNP_SNP_AG_8945207_Lg2_00407_MAF30_284458_exon1	AX-115182360	25.932	89	2	-	-	-	-	-	-	no
11398	SNP_FB_0597564	AX-115195006	26.279	90	2	-	-	-	-	-	-	no
11399	SNP_FB_0597567	AX-115195007	26.279	90	2	-	-	-	-	-	-	no
777	RosBREEDSNP_SNP_AG_10654569_Lg2_01223_MAF40_MDP0000265378_exon1	AX-105212045	26.343	90	2	-	-	-	-	-	-	no
2716	RosBREEDSNP_SNP_TC_10669023_Lg2_01223_MAF20_384631_exon2	AX-105194324	26.435	91	2	-	-	-	-	-	-	no
1988	RosBREEDSNP_SNP_GA_10678809_Lg2_01223_MAF30_1669670_exon1	AX-105180990	26.494	91	2	-	-	-	-	-	-	no
15726	SNP_FB_0953837	AX-115192162	26.539	91	2	-	-	-	-	-	-	no
282	GDsnp01223	AX-105183853	26.539	91	2	-	-	-	-	-	-	no
1451	RosBREEDSNP_SNP_CA_9337414_Lg2_167070_MAF10_167070_exon1	AX-105205328	26.71	-	2	-	-	-	-	-	A	no
15720	SNP_FB_0953388	AX-115192159	27.036	-	2	-	-	-	-	-	-	no
15721	SNP_FB_0953394	AX-115192160	27.036	-	2	-	-	-	-	-	A	no
9647	SNP_FB_0464926	AX-115192383	28.36	-	2	-	-	-	-	-	B	no
17363	SNP_FB_1084296	AX-115192079	29.28	-	2	-	-	-	-	-	A	no
17367	SNP_FB_1084305	AX-115192083	29.28	-	2	-	-	-	-	-	-	no
2536	RosBREEDSNP_SNP_GT_11438433_Lg2_00159_MAF50_1633417_exon7	AX-115182726	29.545	-	2	-	-	-	-	B	-	no
1281	RosBREEDSNP_SNP_CA_11451663_Lg2_00159_MAF50_331702_exon1	AX-115182369	29.545	-	2	-	-	-	-	A	-	no
9648	SNP_FB_0465710	AX-115192384	29.912	92	2	-	-	-	-	B	-	no
9649	SNP_FB_0465713	AX-115192385	29.912	92	2	-	-	-	-	-	-	no
9650	SNP_FB_0465714	AX-115192386	29.912	92	2	-	-	-	-	B	-	no
9651	SNP_FB_0465722	AX-115192388	29.912	92	2	-	-	-	-	-	-	no
9652	SNP_FB_0465724	AX-115192389	29.912	-	2	-	-	-	-	-	-	no
9653	SNP_FB_0465725	AX-115192390	29.912	-	2	-	-	-	-	-	-	no
2726	RosBREEDSNP_SNP_TC_11509973_Lg2_01005_MAF30_504806_exon3	AX-105191755	29.912	92	2	-	-	-	-	-	-	no
9654	SNP_FB_0465726	AX-115192391	29.912	92	2	-	-	-	-	-	-	no
9655	SNP_FB_0465730	AX-115192393	29.912	92	2	-	-	-	-	-	A	no
9656	SNP_FB_0465732	AX-115192394	29.912	92	2	-	-	-	-	-	B	no
2727	RosBREEDSNP_SNP_TC_11512294_Lg2_01005_MAF50_791189_exon1	AX-105186293	30.173	-	2	-	-	-	-	-	-	no
2729	RosBREEDSNP_SNP_TC_11544405_Lg2_01005_MAF10_1632826_exon1	AX-105196677	30.173	-	2	-	-	-	-	-	-	no
253	GDsnp01005	AX-115182022	30.173	-	2	-	-	-	-	-	-	yes
9657	SNP_FB_0466092	AX-115192395	30.721	93	2	-	-	-	-	-	A	no
9659	SNP_FB_0466103	AX-115192397	30.721	-	2	-	-	-	-	-	-	yes
176	GDsnp00614	AX-115192406	30.721	93	2	-	-	-	-	-	-	no
794	RosBREEDSNP_SNP_AG_11777704_Lg2_00614_MAF40_1665749_exon5	AX-115192407	30.721	93	2	-	-	-	-	B	-	no
9660	SNP_FB_0466107	AX-115192398	30.721	93	2	-	-	-	-	-	-	no
9664	SNP_FB_0466115	AX-115192402	30.721	93	2	-	-	-	-	-	-	no
9665	SNP_FB_0466123	AX-115192403	30.721	93	2	-	-	-	-	-	B	no
2539	RosBREEDSNP_SNP_GT_11799850_Lg2_00614_MAF50_MDP0000175404_exon2	AX-105216641	30.811	93	2	-	-	-	-	-	-	no
795	RosBREEDSNP_SNP_AG_11806852_Lg2_00614_MAF50_175518_exon1	AX-105191635	30.811	93	2	-	-	-	-	-	A	no
2012	RosBREEDSNP_SNP_GA_11950668_Lg2_RosCOS2709_MAF40_1639624_exon2	AX-115182571	31.065	-	2	-	-	-	-	-	-	yes
2013	RosBREEDSNP_SNP_GA_11965366_Lg2_RosCOS2709_MAF20_MDP0000266475_exon2	AX-115182572	31.065	94	2	-	-	-	-	-	A	no
2541	RosBREEDSNP_SNP_GT_11969851_Lg2_RosCOS2709_MAF30_1618610_exon1	AX-105183590	31.065	94	2	-	-	-	-	-	A	no
2734	RosBREEDSNP_SNP_TC_11972340_Lg2_RosCOS2709_MAF40_889572_exon1	AX-105213485	31.065	94	2	-	-	-	-	B	-	no
3197	RosBREEDSNP_SNP_TG_11993525_Lg2_RosCOS2709_MAF10_163123_exon1	AX-105209940	31.065	-	2	-	-	-	-	-	-	no
632	RosBREEDSNP_SNP_AC_11996518_Lg2_RosCOS2709_MAF30_1663531_exon1	AX-115182156	31.065	94	2	-	-	-	-	B	-	no
11732	SNP_FB_0627911	AX-115195595	31.678	-	2	-	-	-	-	-	-	no
1514	RosBREEDSNP_SNP_CT_13055225_Lg2_324795_MAF40_324795_exon2	AX-105207818	31.978	-	2	-	-	-	-	A	-	no
1511	RosBREEDSNP_SNP_CT_12933833_Lg2_01552_MAF40_1644477_exon4	AX-105211773	32.499	95	2	-	-	-	-	-	-	no
338	GDsnp01552	AX-105196297	32.663	-	2	-	-	-	-	-	B	yes
9679	SNP_FB_0467398	AX-115192425	32.663	-	2	-	-	-	-	-	-	yes
2034	RosBREEDSNP_SNP_GA_12926120_Lg2_01552_MAF50_683506_exon1	AX-115192426	32.663	95	2	-	-	-	-	-	-	no
9677	SNP_FB_0467387	AX-115192422	32.663	95	2	-	-	-	-	-	-	no
9675	SNP_FB_0467379	AX-115192419	32.663	95	2	-	-	-	-	-	-	no
9674	SNP_FB_0467378	AX-115192418	32.663	95	2	-	-	-	-	-	-	no
9673	SNP_FB_0467373	AX-115192416	32.663	95	2	-	-	-	-	-	-	no
9672	SNP_FB_0467370	AX-115192415	32.663	95	2	-	-	-	-	-	-	no
1510	RosBREEDSNP_SNP_CT_12903929_Lg2_01552_MAF30_1660471_exon1	AX-105184515	32.663	95	2	-	-	-	-	A	-	no
15733	SNP_FB_0954530	AX-115192213	32.891	-	2	-	-	-	-	-	A	yes
15732	SNP_FB_0954525	AX-115192212	32.891	-	2	-	-	-	-	A	-	yes
15731	SNP_FB_0954523	AX-115192211	32.891	-	2	-	-	-	-	-	-	no
1520	RosBREEDSNP_SNP_CT_13641108_Lg2_00214_MAF40_MDP0000281231_exon6	AX-105192453	34.065	96	2	-	-	-	-	-	-	no
1521	RosBREEDSNP_SNP_CT_13646169_Lg2_00214_MAF50_1635069_exon1	AX-115182437	34.065	96	2	-	-	-	-	-	-	no
2767	RosBREEDSNP_SNP_TC_13673501_Lg2_00214_MAF30_MDP0000235958_exon9	AX-115182795	34.065	96	2	-	-	-	-	B	-	no
2552	RosBREEDSNP_SNP_GT_13683046_Lg2_00214_MAF10_76634_exon1	AX-115182731	34.065	96	2	-	-	-	-	A	-	no
9688	SNP_FB_0468392	AX-115192436	34.471	-	2	-	-	-	-	-	B	yes
9689	SNP_FB_0468393	AX-115192437	34.471	97	2	-	-	-	-	-	-	no
9690	SNP_FB_0468399	AX-115192438	34.471	97	2	-	-	-	-	-	B	no
89	GDsnp00214	AX-115192440	34.471	97	2	-	-	-	-	-	A	yes
17371	SNP_FB_1084869	AX-115192125	34.974	98	2	-	-	-	-	-	-	no
17373	SNP_FB_1084872	AX-115192127	34.974	98	2	-	-	-	-	-	-	no
17374	SNP_FB_1084878	AX-115192128	34.974	98	2	-	-	-	-	-	-	no
1298	RosBREEDSNP_SNP_CA_13921344_Lg2_248148__248148_exon1	AX-115182378	35.23	99	2	-	-	-	-	A	-	no
9692	SNP_FB_0468895	AX-115192442	35.397	99	2	-	-	-	-	-	A	no
9695	SNP_FB_0468907	AX-115192446	35.397	99	2	-	-	-	-	-	A	no
9696	SNP_FB_0468911	AX-115192447	35.397	99	2	-	-	-	-	-	-	no
9697	SNP_FB_0468913	AX-115192448	35.397	99	2	-	-	-	-	-	-	no
9699	SNP_FB_0468919	AX-115192450	35.397	99	2	-	-	-	-	B	-	no
9700	SNP_FB_0469340	AX-115192451	36.175	-	2	-	-	-	-	B	-	no
9701	SNP_FB_0469341	AX-115192452	36.175	100	2	-	-	-	-	-	A	no
9702	SNP_FB_0469344	AX-115192453	36.175	-	2	-	-	-	-	-	-	yes
9703	SNP_FB_0469345	AX-115192454	36.175	100	2	-	-	-	-	-	-	no
9705	SNP_FB_0469356	AX-115192456	36.175	100	2	-	-	-	-	B	-	no
9706	SNP_FB_0469362	AX-115192457	36.175	100	2	-	-	-	-	-	-	no
9707	SNP_FB_0469366	AX-115192458	36.175	100	2	-	-	-	-	-	B	no
9708	SNP_FB_0469367	AX-115192459	36.175	100	2	-	-	-	-	-	B	no
9709	SNP_FB_0469368	AX-115192460	36.175	100	2	-	-	-	-	A	-	no
9710	SNP_FB_0469373	AX-115192461	36.175	100	2	-	-	-	-	-	-	no
76	GDsnp00174	AX-105180413	36.369	-	2	-	-	-	-	-	-	no
9713	SNP_FB_0469786	AX-115192464	36.796	101	2	-	-	-	-	B	-	no
1532	RosBREEDSNP_SNP_CT_14484409_Lg2_00002_MAF40_219048_exon1	AX-115192468	36.796	101	2	-	-	-	-	-	B	no
9716	SNP_FB_0469793	AX-115192467	36.796	101	2	-	-	-	-	-	A	no
1300	RosBREEDSNP_SNP_CA_14512918_Lg2_00002_MAF20_577821_exon1	AX-115182379	37.022	102	2	-	-	-	-	-	A	no
33	GDsnp00002	AX-105196456	37.022	-	2	-	-	-	-	-	-	no
829	RosBREEDSNP_SNP_AG_14573434_Lg2_00987_MAF40_1674211_exon1	AX-115182221	37.022	102	2	-	-	-	-	-	-	no
2063	RosBREEDSNP_SNP_GA_14588942_Lg2_00987_MAF30_1674484_exon1	AX-105192638	37.022	102	2	-	-	-	-	-	B	no
830	RosBREEDSNP_SNP_AG_14599407_Lg2_00987_MAF40_375341_exon1	AX-115182222	37.282	-	2	-	-	-	-	B	-	no
9717	SNP_FB_0470609	AX-115192469	37.867	-	2	-	-	-	-	-	A	no
9718	SNP_FB_0470613	AX-115192471	37.867	103	2	-	-	-	-	-	A	no
9719	SNP_FB_0470616	AX-115192472	37.867	-	2	-	-	-	-	-	-	yes
9720	SNP_FB_0470617	AX-115192473	37.867	103	2	-	-	-	-	-	-	no
9721	SNP_FB_0470620	AX-115192474	37.867	103	2	-	-	-	-	-	B	no
9722	SNP_FB_0470622	AX-115192475	37.867	-	2	-	-	-	-	-	-	yes
2070	RosBREEDSNP_SNP_GA_15184323_Lg2_00222_MAF30_MDP0000298218_exon2	AX-105194100	38.486	-	2	-	-	-	-	-	-	no
1304	RosBREEDSNP_SNP_CA_15211202_Lg2_00222_MAF10_MDP0000236750_exon9	AX-105190028	38.546	104	2	-	-	-	-	-	-	no
9724	SNP_FB_0471065	AX-115192477	38.546	104	2	-	-	-	-	-	-	no
2071	RosBREEDSNP_SNP_GA_15214773_Lg2_00222_MAF40_54312_exon1	AX-115192485	38.546	104	2	-	-	-	-	-	-	no
9725	SNP_FB_0471069	AX-115192478	38.546	104	2	-	-	-	-	-	B	no
9726	SNP_FB_0471071	AX-115192479	38.546	104	2	-	-	-	-	-	-	yes
9727	SNP_FB_0471072	AX-115192480	38.546	104	2	-	-	-	-	-	A	yes
91	GDsnp00222	AX-115181967	38.546	104	2	-	-	-	-	-	A	no
2072	RosBREEDSNP_SNP_GA_15230080_Lg2_00222_MAF40_1630459_exon1	AX-105190361	38.546	104	2	-	-	-	-	A	-	no
9731	SNP_FB_0471591	AX-115192486	38.9	105	2	-	-	-	-	-	A	no
9732	SNP_FB_0471598	AX-115192487	38.9	105	2	-	-	-	-	-	A	no
9733	SNP_FB_0471602	AX-115192488	38.9	105	2	-	-	-	-	-	-	no
9734	SNP_FB_0471603	AX-115192489	38.9	105	2	-	-	-	-	-	-	no
9735	SNP_FB_0471604	AX-115192490	38.9	105	2	-	-	-	-	-	-	no
2565	RosBREEDSNP_SNP_GT_16174412_Lg2_01309_MAF30_MDP0000197883_exon1	AX-115182737	38.913	106	2	-	-	-	-	-	-	no
2086	RosBREEDSNP_SNP_GA_16177297_Lg2_01309_MAF50_330377_exon1	AX-115192491	38.913	-	2	-	-	-	-	-	-	yes
9736	SNP_FB_0472022	AX-115192493	38.913	106	2	-	-	-	-	B	-	no
9737	SNP_FB_0472023	AX-115192494	38.913	106	2	-	A	-	-	-	-	no
9738	SNP_FB_0472026	AX-115192495	38.913	106	2	-	-	-	-	-	B	no
9739	SNP_FB_0472029	AX-115192496	38.913	-	2	-	-	-	-	-	-	yes
9742	SNP_FB_0472605	AX-115192499	39.31	107	2	-	-	-	-	-	-	no
9744	SNP_FB_0472612	AX-115192501	39.31	107	2	-	-	-	-	-	B	no
571	MdCCD7a	AX-115192505	39.31	-	2	-	-	-	-	-	-	no
15737	SNP_FB_0956205	AX-115192287	39.402	107	2	-	-	-	-	-	-	no
15738	SNP_FB_0956215	AX-115192288	39.402	107	2	-	-	-	-	B	-	no
15739	SNP_FB_0956216	AX-115192289	39.402	107	2	-	-	-	-	-	-	no
860	RosBREEDSNP_SNP_AG_16803165_Lg2_RosCOS836_MAF10_406840_exon1	AX-105208853	40.497	-	2	-	-	-	-	-	B	no
15090	SNP_FB_0888762	AX-115188724	40.779	108	2	-	-	-	-	-	-	no
15089	SNP_FB_0888754	AX-115188723	40.779	108	2	-	-	-	-	-	-	no
15088	SNP_FB_0888751	AX-115188722	40.779	108	2	-	-	-	-	-	-	no
15086	SNP_FB_0888741	AX-115188720	40.779	108	2	-	-	-	-	-	A	no
15084	SNP_FB_0888732	AX-115188718	40.779	108	2	-	-	-	-	-	A	no
15083	SNP_FB_0888731	AX-115188717	40.779	-	2	-	-	-	-	A	-	yes
15082	SNP_FB_0888730	AX-115188716	40.779	-	2	-	-	-	-	-	A	yes
9749	SNP_FB_0473493	AX-115192507	40.788	108	2	-	-	-	-	-	-	no
9750	SNP_FB_0473495	AX-115192508	40.788	108	2	-	-	-	-	-	-	no
9751	SNP_FB_0473496	AX-115192509	40.788	-	2	-	-	-	-	-	B	yes
9752	SNP_FB_0473499	AX-115192510	40.788	-	2	-	-	-	-	-	-	no
9754	SNP_FB_0473506	AX-115192512	40.788	108	2	-	-	-	-	B	-	no
9756	SNP_FB_0474177	AX-115192516	41.806	109	2	-	-	-	-	-	-	no
9757	SNP_FB_0474178	AX-115192517	41.806	109	2	-	-	-	-	-	-	no
868	RosBREEDSNP_SNP_AG_17179555_Lg2_327287_MAF30_327287_exon1	AX-115192526	41.806	109	2	-	-	-	-	-	B	no
2099	RosBREEDSNP_SNP_GA_17179731_Lg2_327287_MAF30_327287_exon1	AX-105210999	41.806	109	2	-	-	-	-	B	-	no
9758	SNP_FB_0474189	AX-115192518	41.806	109	2	-	-	-	-	B	-	no
9759	SNP_FB_0474192	AX-115192519	41.806	109	2	-	-	-	-	-	-	no
9760	SNP_FB_0474195	AX-115192520	41.806	109	2	-	-	-	-	-	B	no
9761	SNP_FB_0474197	AX-115192521	41.806	109	2	-	-	-	-	-	-	no
9762	SNP_FB_0474198	AX-115192522	41.806	109	2	-	-	-	-	-	A	no
9763	SNP_FB_0474199	AX-115192523	41.806	109	2	-	-	-	-	-	-	no
9764	SNP_FB_0474201	AX-115192525	41.806	109	2	-	-	-	-	B	-	no
9765	SNP_FB_0475045	AX-115192532	42.102	-	2	-	-	-	-	B	-	no
9766	SNP_FB_0475051	AX-115192535	42.102	-	2	-	-	-	-	A	-	no
9772	SNP_FB_0475657	AX-115192541	43.994	-	2	-	-	-	-	A	-	no
9773	SNP_FB_0475663	AX-115192542	43.994	-	2	-	-	-	-	-	-	no
9774	SNP_FB_0475668	AX-115192543	43.994	-	2	-	-	-	-	A	-	yes
9775	SNP_FB_0475671	AX-115192544	43.994	-	2	-	-	-	-	-	-	no
1576	RosBREEDSNP_SNP_CT_18003967_Lg2_325713_MAF20_325713_exon3	AX-105215026	44.199	110	2	-	-	-	-	-	-	no
1577	RosBREEDSNP_SNP_CT_18004558_Lg2_72623_MAF40_72623_exon1	AX-115182452	44.199	110	2	-	-	-	-	B	-	no
2111	RosBREEDSNP_SNP_GA_18005006_Lg2_325713_MAF20_325713_exon1	AX-105201964	44.199	110	2	-	A	-	-	-	-	no
2816	RosBREEDSNP_SNP_TC_18005035_Lg2_325713_MAF40_325713_exon1	AX-115182812	44.199	110	2	-	-	-	-	A	-	no
6306	SNP_FB_0206550	AX-115188182	44.694	111	2	-	-	-	-	-	A	yes
6307	SNP_FB_0206551	AX-115188183	44.694	111	2	-	-	-	-	-	-	no
6308	SNP_FB_0206552	AX-115188184	44.694	111	2	-	-	-	-	-	A	no
6309	SNP_FB_0206553	AX-115188185	44.694	111	2	-	-	-	-	-	-	no
6310	SNP_FB_0206556	AX-115188186	44.694	111	2	-	-	-	-	A	-	no
6311	SNP_FB_0206557	AX-115188187	44.694	111	2	-	-	-	-	A	-	no
9102	SNP_FB_0424912	AX-115183331	44.975	-	2	-	-	-	-	-	-	no
9783	SNP_FB_0476268	AX-115192552	45.599	112	2	-	-	-	-	-	A	no
9784	SNP_FB_0476271	AX-115192553	45.599	-	2	-	-	-	-	A	-	no
9785	SNP_FB_0476272	AX-115192554	45.599	112	2	-	-	-	-	-	-	no
2579	RosBREEDSNP_SNP_GT_18746181_Lg2_02076_MAF20_MDP0000178428_exon1	AX-105223677	45.599	112	2	-	-	-	-	A	-	no
2823	RosBREEDSNP_SNP_TC_18748787_Lg2_02076_MAF20_MDP0000274383_exon1	AX-105199119	45.599	112	2	-	-	-	-	A	-	no
9787	SNP_FB_0476288	AX-115192556	45.599	112	2	-	-	-	-	-	-	no
884	RosBREEDSNP_SNP_AG_18785188_Lg2_02076_MAF10_MDP0000141906_exon1	AX-115182232	45.671	112	2	-	-	-	-	-	-	no
2825	RosBREEDSNP_SNP_TC_18803921_Lg2_02076_MAF40_1665585_exon2	AX-105198249	45.753	-	2	-	-	-	-	-	-	yes
2131	RosBREEDSNP_SNP_GA_18834678_Lg2_02651_MAF40_1629384_exon1	AX-115182606	46.013	113	2	-	-	-	-	-	-	no
1590	RosBREEDSNP_SNP_CT_18837099_Lg2_02651_MAF30_426760_exon2	AX-115182456	46.013	113	2	-	-	-	-	B	-	no
1591	RosBREEDSNP_SNP_CT_18843281_Lg2_02651_MAF20_1673395_exon1	AX-105209732	46.013	113	2	-	-	-	-	-	-	no
2827	RosBREEDSNP_SNP_TC_18848241_Lg2_02651_MAF30_1636407_exon1	AX-105199391	46.013	113	2	-	-	-	-	-	B	no
9790	SNP_FB_0476515	AX-115192560	46.092	113	2	-	-	-	-	B	-	no
9791	SNP_FB_0476519	AX-115192563	46.092	113	2	-	-	-	-	-	-	no
9794	SNP_FB_0476526	AX-115192567	46.092	113	2	-	-	-	-	-	-	no
15751	SNP_FB_0957128	AX-115192300	46.514	-	2	-	-	-	-	-	-	yes
15750	SNP_FB_0957124	AX-115192299	46.514	-	2	-	-	-	-	-	-	yes
9796	SNP_FB_0477194	AX-115192569	46.56	-	2	B	-	-	-	-	-	no
9797	SNP_FB_0477196	AX-115192570	46.56	114	2	-	-	-	-	-	-	no
887	RosBREEDSNP_SNP_AG_19239039_Lg2_00934_MAF30_1661651_exon1	AX-105197598	46.56	114	2	-	-	-	-	A	-	no
9798	SNP_FB_0477197	AX-115192571	46.56	-	2	-	A	-	-	-	-	yes
888	RosBREEDSNP_SNP_AG_19241986_Lg2_00934_MAF20_1669248_exon2	AX-105218630	46.56	114	2	-	-	-	-	-	-	no
9799	SNP_FB_0477200	AX-115192572	46.56	114	2	-	-	-	-	-	-	no
9800	SNP_FB_0477201	AX-115192573	46.56	114	2	-	-	-	-	A	-	no
9801	SNP_FB_0477203	AX-115192574	46.56	114	2	-	-	-	-	-	B	no
2134	RosBREEDSNP_SNP_GA_19258873_Lg2_00934_MAF30_MDP0000306825_exon1	AX-105221730	46.811	115	2	-	-	-	-	B	-	no
3226	RosBREEDSNP_SNP_TG_19261463_Lg2_00934_MAF20_1667145_exon5	AX-115182935	46.811	115	2	-	-	-	-	-	B	no
889	RosBREEDSNP_SNP_AG_19287810_Lg2_00934_MAF10_1630326_exon2	AX-115182233	46.811	115	2	-	-	-	-	-	B	no
241	GDsnp00934	AX-115182016	46.811	115	2	-	-	-	-	B	-	no
1592	RosBREEDSNP_SNP_CT_19301602_Lg2_00934_MAF10_MDP0000305427_exon3	AX-105201730	46.811	115	2	-	-	-	-	-	A	no
2830	RosBREEDSNP_SNP_TC_19428938_Lg2_217573_MAF30_217573_exon1	AX-115182815	47.47	-	2	-	-	-	-	-	B	no
897	RosBREEDSNP_SNP_AG_19557571_Lg2_01840_MAF30_1661441_exon2	AX-115182237	47.885	-	2	-	-	-	-	B	-	no
9802	SNP_FB_0477914	AX-115192575	48.001	116	2	-	-	-	-	A	-	no
9807	SNP_FB_0477927	AX-115192580	48.001	116	2	-	-	-	-	-	A	no
9808	SNP_FB_0477928	AX-115192581	48.001	116	2	-	-	-	-	B	-	no
9809	SNP_FB_0477932	AX-115192582	48.001	116	2	-	-	-	-	A	-	no
9810	SNP_FB_0477941	AX-115192583	48.001	-	2	-	-	-	-	A	-	no
9840	SNP_FB_0480256	AX-115192614	48.548	117	2	A	-	-	-	-	-	no
9841	SNP_FB_0480259	AX-115192615	48.549	117	2	-	-	-	-	B	-	no
9842	SNP_FB_0480264	AX-115192616	48.549	117	2	-	-	-	-	A	-	no
9844	SNP_FB_0480277	AX-115192618	48.549	117	2	-	-	-	-	-	-	no
915	RosBREEDSNP_SNP_AG_21105289_Lg2_MDP0000801540_MAF40_MDP0000801540_exon1	AX-105177239	48.549	117	2	-	-	-	-	-	-	no
9846	SNP_FB_0480283	AX-115192620	48.549	117	2	-	-	-	-	A	-	no
9847	SNP_FB_0480287	AX-115192621	48.549	-	2	-	-	-	-	A	-	no
9848	SNP_FB_0480288	AX-115192622	48.549	-	2	-	-	-	-	A	-	yes
477	GDsnp02076	AX-115181857	48.709	117	2	-	-	-	-	-	A	no
9851	SNP_FB_0480730	AX-115192627	48.92	118	2	-	-	-	-	-	-	no
9853	SNP_FB_0480741	AX-115192629	48.92	118	2	-	-	-	-	B	-	no
16191	SNP_FB_0996182	AX-115195367	48.979	-	2	-	-	-	-	B	-	no
16190	SNP_FB_0996173	AX-115195365	48.979	118	2	-	-	-	-	-	-	no
16189	SNP_FB_0996172	AX-115195364	48.979	118	2	-	-	-	-	B	-	no
16188	SNP_FB_0996171	AX-115195363	48.979	118	2	-	-	-	-	-	-	no
9893	SNP_FB_0482662	AX-115192673	49.001	119	2	-	-	-	-	-	-	yes
9891	SNP_FB_0482647	AX-115192671	49.001	119	2	-	-	-	-	-	-	no
9890	SNP_FB_0482638	AX-115192670	49.001	119	2	-	-	-	-	A	-	no
9889	SNP_FB_0482637	AX-115192669	49.001	119	2	-	-	-	-	B	-	no
943	RosBREEDSNP_SNP_AG_23095096_Lg2_RosCOS292_MAF40_1643572_exon1	AX-105211560	49.229	120	2	-	-	-	-	-	-	no
2879	RosBREEDSNP_SNP_TC_23088754_Lg2_RosCOS292_MAF30_MDP0000228900_exon4	AX-105199089	49.229	120	2	-	-	-	-	-	B	no
9887	SNP_FB_0482226	AX-115192667	49.347	120	2	-	-	-	-	-	-	no
9886	SNP_FB_0482224	AX-115192666	49.347	120	2	-	-	-	-	-	-	no
9860	SNP_FB_0481283	AX-115192636	49.562	121	2	-	-	-	-	-	-	no
9861	SNP_FB_0481284	AX-115192637	49.562	121	2	-	-	-	-	A	-	no
9862	SNP_FB_0481285	AX-115192638	49.562	121	2	-	-	-	-	-	-	no
9863	SNP_FB_0481298	AX-115192639	49.562	-	2	-	-	-	-	-	-	yes
9864	SNP_FB_0481301	AX-115192641	49.562	121	2	-	-	-	-	B	-	no
9866	SNP_FB_0481306	AX-115192643	49.562	121	2	-	-	-	-	-	-	no
9867	SNP_FB_0481309	AX-115192644	49.562	121	2	-	-	-	-	A	-	no
9868	SNP_FB_0481312	AX-115192645	49.562	121	2	-	-	-	-	A	-	no
9869	SNP_FB_0481315	AX-115192646	49.562	121	2	-	-	-	-	-	-	no
5342	SNP_FB_0136073	AX-115186728	49.831	122	2	-	-	-	-	A	-	no
5343	SNP_FB_0136074	AX-115186729	49.831	122	2	-	-	-	-	-	-	no
5345	SNP_FB_0136078	AX-115186731	49.831	-	2	-	-	-	-	-	A	yes
5346	SNP_FB_0136080	AX-115186732	49.831	122	2	-	-	-	-	A	-	no
5349	SNP_FB_0136086	AX-115186735	49.831	122	2	-	-	-	-	B	-	no
9901	SNP_FB_0483064	AX-115192682	50.195	-	2	-	-	-	-	-	A	yes
9903	SNP_FB_0483282	AX-115192684	50.565	123	2	-	-	-	-	-	-	no
9904	SNP_FB_0483284	AX-115192685	50.565	123	2	-	-	-	-	-	B	no
1645	RosBREEDSNP_SNP_CT_24104888_Lg2_MDP0000136940_MAF50_MDP0000136940_exon1	AX-115192687	50.565	123	2	-	-	-	-	-	-	no
9905	SNP_FB_0483831	AX-115192689	51.141	124	2	-	-	-	-	-	A	no
9906	SNP_FB_0483839	AX-115192690	51.141	124	2	-	-	-	-	-	-	no
9907	SNP_FB_0483840	AX-115192691	51.141	124	2	-	A	-	-	-	-	no
1349	RosBREEDSNP_SNP_CA_24744626_Lg2_00833_MAF50_MDP0000263007_exon1	AX-105198503	51.358	125	2	-	-	-	-	A	-	no
9910	SNP_FB_0484398	AX-115192695	51.358	125	2	-	-	-	-	B	-	no
9911	SNP_FB_0484405	AX-115192696	51.358	-	2	-	-	-	-	A	-	yes
1350	RosBREEDSNP_SNP_CA_24747820_Lg2_00833_MAF30_45322_exon1	AX-105188185	51.358	125	2	-	-	-	-	-	-	no
2901	RosBREEDSNP_SNP_TC_24790175_Lg2_00833_MAF20_339998_exon1	AX-115182843	51.396	125	2	-	-	-	-	-	B	no
2203	RosBREEDSNP_SNP_GA_24792350_Lg2_00833_MAF20_1661346_exon1	AX-105211805	51.397	125	2	-	-	-	-	-	-	no
218	GDsnp00833	AX-105212368	51.398	125	2	-	-	-	-	-	A	no
3351	Rvi11_Vbj20_Y60	AX-115182965	51.507	126	2	A	-	-	-	-	-	no
3349	Rvi11_Vbj20_Y111	AX-115182963	51.507	126	2	B	-	-	-	-	-	no
3350	Rvi11_Vbj20_Y268	AX-115182964	51.507	126	2	A	-	-	-	-	-	no
3357	Rvi2_region20.4_K58	AX-115182971	51.508	126	2	-	-	-	-	-	-	no
15757	SNP_FB_0958357	AX-115192709	52.643	-	2	-	-	-	-	-	A	yes
15756	SNP_FB_0958353	AX-115192708	52.643	-	2	-	-	-	-	-	-	no
489	GDsnp02155	AX-115181858	52.668	-	2	-	-	-	-	-	A	yes
17487	SNP_FB_1093760	AX-115194921	52.854	127	2	-	-	-	-	B	-	no
17486	SNP_FB_1093757	AX-115194920	52.854	127	2	-	-	-	-	-	B	no
17484	SNP_FB_1093754	AX-115194918	52.854	127	2	-	-	-	-	-	B	no
517	GDsnp02376	AX-115192769	52.875	128	2	-	-	-	-	-	A	no
9956	SNP_FB_0487488	AX-115192767	52.875	-	2	-	-	-	-	-	A	no
9955	SNP_FB_0487487	AX-115192766	52.875	128	2	-	-	-	-	-	-	no
9954	SNP_FB_0487486	AX-115192765	52.875	128	2	-	-	-	-	-	-	no
9953	SNP_FB_0487462	AX-115192764	52.875	128	2	-	-	-	-	A	-	no
5264	SNP_FB_0132758	AX-115186623	52.986	-	2	-	-	-	-	-	A	yes
1662	RosBREEDSNP_SNP_CT_25680654_Lg2_01935_MAF40_403139_exon1	AX-105182830	53.028	129	2	-	-	-	-	A	-	no
446	GDsnp01935	AX-105190131	53.028	129	2	-	-	-	-	-	B	no
2618	RosBREEDSNP_SNP_GT_25677361_Lg2_01935_MAF50_1635560_exon1	AX-105176555	53.028	129	2	-	-	-	-	-	B	no
690	RosBREEDSNP_SNP_AC_25674246_Lg2_01935_MAF40_1688931_exon1	AX-105185352	53.028	129	2	-	-	-	-	B	-	no
16320	SNP_FB_1006754	AX-115196199	53.212	-	2	-	-	-	-	A	-	yes
12281	SNP_FB_0667266	AX-115196437	53.231	-	2	-	-	-	-	-	-	yes
12280	SNP_FB_0667262	AX-115196436	53.231	130	2	-	-	-	-	-	B	no
12279	SNP_FB_0667258	AX-115196435	53.231	130	2	-	-	-	-	A	-	no
9927	SNP_FB_0486153	AX-115192736	53.396	130	2	-	-	-	-	-	-	no
1668	RosBREEDSNP_SNP_CT_26342765_Lg2_00092_MAF20_1632883_exon1	AX-115192739	53.396	130	2	-	-	-	-	A	-	no
9928	SNP_FB_0486156	AX-115192737	53.396	130	2	-	-	-	-	-	B	no
9929	SNP_FB_0486161	AX-115192738	53.396	-	2	-	-	-	-	-	-	yes
53	GDsnp00092	AX-105177259	53.457	131	2	-	-	-	-	-	-	no
2221	RosBREEDSNP_SNP_GA_26390694_Lg2_00092_MAF30_MDP0000236703_exon5	AX-105183667	53.457	131	2	-	-	-	-	-	A	no
2222	RosBREEDSNP_SNP_GA_26406280_Lg2_00092_MAF10_MDP0000252877_exon2	AX-105180652	53.457	131	2	-	-	-	-	-	-	no
9940	SNP_FB_0487035	AX-115192750	53.88	-	2	-	-	-	-	-	-	no
9942	SNP_FB_0487044	AX-115192752	53.88	-	2	-	-	-	-	-	-	no
9943	SNP_FB_0487045	AX-115192753	53.88	132	2	-	-	-	-	-	-	no
9944	SNP_FB_0487049	AX-115192754	53.88	132	2	-	-	-	-	-	-	no
9945	SNP_FB_0487051	AX-115192755	53.88	132	2	-	-	-	-	B	-	no
9947	SNP_FB_0487275	AX-115192757	54.633	133	2	-	-	-	-	-	A	no
999	RosBREEDSNP_SNP_AG_27286399_Lg2_02271_MAF50_MDP0000291692_exon7	AX-115192763	54.633	133	2	-	-	-	-	-	A	no
9948	SNP_FB_0487276	AX-115192758	54.633	133	2	-	-	-	-	-	-	no
9951	SNP_FB_0487282	AX-115192761	54.633	133	2	-	-	-	-	A	-	no
9952	SNP_FB_0487284	AX-115192762	54.633	133	2	-	-	-	-	-	B	no
998	RosBREEDSNP_SNP_AG_27281402_Lg2_02271_MAF20_98805_exon1	AX-105199191	54.658	133	2	-	-	-	-	-	B	no
2923	RosBREEDSNP_SNP_TC_27298641_Lg2_02271_MAF40_952256_exon1	AX-115182849	54.658	133	2	-	-	-	-	B	-	no
2924	RosBREEDSNP_SNP_TC_27303643_Lg2_02271_MAF40_MDP0000305756_exon1	AX-115182850	54.658	133	2	-	-	-	-	B	-	no
695	RosBREEDSNP_SNP_AC_27306234_Lg2_02271_MAF50_MDP0000898595_exon4	AX-115182179	54.658	-	2	-	-	-	-	-	A	no
2231	RosBREEDSNP_SNP_GA_27335209_Lg2_02271_MAF30_490252_exon3	AX-115182632	54.658	133	2	-	-	-	-	A	-	no
1001	RosBREEDSNP_SNP_AG_27373895_Lg2_02271_MAF10_893726_exon1	AX-105186674	54.658	133	2	-	-	-	-	-	-	no
3259	RosBREEDSNP_SNP_TG_29827721_Lg2_MDP0000556302_MAF30_MDP0000556302_exon1	AX-105181595	54.856	-	2	-	-	-	-	B	-	no
9986	SNP_FB_0489674	AX-115192827	54.856	-	2	-	-	-	-	-	-	no
9987	SNP_FB_0489772	AX-115192828	55.014	134	2	-	-	-	-	-	-	yes
9989	SNP_FB_0489775	AX-115192830	55.014	134	2	-	-	-	-	-	-	no
9990	SNP_FB_0489789	AX-115192831	55.014	134	2	-	-	-	-	-	-	no
1381	RosBREEDSNP_SNP_CA_30299235_Lg2_01251_MAF30_MDP0000184026_exon1	AX-115192841	55.093	-	2	-	-	-	-	-	-	no
1382	RosBREEDSNP_SNP_CA_30305383_Lg2_01251_MAF20_MDP0000184026_exon9	AX-105189222	55.093	-	2	-	-	-	-	-	-	yes
1036	RosBREEDSNP_SNP_AG_30377236_Lg2_01251_MAF30_MDP0000216184_exon4	AX-115182280	55.093	-	2	-	-	-	-	B	-	yes
2271	RosBREEDSNP_SNP_GA_30314379_Lg2_01251_MAF50_MDP0000246555_exon1	AX-115182643	55.172	-	2	-	-	-	-	-	-	no
10003	SNP_FB_0490927	AX-115192846	56.008	135	2	-	-	-	-	-	-	no
10005	SNP_FB_0490930	AX-115192848	56.008	135	2	-	-	-	-	-	-	no
10006	SNP_FB_0490931	AX-115192849	56.008	135	2	-	-	-	-	-	-	no
2278	RosBREEDSNP_SNP_GA_30846147_Lg2_261916__261916_exon2	AX-105213651	56.008	135	2	-	-	-	-	-	-	no
2963	RosBREEDSNP_SNP_TC_30846189_Lg2_263337__263337_exon2	AX-105209900	56.008	135	2	-	-	-	-	-	-	no
2279	RosBREEDSNP_SNP_GA_30846235_Lg2_263337_MAF20_263337_exon2	AX-105195841	56.008	135	2	-	-	-	-	A	-	no
1723	RosBREEDSNP_SNP_CT_30846581_Lg2_263337__263337_exon1	AX-115192850	56.008	135	2	-	-	-	-	-	-	no
15778	SNP_FB_0960305	AX-115192937	56.824	-	2	-	-	-	-	-	-	no
10017	SNP_FB_0492190	AX-115192865	56.931	136	2	-	-	-	-	-	-	no
10018	SNP_FB_0492193	AX-115192866	56.931	136	2	-	-	-	-	-	-	yes
10019	SNP_FB_0492194	AX-115192867	56.931	136	2	-	-	-	-	-	-	yes
10021	SNP_FB_0492208	AX-115192869	56.931	136	2	-	-	-	-	-	-	yes
10024	SNP_FB_0492225	AX-115192872	56.931	136	2	-	-	-	-	-	-	no
288	GDsnp01251	AX-115192873	57.35	-	2	-	-	-	-	-	-	no
2296	RosBREEDSNP_SNP_GA_32168123_Lg2_00022_MAF30_1687463_exon3	AX-105210991	58.082	-	2	-	-	-	-	-	-	no
1389	RosBREEDSNP_SNP_CA_32171222_Lg2_00022_MAF40_980613_exon1	AX-105221341	58.088	-	2	-	-	-	-	-	-	yes
10025	SNP_FB_0493175	AX-115192874	58.324	137	2	-	-	-	-	-	-	no
10026	SNP_FB_0493179	AX-115192875	58.324	137	2	-	-	-	-	-	-	no
10028	SNP_FB_0493182	AX-115192877	58.324	137	2	-	-	-	-	-	A	no
10029	SNP_FB_0493186	AX-115192879	58.324	137	2	-	-	-	-	-	-	no
10030	SNP_FB_0493187	AX-115192880	58.324	137	2	-	-	-	-	-	-	no
10031	SNP_FB_0493192	AX-115192881	58.324	137	2	-	-	-	-	A	-	no
10032	SNP_FB_0493193	AX-115192882	58.324	137	2	-	-	-	-	-	-	no
10033	SNP_FB_0493196	AX-115192883	58.324	137	2	-	-	-	-	-	-	no
1748	RosBREEDSNP_SNP_CT_32422332_Lg2_327917_MAF10_327917_exon1	AX-105193274	58.94	-	2	-	-	-	-	-	-	no
10035	SNP_FB_0493532	AX-115192886	59.253	138	2	-	-	-	-	-	-	no
10036	SNP_FB_0493534	AX-115192888	59.253	138	2	-	-	-	-	-	-	no
10037	SNP_FB_0493535	AX-115192889	59.253	138	2	-	-	-	-	-	-	no
3366	Rvi2_region41_Y341	AX-115182980	59.494	-	2	-	-	-	-	-	-	no
714	RosBREEDSNP_SNP_AC_32854243_Lg2_MDP0000185319_MAF20_MDP0000185319_exon1	AX-115182187	59.841	-	2	-	-	-	-	-	-	no
1758	RosBREEDSNP_SNP_CT_32854273_Lg2_MDP0000185319_MAF20_MDP0000185319_exon1	AX-115182501	59.841	-	2	-	-	-	-	-	-	no
3358	Rvi2_region21_Y693	AX-115182972	60.444	-	2	-	-	-	-	-	A	yes
1065	RosBREEDSNP_SNP_AG_32997136_Lg2_02223_MAF20_570205_exon1	AX-105211500	60.444	139	2	-	-	-	-	-	-	no
499	GDsnp02223	AX-115192898	60.444	139	2	-	-	-	-	-	A	no
1762	RosBREEDSNP_SNP_CT_32999908_Lg2_02223_MAF50_1631749_exon1	AX-105185531	60.444	139	2	-	-	-	-	-	-	no
10040	SNP_FB_0494250	AX-115192896	60.444	-	2	-	-	-	-	-	-	yes
2310	RosBREEDSNP_SNP_GA_33002490_Lg2_02223_MAF40_1642591_exon3	AX-115182654	60.444	139	2	-	-	-	-	-	-	no
3360	Rvi2_region23_R366	AX-115182974	60.513	139	2	-	-	-	-	-	-	no
3364	Rvi2_region27.2_M133-bis	AX-115182976	60.513	139	2	-	-	-	-	-	-	no
15785	SNP_FB_0961303	AX-115193005	60.997	-	2	-	-	-	-	-	B	no
15786	SNP_FB_0961305	AX-115193006	60.997	-	2	-	-	-	-	-	-	no
3275	RosBREEDSNP_SNP_TG_33257933_Lg2_00629_MAF30_1656170_exon2	AX-105209755	61.317	140	2	-	-	-	-	-	-	no
716	RosBREEDSNP_SNP_AC_33262034_Lg2_00629_MAF30_532453_exon1	AX-115182188	61.317	140	2	-	-	-	-	-	-	no
2999	RosBREEDSNP_SNP_TC_33272338_Lg2_00629_MAF20_MDP0000126888_exon7	AX-115181866	61.389	140	2	-	-	-	-	-	-	no
10042	SNP_FB_0494999	AX-115192899	61.59	141	2	-	-	-	-	-	-	no
10043	SNP_FB_0495002	AX-115192900	61.59	141	2	-	-	-	-	-	-	no
10044	SNP_FB_0495003	AX-115192901	61.59	141	2	-	-	-	-	-	-	no
10045	SNP_FB_0495004	AX-115192902	61.59	141	2	-	-	-	-	-	-	no
10046	SNP_FB_0495005	AX-115192903	61.59	141	2	-	-	-	-	-	-	yes
10047	SNP_FB_0495006	AX-115192904	61.59	141	2	-	-	-	-	-	-	no
183	GDsnp00629	AX-105219015	61.59	141	2	-	-	-	-	-	B	no
10048	SNP_FB_0495014	AX-115192906	61.59	141	2	-	-	-	-	-	-	no
10049	SNP_FB_0495016	AX-115192907	61.59	141	2	-	-	-	-	-	-	no
10050	SNP_FB_0495018	AX-115192908	61.59	141	2	-	-	-	-	-	A	no
10051	SNP_FB_0495030	AX-115192909	61.59	141	2	-	-	-	-	-	-	no
17389	SNP_FB_1086523	AX-115192778	61.899	142	2	-	-	-	-	-	-	no
17391	SNP_FB_1086525	AX-115192780	61.899	142	2	-	-	-	-	-	-	no
17392	SNP_FB_1086530	AX-115192781	61.899	142	2	-	-	-	-	-	-	no
17393	SNP_FB_1086535	AX-115192782	61.899	142	2	-	-	-	-	-	-	no
3353	Rvi11_Vbj34_R60	AX-115182967	62.038	143	2	-	-	-	-	-	-	no
3355	Rvi11_Vbj34_Y733	AX-115182969	62.041	143	2	A	-	-	-	-	-	no
3354	Rvi11_Vbj34_R775	AX-115182968	62.041	143	2	B	-	-	-	-	-	no
3356	Rvi11_Vbj34_Y874	AX-115182970	62.042	143	2	B	-	-	-	-	-	no
3365	Rvi2_region36_R243	AX-115182979	62.576	-	2	-	-	-	-	B	-	no
15791	SNP_FB_0961621	AX-115193015	62.833	-	2	-	-	-	-	-	-	no
15794	SNP_FB_0961628	AX-115193018	62.833	144	2	-	-	-	-	-	-	no
10052	SNP_FB_0495611	AX-115192910	62.919	144	2	-	-	-	-	-	B	no
10054	SNP_FB_0495616	AX-115192912	62.919	144	2	-	-	-	-	-	-	no
10055	SNP_FB_0495625	AX-115192913	62.919	144	2	-	-	-	-	-	B	no
10056	SNP_FB_0495643	AX-115192915	62.919	144	2	-	-	-	-	-	-	no
10057	SNP_FB_0495649	AX-115192916	62.919	144	2	-	-	-	-	-	-	no
12171	SNP_FB_0659583	AX-115196259	63.593	145	2	-	-	-	-	-	-	no
12172	SNP_FB_0659592	AX-115196260	63.593	145	2	-	-	-	-	-	A	no
12173	SNP_FB_0659593	AX-115196261	63.593	145	2	-	-	-	-	-	-	no
12174	SNP_FB_0659598	AX-115196262	63.593	145	2	-	-	-	-	-	-	no
12175	SNP_FB_0659606	AX-115196263	63.593	-	2	-	-	-	-	-	A	yes
12177	SNP_FB_0659615	AX-115196265	63.593	145	2	A	-	-	-	-	-	no
12178	SNP_FB_0659619	AX-115196267	63.593	145	2	-	-	-	-	-	-	no
12180	SNP_FB_0659635	AX-115196269	63.593	-	2	-	-	-	-	-	-	yes
12181	SNP_FB_0659636	AX-115196270	63.593	-	2	-	-	-	-	-	-	yes
10058	SNP_FB_0495939	AX-115192918	63.774	146	2	-	-	-	-	-	-	no
10059	SNP_FB_0495942	AX-115192919	63.774	146	2	-	-	-	-	-	-	no
10061	SNP_FB_0495951	AX-115192921	63.774	146	2	-	-	-	-	-	-	no
10062	SNP_FB_0495955	AX-115192922	63.774	146	2	-	-	-	-	-	-	no
10063	SNP_FB_0495964	AX-115192923	63.774	-	2	-	-	-	-	-	-	yes
10064	SNP_FB_0495966	AX-115192924	63.774	146	2	-	-	-	-	-	-	no
10065	SNP_FB_0495972	AX-115192925	63.774	146	2	-	-	-	-	-	-	no
3010	RosBREEDSNP_SNP_TC_33873171_Lg2_01349_MAF40_1648732_exon10	AX-115192917	63.774	146	2	-	-	-	-	-	-	no
3011	RosBREEDSNP_SNP_TC_33891250_Lg2_01349_MAF20_1649557_exon1	AX-115182868	63.967	-	2	-	-	-	-	-	-	no
15800	SNP_FB_0961812	AX-115193025	64.143	147	2	-	-	-	-	-	-	no
15801	SNP_FB_0961817	AX-115193026	64.143	147	2	-	-	-	-	-	-	no
15802	SNP_FB_0961850	AX-115193027	64.143	147	2	-	-	-	-	-	-	no
304	GDsnp01349	AX-105222902	64.234	147	2	-	-	-	-	-	-	no
10067	SNP_FB_0496336	AX-115192929	64.287	147	2	-	-	-	-	-	-	no
10068	SNP_FB_0496337	AX-115192930	64.287	147	2	-	-	-	-	-	-	no
10069	SNP_FB_0496338	AX-115192931	64.287	-	2	-	-	-	-	-	-	no
10070	SNP_FB_0496340	AX-115192932	64.287	147	2	-	-	-	-	-	-	no
10071	SNP_FB_0496343	AX-115192933	64.287	147	2	-	-	-	-	-	-	no
10073	SNP_FB_0496358	AX-115192936	64.287	147	2	-	-	-	-	-	-	no
15803	SNP_FB_0961854	AX-115193036	64.587	148	2	-	-	-	-	-	-	no
15804	SNP_FB_0961856	AX-115193037	64.587	148	2	-	-	-	-	-	-	no
15806	SNP_FB_0961868	AX-115193039	64.587	-	2	-	-	-	-	-	-	no
15807	SNP_FB_0961869	AX-115193040	64.587	148	2	-	-	-	-	-	-	no
3013	RosBREEDSNP_SNP_TC_34194147_Lg2_RosCOS2050_MAF50_838967_exon2	AX-105205016	64.986	149	2	-	-	-	-	-	-	no
720	RosBREEDSNP_SNP_AC_34225113_Lg2_00624_MAF40_1624980_exon2	AX-105204124	64.986	149	2	-	-	-	-	-	-	no
1080	RosBREEDSNP_SNP_AG_34228187_Lg2_00624_MAF20_146458_exon1	AX-105201094	64.986	149	2	-	-	-	-	-	-	no
2330	RosBREEDSNP_SNP_GA_34231106_Lg2_00624_MAF10_849393_exon1	AX-105221377	64.986	149	2	-	-	-	-	-	-	no
1081	RosBREEDSNP_SNP_AG_34233785_Lg2_00624_MAF20_983148_exon1	AX-105200536	64.986	149	2	-	-	-	-	-	-	no
10076	SNP_FB_0497067	AX-115192942	65.758	-	2	-	-	-	-	-	-	yes
10077	SNP_FB_0497074	AX-115192944	65.758	-	2	-	-	-	-	-	B	yes
10078	SNP_FB_0497077	AX-115192945	65.758	-	2	-	-	-	-	-	-	yes
10079	SNP_FB_0497082	AX-115192946	65.758	-	2	-	-	-	-	-	-	yes
17394	SNP_FB_1086648	AX-115192771	67.179	-	2	-	-	-	-	-	-	no
3030	RosBREEDSNP_SNP_TC_35446282_Lg2_155393_MAF10_155393_exon2	AX-105207772	67.617	150	2	-	-	-	-	B	-	no
10088	SNP_FB_0498468	AX-115192975	67.775	150	2	-	-	-	-	-	-	no
103	GDsnp00267	AX-115192982	67.775	150	2	-	-	-	-	-	-	no
10090	SNP_FB_0498492	AX-115192978	67.775	150	2	-	-	-	-	-	-	no
10091	SNP_FB_0498497	AX-115192979	67.775	150	2	-	-	-	-	-	-	no
10093	SNP_FB_0498502	AX-115192981	67.776	150	2	-	-	-	-	-	-	no
3286	RosBREEDSNP_SNP_TG_36182763_Lg2_00914_MAF20_1649979_exon1	AX-115193002	70.061	151	2	-	-	-	-	-	-	no
2354	RosBREEDSNP_SNP_GA_36185368_Lg2_00914_MAF40_521919_exon1	AX-115193001	70.061	-	2	-	-	-	-	-	-	no
10097	SNP_FB_0499624	AX-115192994	70.061	151	2	-	-	-	-	-	-	no
10098	SNP_FB_0499627	AX-115192996	70.061	151	2	-	-	-	-	-	-	no
10099	SNP_FB_0499629	AX-115192997	70.061	151	2	-	-	-	-	-	-	no
10102	SNP_FB_0499639	AX-115193000	70.061	151	2	-	-	-	-	-	-	no
1800	RosBREEDSNP_SNP_CT_36217156_Lg2_00914_MAF50_266158_exon1	AX-105204247	70.174	151	2	-	-	-	-	-	-	no
1410	RosBREEDSNP_SNP_CA_36329748_Lg2_01322_MAF30_MDP0000283001_exon1	AX-105221790	70.605	-	2	-	-	-	-	-	A	no
1411	RosBREEDSNP_SNP_CA_36357685_Lg2_01322_MAF50_522361_exon2	AX-105183452	70.866	-	2	-	-	-	-	-	-	no
2355	RosBREEDSNP_SNP_GA_36362741_Lg2_01322_MAF40_1677560_exon1	AX-105200353	70.931	-	2	-	-	-	-	-	-	no
1801	RosBREEDSNP_SNP_CT_36421423_Lg2_01322_MAF10_MDP0000758646_exon1	AX-105201622	71.177	152	2	-	-	-	-	-	-	no
193	GDsnp00669	AX-115181998	71.21	152	2	-	-	-	-	-	-	no
1110	RosBREEDSNP_SNP_AG_36448217_Lg2_00669_MAF20_1626696_exon1	AX-105180043	71.214	152	2	-	-	-	-	B	-	no
3043	RosBREEDSNP_SNP_TC_36462247_Lg2_00669_MAF50_262678_exon2	AX-115182880	71.24	152	2	-	-	-	-	-	-	no
1802	RosBREEDSNP_SNP_CT_36473196_Lg2_00669_MAF30_MDP0000265993_exon1	AX-105210109	71.261	152	2	-	-	-	-	A	-	no
3044	RosBREEDSNP_SNP_TC_36492148_Lg2_00669_MAF50_MDP0000138033_exon10	AX-115182881	71.301	-	2	-	-	-	-	-	-	no
16955	SNP_FB_1063203	AX-115188291	71.782	-	2	-	-	-	-	-	-	yes
16954	SNP_FB_1063199	AX-115188290	71.782	-	2	-	-	-	-	-	B	no
10111	SNP_FB_0501806	AX-115193043	72.003	153	2	-	-	-	-	-	A	no
10112	SNP_FB_0501809	AX-115193044	72.003	153	2	-	-	-	-	-	-	no
10113	SNP_FB_0501810	AX-115193045	72.003	153	2	-	-	-	-	-	-	no
10116	SNP_FB_0501822	AX-115193050	72.003	153	2	B	-	-	-	-	-	no
10117	SNP_FB_0501825	AX-115193051	72.003	153	2	-	-	-	-	-	-	no
1128	RosBREEDSNP_SNP_AG_38008622_Lg2_10007_MAF30_1629148_exon1	AX-105196807	72.003	153	2	-	-	-	-	-	-	no
568	GDsnp10007	AX-105201083	72.249	154	2	-	-	-	-	-	B	no
17398	SNP_FB_1087142	AX-115192785	72.305	-	2	-	-	-	-	-	-	yes
17399	SNP_FB_1087149	AX-115192786	72.305	154	2	-	-	-	-	-	-	no
17400	SNP_FB_1087151	AX-115192787	72.305	154	2	-	-	-	-	-	-	no
10122	SNP_FB_0502408	AX-115193059	73.197	-	2	-	-	-	-	-	-	yes
10124	SNP_FB_0502931	AX-115193062	74.394	155	2	-	-	-	-	-	-	no
10126	SNP_FB_0502933	AX-115193064	74.394	155	2	-	-	-	-	-	-	no
10127	SNP_FB_0502948	AX-115193066	74.394	155	2	-	-	-	-	-	-	no
10128	SNP_FB_0502949	AX-115193067	74.394	155	2	-	-	-	-	-	-	no
10129	SNP_FB_0502952	AX-115193069	74.394	155	2	-	-	-	-	-	-	no
10130	SNP_FB_0502954	AX-115193070	74.394	155	2	-	-	-	-	-	A	no
3296	RosBREEDSNP_SNP_TG_38924310_Lg2_00995_MAF20_MDP0000568968_exon3	AX-105202794	75.038	-	2	-	-	-	-	-	-	no
10133	SNP_FB_0503322	AX-115193075	75.347	156	2	-	-	-	-	-	-	no
10134	SNP_FB_0503323	AX-115193076	75.347	156	2	-	-	-	-	-	-	no
10139	SNP_FB_0503334	AX-115193081	75.347	156	2	-	-	-	-	-	-	no
1137	RosBREEDSNP_SNP_AG_38977655_Lg2_00995_MAF40_487282_exon1	AX-115193084	75.347	156	2	-	-	-	-	-	B	no
1138	RosBREEDSNP_SNP_AG_39010781_Lg2_00995_MAF50_262964_exon3	AX-105214234	75.667	-	2	-	-	-	-	-	-	no
3067	RosBREEDSNP_SNP_TC_39014029_Lg2_00995_MAF50_MDP0000215541_exon1	AX-115182892	75.667	-	2	-	-	-	-	-	-	no
10142	SNP_FB_0503611	AX-115193085	76.262	157	2	-	-	-	-	-	-	no
10143	SNP_FB_0503613	AX-115193086	76.262	157	2	-	-	-	-	A	-	no
10144	SNP_FB_0503614	AX-115193087	76.262	157	2	-	-	-	-	A	-	no
10145	SNP_FB_0503622	AX-115193088	76.262	157	2	-	-	-	-	-	-	no
10147	SNP_FB_0503627	AX-115193090	76.262	157	2	-	-	-	-	-	-	no
10148	SNP_FB_0503640	AX-115193091	76.262	157	2	-	-	-	-	-	-	no
1825	RosBREEDSNP_SNP_CT_39271679_Lg2_01938_MAF20_MDP0000241144_exon1	AX-115182524	76.328	157	2	-	-	-	-	-	A	no
10150	SNP_FB_0503983	AX-115193093	76.692	-	2	-	-	-	-	-	B	yes
2379	RosBREEDSNP_SNP_GA_39493539_Lg2_00167_MAF20_1635758_exon2	AX-105189140	76.692	158	2	-	-	-	-	-	A	no
1140	RosBREEDSNP_SNP_AG_39497984_Lg2_00167_MAF50_1631668_exon6	AX-105188042	76.692	158	2	-	-	-	-	-	-	no
10153	SNP_FB_0504009	AX-115193097	76.692	158	2	-	-	-	-	-	-	no
10157	SNP_FB_0504016	AX-115193101	76.692	158	2	-	-	-	-	-	A	yes
1827	RosBREEDSNP_SNP_CT_39505783_Lg2_00167_MAF20_MDP0000862491_exon1	AX-105222566	76.692	158	2	-	-	-	-	-	-	no
3070	RosBREEDSNP_SNP_TC_39523918_Lg2_00167_MAF40_521654_exon1	AX-115181861	76.855	158	2	-	-	-	-	-	-	no
2380	RosBREEDSNP_SNP_GA_39526012_Lg2_00167_MAF50_1641137_exon4	AX-105193828	76.855	-	2	-	-	-	-	-	-	yes
3071	RosBREEDSNP_SNP_TC_39549680_Lg2_00167_MAF30_361462_exon1	AX-105212538	77.37	159	2	-	-	-	-	-	-	no
1828	RosBREEDSNP_SNP_CT_39558990_Lg2_00167_MAF30_MDP0000471340_exon1	AX-105213123	77.37	159	2	-	-	-	-	-	-	no
1141	RosBREEDSNP_SNP_AG_39576068_Lg2_00167_MAF10_775044_exon1	AX-115182316	77.37	159	2	-	-	-	-	-	-	no
10162	SNP_FB_0504442	AX-115193106	78.055	-	2	-	-	-	-	-	-	no
1831	RosBREEDSNP_SNP_CT_40079809_Lg2_02535_MAF50_1678854_exon4	AX-105219933	78.416	160	2	-	-	-	-	-	-	no
10165	SNP_FB_0505182	AX-115193109	78.416	160	2	-	-	-	-	-	-	no
10166	SNP_FB_0505183	AX-115193110	78.416	160	2	-	-	-	-	-	-	no
10167	SNP_FB_0505184	AX-115193111	78.416	160	2	-	-	-	-	A	-	no
10168	SNP_FB_0505185	AX-115193112	78.416	160	2	-	-	-	-	-	-	no
10169	SNP_FB_0505187	AX-115193113	78.416	160	2	-	-	-	-	-	A	no
1420	RosBREEDSNP_SNP_CA_40085225_Lg2_02535_MAF40_MDP0000320988_exon20	AX-115182409	78.416	160	2	-	-	-	-	-	-	no
530	GDsnp02535	AX-115182108	78.416	160	2	-	-	-	-	-	-	no
1421	RosBREEDSNP_SNP_CA_40092827_Lg2_02535_MAF40_MDP0000258051_exon1	AX-105182860	78.416	160	2	-	-	-	-	-	-	no
12276	SNP_FB_0666826	AX-115196431	0	161	3	-	-	-	-	A	-	yes
12274	SNP_FB_0666819	AX-115196429	0.01	161	3	-	-	-	-	-	A	yes
12271	SNP_FB_0666809	AX-115196426	0.018	161	3	-	-	-	-	-	A	no
764	RosBREEDSNP_SNP_AC_693011_Lg3_RosCOS2149_MAF50_30133_exon2	AX-115182202	0.172	162	3	-	-	-	-	-	A	no
1924	RosBREEDSNP_SNP_CT_705112_Lg3_RosCOS2149_MAF30_1661159_exon2	AX-105206339	0.232	162	3	-	-	-	-	-	-	no
1216	RosBREEDSNP_SNP_AG_708042_Lg3_RosCOS2149_MAF40_270922_exon1	AX-105222098	0.247	162	3	-	-	-	-	-	A	no
2488	RosBREEDSNP_SNP_GA_744263_Lg3_RosCOS2149_MAF10_476168_exon1	AX-105186876	0.39	-	3	-	-	-	-	-	-	no
1980	RosBREEDSNP_SNP_CT_982733_Lg3_00506_MAF30_MDP0000198677_exon1	AX-115182562	1.714	-	3	-	-	-	-	-	-	no
10190	SNP_FB_0506599	AX-115193224	1.871	-	3	-	-	-	-	-	-	yes
10192	SNP_FB_0506602	AX-115193226	1.871	163	3	-	-	-	-	-	-	no
10194	SNP_FB_0506611	AX-115193228	1.871	163	3	-	-	-	-	B	-	no
10195	SNP_FB_0506615	AX-115193229	1.871	163	3	-	-	-	-	-	A	no
10196	SNP_FB_0506616	AX-115193230	1.871	-	3	-	-	-	-	-	-	yes
160	GDsnp00506	AX-115181989	1.952	163	3	-	-	-	-	-	B	no
1987	RosBREEDSNP_SNP_GA_1057933_Lg3_00506_MAF50_38325_exon2	AX-105198195	1.952	163	3	-	-	-	-	-	-	no
1278	RosBREEDSNP_SNP_CA_1101058_Lg3_00866_MAF40_1635871_exon1	AX-115182366	2.124	164	3	-	-	-	-	A	-	no
784	RosBREEDSNP_SNP_AG_1122860_Lg3_00866_MAF20_422432_exon2	AX-105222534	2.124	164	3	-	-	-	-	-	-	no
785	RosBREEDSNP_SNP_AG_1131825_Lg3_00866_MAF50_MDP0000151511_exon2	AX-105217838	2.205	164	3	-	-	-	-	-	-	no
2724	RosBREEDSNP_SNP_TC_1142062_Lg3_00866_MAF50_MDP0000268101_exon2	AX-105186328	2.205	164	3	-	-	-	-	-	A	no
225	GDsnp00866	AX-115182010	2.205	164	3	-	-	-	-	-	-	no
595	MR_7_R214	AX-115182136	2.236	-	3	A	-	-	-	-	-	no
10488	SNP_FB_0531582	AX-115193651	2.637	-	3	-	-	-	-	-	-	no
598	MR_rp16k15_M80	AX-115182139	2.9	165	3	A	-	-	-	-	-	no
5825	SNP_FB_0171159	AX-115187529	3.031	165	3	-	-	-	-	-	-	no
5824	SNP_FB_0171157	AX-115187528	3.031	165	3	-	-	-	-	-	-	no
5823	SNP_FB_0171143	AX-115187527	3.031	-	3	-	-	-	-	-	A	yes
5822	SNP_FB_0171139	AX-115187526	3.031	165	3	-	-	-	-	A	-	no
5820	SNP_FB_0171130	AX-115187524	3.031	165	3	-	-	-	-	-	-	no
5819	SNP_FB_0171126	AX-115187523	3.031	165	3	-	-	-	-	-	-	no
5818	SNP_FB_0171124	AX-115187521	3.031	165	3	-	-	-	-	-	-	no
596	MR_EH034548_K35	AX-115182137	3.15	-	3	-	-	-	-	-	-	no
2106	RosBREEDSNP_SNP_GA_1759940_Lg3_EB140229_MAF40_751059_exon1	AX-105182365	3.411	-	3	-	-	-	-	-	-	no
1595	RosBREEDSNP_SNP_CT_1954647_Lg3_RosCOS1698_MAF10_MDP0000482564_exon1	AX-105185446	3.787	166	3	-	-	-	-	-	-	no
10201	SNP_FB_0507616	AX-115193247	3.916	-	3	-	-	-	-	A	-	no
10202	SNP_FB_0507619	AX-115193249	3.916	166	3	-	-	-	-	-	-	no
10204	SNP_FB_0507628	AX-115193251	3.916	166	3	-	-	-	-	-	-	no
10205	SNP_FB_0507630	AX-115193252	3.916	166	3	-	-	-	-	-	A	no
10206	SNP_FB_0507632	AX-115193253	3.916	166	3	-	-	-	-	-	A	no
4231	SNP_FB_0060688	AX-115185158	4.6	-	3	-	-	-	-	A	-	no
4232	SNP_FB_0060701	AX-115185159	4.6	-	3	-	-	-	-	-	-	no
2200	RosBREEDSNP_SNP_GA_2462827_Lg3_RosCOS1398_MAF30_1667504_exon1	AX-115193263	5.697	-	3	-	-	-	-	-	-	no
4094	SNP_FB_0053130	AX-115184914	6.244	167	3	-	-	-	-	-	-	no
1670	RosBREEDSNP_SNP_CT_2659646_Lg3_02300_MAF40_1678362_exon5	AX-115193274	6.316	167	3	-	-	-	-	A	-	no
10211	SNP_FB_0508582	AX-115193266	6.316	-	3	-	-	-	-	-	-	yes
10212	SNP_FB_0508585	AX-115193267	6.316	167	3	-	-	-	-	A	-	no
10213	SNP_FB_0508590	AX-115193268	6.316	167	3	-	-	-	-	B	-	no
10216	SNP_FB_0508594	AX-115193271	6.316	167	3	-	-	-	-	-	-	no
10217	SNP_FB_0508595	AX-115193272	6.316	167	3	-	-	-	-	-	-	no
10218	SNP_FB_0508599	AX-115193273	6.316	167	3	-	-	-	-	-	-	no
509	GDsnp02300	AX-115182103	6.48	-	3	-	-	-	-	-	-	no
16825	SNP_FB_1055492	AX-115184666	7.044	-	3	-	-	-	-	A	-	no
16821	SNP_FB_1055478	AX-115184661	7.044	-	3	-	-	-	-	-	-	no
10220	SNP_FB_0508640	AX-115193283	7.81	-	3	-	-	-	-	A	-	no
10219	SNP_FB_0508639	AX-115193282	7.81	-	3	-	-	-	-	-	-	no
15818	SNP_FB_0964033	AX-115193209	8.303	-	3	-	-	-	-	-	-	no
15819	SNP_FB_0964034	AX-115193210	8.303	168	3	-	-	-	-	-	-	no
15820	SNP_FB_0964036	AX-115193211	8.303	-	3	-	-	-	-	-	-	yes
15821	SNP_FB_0964039	AX-115193212	8.303	168	3	-	-	-	-	-	-	no
15822	SNP_FB_0964042	AX-115193213	8.303	168	3	-	-	-	-	-	-	no
15823	SNP_FB_0964043	AX-115193214	8.303	168	3	-	-	-	-	-	B	no
15824	SNP_FB_0964044	AX-115193215	8.303	168	3	-	-	-	-	-	-	no
15825	SNP_FB_0964046	AX-115193216	8.303	168	3	-	-	-	-	-	-	no
3060	RosBREEDSNP_SNP_TC_3834966_Lg3_00124_MAF40_1646586_exon1	AX-115181873	9.075	-	3	-	-	-	-	B	-	no
2376	RosBREEDSNP_SNP_GA_3879835_Lg3_00124_MAF10_761908_exon1	AX-105204519	9.366	169	3	-	-	-	-	A	-	no
1823	RosBREEDSNP_SNP_CT_3897206_Lg3_00124_MAF50_1646569_exon1	AX-115193305	9.486	169	3	-	-	-	-	-	-	no
10229	SNP_FB_0509750	AX-115193302	9.486	169	3	-	-	-	-	-	-	no
10230	SNP_FB_0509751	AX-115193303	9.486	169	3	-	-	-	-	-	-	no
61	GDsnp00124	AX-105218286	9.486	169	3	-	-	-	-	B	-	no
10232	SNP_FB_0509858	AX-115193310	9.711	170	3	-	-	-	-	-	-	no
10233	SNP_FB_0509863	AX-115193311	9.711	170	3	-	-	-	-	-	-	no
10234	SNP_FB_0509864	AX-115193312	9.711	170	3	-	-	-	-	-	-	no
10236	SNP_FB_0510256	AX-115193314	9.994	171	3	-	-	-	-	-	-	no
10240	SNP_FB_0510270	AX-115193319	9.994	171	3	-	-	-	-	B	-	no
10241	SNP_FB_0510271	AX-115193320	9.994	171	3	-	-	-	-	-	-	no
10242	SNP_FB_0510273	AX-115193321	9.994	171	3	-	-	-	-	-	-	no
10244	SNP_FB_0510280	AX-115193323	9.994	171	3	-	-	-	-	-	-	no
17822	SNP_FB_1108527	AX-115185984	10.038	171	3	-	-	-	-	-	-	no
17821	SNP_FB_1108526	AX-115185983	10.038	171	3	-	-	-	-	-	-	no
106	GDsnp00276	AX-115181875	10.28	-	3	-	-	-	-	-	-	no
10246	SNP_FB_0510353	AX-115193328	10.592	172	3	-	-	-	-	B	-	no
10247	SNP_FB_0510355	AX-115193329	10.592	172	3	-	-	-	-	-	-	no
10249	SNP_FB_0510361	AX-115193331	10.592	-	3	-	-	-	-	-	-	no
10250	SNP_FB_0510362	AX-115193332	10.592	172	3	-	-	-	-	-	-	no
10251	SNP_FB_0510363	AX-115193333	10.592	172	3	-	-	-	-	B	-	no
10252	SNP_FB_0510368	AX-115193334	10.592	172	3	-	-	-	-	-	-	no
2415	RosBREEDSNP_SNP_GA_4958565_Lg3_MDP0000694489__MDP0000694489_exon1	AX-105183419	10.592	172	3	-	-	-	-	-	-	no
10253	SNP_FB_0510370	AX-115193336	10.592	172	3	-	-	-	-	-	-	no
10254	SNP_FB_0510372	AX-115193337	10.592	172	3	-	-	-	-	-	-	no
2419	RosBREEDSNP_SNP_GA_5111953_Lg3_01957_MAF20_MDP0000389025_exon1	AX-115182687	10.71	172	3	-	-	-	-	-	-	no
10255	SNP_FB_0510712	AX-115193338	11.232	173	3	-	-	-	-	A	-	no
10256	SNP_FB_0510714	AX-115193339	11.232	173	3	-	-	-	-	-	-	no
10257	SNP_FB_0510715	AX-115193340	11.232	173	3	-	-	-	-	-	-	no
10258	SNP_FB_0510716	AX-115193341	11.232	173	3	-	-	-	-	-	-	no
10259	SNP_FB_0510717	AX-115193342	11.232	173	3	-	-	-	-	-	A	no
453	GDsnp01957	AX-105194354	11.232	173	3	-	-	-	-	-	-	no
10261	SNP_FB_0510764	AX-115193345	11.232	173	3	-	-	-	-	-	-	no
1432	RosBREEDSNP_SNP_CA_5949706_Lg3_01263_MAF50_581465_exon1	AX-105203951	13.321	174	3	-	-	-	-	-	-	no
3118	RosBREEDSNP_SNP_TC_5968340_Lg3_01263_MAF50_20343_exon1	AX-105210807	13.37	174	3	-	-	-	-	-	-	no
10265	SNP_FB_0512515	AX-115193357	13.37	174	3	-	-	-	-	-	-	no
10266	SNP_FB_0512516	AX-115193358	13.37	174	3	-	-	-	-	A	-	no
10267	SNP_FB_0512519	AX-115193359	13.37	174	3	-	-	-	-	-	B	no
1433	RosBREEDSNP_SNP_CA_6160259_Lg3_00073_MAF20_1653735_exon1	AX-105212037	13.828	-	3	-	-	-	-	A	-	no
2458	RosBREEDSNP_SNP_GA_6162720_Lg3_00073_MAF20_1629415_exon4	AX-115182702	13.828	-	3	-	-	-	-	-	-	no
10268	SNP_FB_0513152	AX-115193360	14.314	-	3	-	-	-	-	-	-	yes
10269	SNP_FB_0513157	AX-115193361	14.314	175	3	-	-	-	-	A	-	yes
10271	SNP_FB_0513161	AX-115193363	14.314	-	3	-	-	-	-	-	-	yes
10274	SNP_FB_0513171	AX-115193366	14.314	-	3	-	-	-	-	A	-	yes
1435	RosBREEDSNP_SNP_CA_6212477_Lg3_00073_MAF40_1667405_exon2	AX-105191662	14.314	-	3	-	-	-	-	A	-	yes
10275	SNP_FB_0513181	AX-115193367	14.314	175	3	-	-	-	-	-	-	no
10276	SNP_FB_0513187	AX-115193368	14.314	175	3	-	-	-	-	B	-	no
2462	RosBREEDSNP_SNP_GA_6242616_Lg3_00073_MAF30_1679536_exon2	AX-105206881	14.377	175	3	-	-	-	-	-	-	no
46	GDsnp00073	AX-115181876	14.614	-	3	-	-	-	-	-	A	no
2468	RosBREEDSNP_SNP_GA_6539382_Lg3_01921_MAF30_1666387_exon1	AX-115182704	15.332	176	3	-	-	-	-	-	A	no
760	RosBREEDSNP_SNP_AC_6543192_Lg3_01921_MAF10_MDP0000901621_exon1	AX-105176039	15.332	176	3	-	-	-	B	-	-	no
10279	SNP_FB_0513956	AX-115193371	15.441	176	3	-	-	-	-	-	-	no
10280	SNP_FB_0513958	AX-115193372	15.441	-	3	A	-	-	-	-	-	no
10281	SNP_FB_0513959	AX-115193373	15.441	176	3	-	-	-	-	-	-	no
1920	RosBREEDSNP_SNP_CT_6561113_Lg3_01921_MAF40_962276_exon1	AX-115193378	15.441	176	3	-	-	-	-	-	-	no
10283	SNP_FB_0513966	AX-115193376	15.441	-	3	-	-	-	-	-	-	yes
17292	SNP_FB_1082540	AX-115183444	15.983	-	3	-	-	-	-	-	-	yes
17291	SNP_FB_1082539	AX-115183443	15.983	-	3	-	-	-	-	-	-	no
17290	SNP_FB_1082537	AX-115183442	15.983	177	3	-	-	-	-	-	-	no
17289	SNP_FB_1082533	AX-115183441	15.983	-	3	-	-	-	-	-	-	no
17288	SNP_FB_1082532	AX-115183440	15.983	177	3	-	-	-	-	-	-	no
17287	SNP_FB_1082531	AX-115183439	15.983	177	3	-	-	-	-	B	-	no
17286	SNP_FB_1082529	AX-115183438	15.983	177	3	-	-	-	-	-	-	no
17285	SNP_FB_1082527	AX-115183437	15.983	177	3	-	-	-	-	-	-	no
17284	SNP_FB_1082526	AX-115183436	15.983	177	3	-	-	-	-	-	-	no
17283	SNP_FB_1082525	AX-115183435	15.983	-	3	-	-	-	-	-	-	yes
10284	SNP_FB_0514188	AX-115193380	16.608	-	3	-	-	-	-	-	-	no
10285	SNP_FB_0514189	AX-115193381	16.608	178	3	-	-	-	-	-	-	no
10286	SNP_FB_0514190	AX-115193382	16.608	-	3	-	-	-	-	-	B	no
10287	SNP_FB_0514192	AX-115193383	16.608	178	3	-	-	-	-	-	-	no
10288	SNP_FB_0514203	AX-115193384	16.608	178	3	-	-	-	-	A	-	no
10289	SNP_FB_0514806	AX-115193385	16.881	-	3	-	-	-	-	A	-	no
1219	RosBREEDSNP_SNP_AG_7146440_Lg3_01493_MAF20_MDP0000315272_exon4	AX-115193393	16.881	-	3	-	-	-	-	-	-	no
10291	SNP_FB_0514810	AX-115193387	16.881	179	3	-	-	-	-	A	-	no
10294	SNP_FB_0514815	AX-115193390	16.881	-	3	-	-	-	-	B	-	yes
10295	SNP_FB_0514816	AX-115193391	16.881	179	3	-	-	-	-	-	-	no
1221	RosBREEDSNP_SNP_AG_7171067_Lg3_01493_MAF50_357233_exon1	AX-115182344	16.892	179	3	-	-	-	-	-	-	no
1930	RosBREEDSNP_SNP_CT_7178316_Lg3_01493_MAF30_1666882_exon4	AX-105176091	16.892	179	3	-	-	-	-	-	-	no
325	GDsnp01493	AX-115182047	16.892	179	3	-	-	-	-	-	A	no
10297	SNP_FB_0515428	AX-115193394	18.109	180	3	-	-	-	-	-	-	no
10298	SNP_FB_0515431	AX-115193395	18.109	180	3	-	-	-	-	B	-	no
10300	SNP_FB_0515435	AX-115193397	18.109	180	3	-	-	-	-	-	-	no
10302	SNP_FB_0515442	AX-115193399	18.109	180	3	-	-	-	-	-	-	no
10303	SNP_FB_0515444	AX-115193400	18.109	180	3	-	-	-	-	-	-	no
10304	SNP_FB_0515445	AX-115193401	18.109	180	3	-	-	-	-	-	B	no
10305	SNP_FB_0515932	AX-115193405	18.926	181	3	-	-	-	-	-	A	no
10306	SNP_FB_0515934	AX-115193406	18.926	181	3	-	-	-	-	-	-	no
10307	SNP_FB_0515937	AX-115193407	18.926	181	3	-	-	-	-	-	-	no
10309	SNP_FB_0515956	AX-115193409	18.926	181	3	-	-	-	-	-	-	no
10312	SNP_FB_0515965	AX-115193412	18.926	181	3	-	-	-	-	-	A	no
10313	SNP_FB_0516373	AX-115193417	19.94	182	3	-	-	-	-	-	-	no
10316	SNP_FB_0516380	AX-115193420	19.943	182	3	-	-	-	-	A	-	no
10317	SNP_FB_0516384	AX-115193421	19.943	182	3	-	-	-	-	B	-	no
10318	SNP_FB_0516385	AX-115193422	19.943	182	3	-	-	-	-	-	-	no
10319	SNP_FB_0516386	AX-115193423	19.943	-	3	-	-	-	-	-	-	yes
10320	SNP_FB_0516392	AX-115193424	19.943	182	3	-	-	-	-	-	-	no
10321	SNP_FB_0516397	AX-115193425	19.943	182	3	-	-	-	-	B	-	no
10322	SNP_FB_0516399	AX-115193426	19.943	182	3	-	-	-	-	A	-	no
1953	RosBREEDSNP_SNP_CT_8503130_Lg3_RosCOS3572_MAF40_6179_exon1	AX-115182553	20.027	183	3	-	-	-	-	A	-	no
1253	RosBREEDSNP_SNP_AG_8507285_Lg3_RosCOS3572_MAF20_793561_exon1	AX-105198343	20.027	183	3	-	-	-	-	B	-	no
1954	RosBREEDSNP_SNP_CT_8516804_Lg3_RosCOS3572_MAF30_324882_exon1	AX-115182554	20.027	183	3	-	-	-	-	-	B	no
15832	SNP_FB_0966303	AX-115193255	21.026	184	3	-	-	-	-	-	-	no
15833	SNP_FB_0966311	AX-115193256	21.041	184	3	-	-	-	-	-	-	no
15834	SNP_FB_0966313	AX-115193257	21.041	-	3	-	-	-	-	-	-	yes
15835	SNP_FB_0966316	AX-115193259	21.041	184	3	-	-	-	-	-	-	no
15836	SNP_FB_0966321	AX-115193260	21.041	184	3	-	-	-	-	-	A	no
10323	SNP_FB_0516970	AX-115193431	21.052	184	3	-	-	-	-	A	-	no
10327	SNP_FB_0516977	AX-115193435	21.052	184	3	-	-	-	-	-	-	no
10329	SNP_FB_0516982	AX-115193437	21.052	184	3	-	-	-	-	-	-	no
10330	SNP_FB_0517251	AX-115193441	21.929	185	3	-	-	-	-	-	-	no
10333	SNP_FB_0517256	AX-115193444	21.929	185	3	-	-	-	-	-	-	no
1968	RosBREEDSNP_SNP_CT_9091637_Lg3_RosCOS449_MAF40_1667685_exon1	AX-115193451	21.929	185	3	-	-	-	-	-	-	no
2706	RosBREEDSNP_SNP_GT_9093756_Lg3_RosCOS449_MAF20_570407_exon1	AX-105199850	21.929	185	3	-	-	-	-	-	-	no
3174	RosBREEDSNP_SNP_TC_9101679_Lg3_RosCOS449_MAF30_519186_exon1	AX-115182918	21.929	-	3	-	-	-	-	-	-	no
1267	RosBREEDSNP_SNP_AG_9121744_Lg3_RosCOS449_MAF10_491206_exon2	AX-115182361	21.952	185	3	-	-	-	-	B	-	no
1452	RosBREEDSNP_SNP_CA_9464559_Lg3_02195_MAF10_1626126_exon1	AX-105188366	22.211	-	3	-	-	-	-	-	-	no
1271	RosBREEDSNP_SNP_AG_9544220_Lg3_02195_MAF50_1685314_exon2	AX-105180852	22.481	186	3	-	-	-	-	-	-	no
10337	SNP_FB_0518011	AX-115193457	22.594	186	3	-	-	-	-	-	A	no
10339	SNP_FB_0518016	AX-115193459	22.594	186	3	-	-	-	-	-	-	no
15838	SNP_FB_0966546	AX-115193276	23.032	187	3	-	-	-	-	-	-	no
15840	SNP_FB_0966555	AX-115193278	23.032	187	3	-	-	-	-	A	-	no
15841	SNP_FB_0966558	AX-115193279	23.032	187	3	-	-	-	-	-	-	no
15842	SNP_FB_0966560	AX-115193280	23.032	-	3	-	-	-	-	-	-	yes
15843	SNP_FB_0966561	AX-115193281	23.033	187	3	-	-	-	-	-	-	no
17903	SNP_FB_1115015	AX-115194004	23.981	188	3	-	-	-	-	-	-	no
17904	SNP_FB_1115016	AX-115194005	23.981	188	3	-	-	-	-	-	-	no
17907	SNP_FB_1115033	AX-115194008	23.981	188	3	-	-	-	-	A	-	no
17409	SNP_FB_1088351	AX-115193237	23.998	188	3	-	-	-	-	-	-	no
17410	SNP_FB_1088358	AX-115193239	24.032	189	3	-	-	-	-	-	-	no
17411	SNP_FB_1088361	AX-115193240	24.032	189	3	-	-	-	-	-	A	no
3346	RosBREEDSNP_SNP_TG_9950780_Lg3_01990_MAF20_1650542_exon1	AX-105181139	24.109	-	3	-	-	-	-	B	-	no
10342	SNP_FB_0518713	AX-115193463	24.109	189	3	-	-	-	-	A	-	no
10343	SNP_FB_0518717	AX-115193464	24.109	189	3	-	-	-	-	-	-	no
10344	SNP_FB_0518719	AX-115193465	24.109	189	3	-	-	-	-	-	-	no
10346	SNP_FB_0518723	AX-115193467	24.109	189	3	-	-	-	-	B	-	no
2529	RosBREEDSNP_SNP_GA_9966749_Lg3_01990_MAF10_266458_exon1	AX-105212140	24.225	-	3	-	-	-	-	A	-	no
10349	SNP_FB_0519392	AX-115193470	24.822	190	3	-	-	-	-	-	B	no
10351	SNP_FB_0519397	AX-115193473	24.822	190	3	-	-	-	-	-	-	no
10352	SNP_FB_0519398	AX-115193474	24.822	190	3	-	-	-	-	-	-	no
10353	SNP_FB_0519403	AX-115193475	24.822	190	3	-	-	-	-	A	-	no
10354	SNP_FB_0519418	AX-115193477	24.822	190	3	-	-	-	-	-	-	no
10357	SNP_FB_0519976	AX-115193480	26.352	191	3	-	-	-	-	-	-	no
2532	RosBREEDSNP_SNP_GT_10498941_Lg3_00194_MAF10_MDP0000276307_exon2	AX-105216944	26.352	191	3	-	-	-	-	-	A	yes
10358	SNP_FB_0519985	AX-115193481	26.352	191	3	-	-	-	-	-	-	no
10359	SNP_FB_0519986	AX-115193482	26.352	191	3	-	-	-	-	-	-	no
10360	SNP_FB_0519988	AX-115193483	26.352	191	3	-	-	-	-	-	B	no
3192	RosBREEDSNP_SNP_TG_10518958_Lg3_00194_MAF10_109422_exon1	AX-115182926	26.76	-	3	-	-	B	-	-	-	no
3193	RosBREEDSNP_SNP_TG_10540206_Lg3_00194_MAF20_346466_exon1	AX-115182927	26.76	-	3	-	-	-	-	B	-	no
1989	RosBREEDSNP_SNP_GA_10707191_Lg3_00874_MAF50_1649316_exon1	AX-105175016	27.495	-	3	-	-	-	-	-	A	no
229	GDsnp00874	AX-105207194	27.495	-	3	-	-	-	-	-	-	no
83	GDsnp00194	AX-115181966	27.857	192	3	-	-	-	-	-	-	no
15850	SNP_FB_0967952	AX-115193306	27.946	192	3	-	-	-	-	-	-	no
15852	SNP_FB_0967968	AX-115193308	27.946	192	3	-	-	-	-	-	-	no
15853	SNP_FB_0967988	AX-115193309	27.946	192	3	-	-	-	-	-	-	yes
15251	SNP_FB_0909627	AX-115189887	27.959	-	3	-	-	-	-	-	-	yes
15252	SNP_FB_0909632	AX-115189888	27.959	192	3	-	-	-	-	-	-	no
15253	SNP_FB_0909633	AX-115189889	27.959	192	3	-	-	-	-	-	-	no
1475	RosBREEDSNP_SNP_CT_11552808_Lg3_02220_MAF20_MDP0000197315_exon2	AX-105183833	28.891	-	3	-	-	-	-	-	A	no
10376	SNP_FB_0522112	AX-115193501	29.076	-	3	-	-	-	-	B	-	no
2731	RosBREEDSNP_SNP_TC_11572647_Lg3_02220_MAF50_MDP0000570186_exon1	AX-105175409	29.076	-	3	-	-	-	-	B	-	yes
15546	SNP_FB_0938085	AX-115192049	29.596	-	3	-	-	-	-	-	A	no
1483	RosBREEDSNP_SNP_CT_11933435_Lg3_01885_MAF20_MDP0000884780_exon1	AX-105187988	29.91	-	3	-	-	-	-	A	-	no
17413	SNP_FB_1088745	AX-115193243	30.044	-	3	-	-	-	-	-	A	no
17414	SNP_FB_1088748	AX-115193244	30.044	193	3	-	-	-	-	-	-	no
3198	RosBREEDSNP_SNP_TG_11994788_Lg3_01885_MAF30_511837_exon1	AX-105212991	30.108	-	3	-	-	-	-	A	-	yes
10377	SNP_FB_0522930	AX-115193502	30.108	-	3	-	-	-	-	-	B	yes
10378	SNP_FB_0522934	AX-115193504	30.108	193	3	-	-	-	-	-	A	no
10379	SNP_FB_0522936	AX-115193505	30.108	193	3	B	-	-	-	-	-	no
10380	SNP_FB_0522937	AX-115193506	30.108	193	3	-	-	-	-	-	B	no
10381	SNP_FB_0522939	AX-115193507	30.108	193	3	-	-	-	-	-	-	no
10382	SNP_FB_0522941	AX-115193508	30.108	193	3	-	-	-	-	-	-	no
10384	SNP_FB_0523602	AX-115193510	30.337	-	3	-	-	-	-	-	-	no
10389	SNP_FB_0523626	AX-115193515	30.337	-	3	-	-	-	-	-	A	yes
10392	SNP_FB_0524740	AX-115193518	31.154	194	3	-	-	-	-	-	A	no
10393	SNP_FB_0524741	AX-115193519	31.154	194	3	-	-	-	-	-	-	no
10394	SNP_FB_0524745	AX-115193520	31.156	194	3	-	-	-	-	-	A	no
10395	SNP_FB_0524762	AX-115193521	31.16	194	3	-	-	-	-	-	-	no
467	GDsnp02020	AX-105199186	31.16	194	3	-	-	-	-	-	-	no
10396	SNP_FB_0524775	AX-115193522	31.164	194	3	-	-	-	-	-	-	no
10397	SNP_FB_0524777	AX-115193523	31.165	194	3	-	-	-	-	-	-	no
2029	RosBREEDSNP_SNP_GA_12760479_Lg3_02020_MAF50_1633838_exon4	AX-105201450	31.203	194	3	-	-	-	-	-	-	no
13267	SNP_FB_0739977	AX-115197928	31.468	195	3	-	-	-	-	-	-	yes
13263	SNP_FB_0739943	AX-115197924	31.468	195	3	-	-	-	-	-	-	no
13262	SNP_FB_0739942	AX-115197923	31.468	195	3	-	-	-	-	-	-	no
10398	SNP_FB_0525277	AX-115193524	31.506	195	3	-	-	-	-	-	-	no
10399	SNP_FB_0525284	AX-115193526	31.506	195	3	-	-	-	-	-	B	no
10401	SNP_FB_0525289	AX-115193528	31.506	-	3	-	-	-	-	-	-	yes
9366	SNP_FB_0441679	AX-115183735	31.576	195	3	-	-	-	-	-	-	no
1519	RosBREEDSNP_SNP_CT_13512352_Lg3_57248__57248_exon1	AX-105178817	31.88	-	3	-	-	-	-	-	-	no
10405	SNP_FB_0526094	AX-115193541	32.681	196	3	-	-	-	-	A	-	no
10403	SNP_FB_0526081	AX-115193538	32.681	196	3	-	-	-	-	-	A	no
10404	SNP_FB_0526085	AX-115193540	32.681	196	3	-	-	-	-	A	-	no
10406	SNP_FB_0526105	AX-115193542	32.681	-	3	-	-	-	-	-	A	yes
10408	SNP_FB_0526121	AX-115193544	32.681	-	3	-	-	-	-	-	-	no
10410	SNP_FB_0526347	AX-115193554	32.802	-	3	-	-	-	-	-	-	no
6570	SNP_FB_0226247	AX-115188614	32.894	197	3	-	-	-	-	B	-	no
6571	SNP_FB_0226249	AX-115188615	32.894	197	3	-	-	-	-	-	-	no
6572	SNP_FB_0226250	AX-115188616	32.894	197	3	-	-	-	-	-	B	no
6573	SNP_FB_0226262	AX-115188617	32.894	-	3	-	-	-	-	A	-	yes
10414	SNP_FB_0526748	AX-115193558	33.491	198	3	-	-	-	-	B	-	no
2054	RosBREEDSNP_SNP_GA_14445035_Lg3_01124_MAF50_530134_exon1	NA	33.491	198	3	-	-	-	-	-	-	no
10415	SNP_FB_0526754	AX-115193560	33.491	198	3	-	-	-	-	A	-	no
10416	SNP_FB_0526756	AX-115193561	33.491	198	3	-	-	-	-	-	B	no
2055	RosBREEDSNP_SNP_GA_14457107_Lg3_01124_MAF40_MDP0000155390_exon1	AX-115182587	33.491	198	3	-	-	-	-	-	A	no
10422	SNP_FB_0528100	AX-115193569	34.548	199	3	-	-	-	-	-	-	no
10424	SNP_FB_0528607	AX-115193571	34.642	199	3	-	-	-	-	A	-	no
10425	SNP_FB_0528609	AX-115193572	34.642	199	3	-	-	-	-	-	-	no
10426	SNP_FB_0528610	AX-115193573	34.642	199	3	-	-	-	-	-	-	no
10428	SNP_FB_0528613	AX-115193575	34.642	199	3	-	-	-	-	B	-	no
2074	RosBREEDSNP_SNP_GA_15329250_Lg3_02546_MAF20_MDP0000316658_exon2	AX-105220754	34.642	199	3	-	-	-	-	-	-	no
10429	SNP_FB_0528620	AX-115193577	34.642	199	3	-	-	-	-	A	-	no
10431	SNP_FB_0528626	AX-115193579	34.642	-	3	-	-	-	-	A	-	yes
532	GDsnp02546	AX-105181643	34.829	-	3	-	-	-	-	-	-	yes
839	RosBREEDSNP_SNP_AG_15369623_Lg3_02546_MAF40_1618444_exon2	AX-115182225	34.829	-	3	-	-	-	-	-	-	no
16074	SNP_FB_0989070	AX-115194976	35.053	200	3	-	-	-	-	-	A	no
16075	SNP_FB_0989074	AX-115194977	35.053	200	3	-	-	-	-	A	-	no
16076	SNP_FB_0989077	AX-115194978	35.053	200	3	-	-	-	-	-	A	no
16078	SNP_FB_0989088	AX-115194981	35.053	200	3	-	-	-	-	-	A	no
16080	SNP_FB_0989094	AX-115194983	35.053	200	3	-	-	-	-	-	-	no
16081	SNP_FB_0989096	AX-115194984	35.053	200	3	-	-	-	-	A	-	no
16082	SNP_FB_0989098	AX-115194985	35.053	200	3	-	-	-	-	-	A	no
13413	SNP_FB_0750664	AX-115198128	35.299	201	3	-	-	-	-	-	A	no
13412	SNP_FB_0750662	AX-115198127	35.299	201	3	-	B	-	-	-	-	no
13411	SNP_FB_0750661	AX-115198126	35.299	-	3	-	-	-	-	-	-	yes
13410	SNP_FB_0750655	AX-115198125	35.299	201	3	-	-	-	-	A	-	no
10448	SNP_FB_0529527	AX-115193602	36.196	-	3	-	-	-	-	-	B	yes
10446	SNP_FB_0529522	AX-115193599	36.196	-	3	-	-	-	-	B	-	yes
5913	SNP_FB_0177204	AX-115187657	36.389	202	3	-	-	-	-	-	-	no
856	RosBREEDSNP_SNP_AG_16704372_Lg3_14441__14441_exon1	AX-105190255	36.425	202	3	-	-	-	-	A	-	no
2805	RosBREEDSNP_SNP_TC_16704383_Lg3_14441_MAF20_14441_exon1	AX-105190163	36.425	202	3	-	-	-	-	-	-	no
3219	RosBREEDSNP_SNP_TG_16704479_Lg3_14441_MAF40_14441_exon1	AX-115193613	36.425	202	3	-	-	-	-	A	-	no
10452	SNP_FB_0529680	AX-115193608	36.425	202	3	-	-	-	-	B	-	no
658	RosBREEDSNP_SNP_AC_16948009_Lg3_00921_MAF50_1682392_exon1	AX-105208450	37.255	203	3	-	-	-	-	-	-	no
240	GDsnp00921	AX-105199754	37.255	203	3	-	-	-	-	B	-	no
864	RosBREEDSNP_SNP_AG_16988161_Lg3_00921_MAF20_MDP0000188581_exon2	AX-105201950	37.255	-	3	-	-	-	-	-	-	yes
2097	RosBREEDSNP_SNP_GA_16990247_Lg3_00921_MAF30_1662533_exon2	AX-105181147	37.257	-	3	-	-	-	-	A	-	no
10466	SNP_FB_0530629	AX-115193627	37.386	203	3	-	-	-	-	-	A	no
10468	SNP_FB_0530651	AX-115193630	37.386	203	3	-	-	-	-	-	A	no
15473	SNP_FB_0932246	AX-115191540	37.479	-	3	-	-	-	-	-	A	yes
1582	RosBREEDSNP_SNP_CT_18379820_Lg3_02690_MAF20_MDP0000522401_exon2	AX-105184302	37.479	204	3	-	-	-	-	-	A	no
15860	SNP_FB_0970299	AX-115193414	37.506	204	3	-	-	-	-	-	A	no
15861	SNP_FB_0970300	AX-115193415	37.51	204	3	B	-	-	-	-	-	no
1583	RosBREEDSNP_SNP_CT_18399291_Lg3_02690_MAF20_MDP0000659822_exon1	AX-115182454	37.63	204	3	-	-	-	-	-	A	no
9958	SNP_FB_0487698	AX-115192773	37.899	-	3	-	-	-	-	-	A	yes
9959	SNP_FB_0487702	AX-115192774	37.899	-	3	-	-	-	-	-	-	no
9962	SNP_FB_0487722	AX-115192777	37.899	-	3	-	-	-	-	-	-	no
10491	SNP_FB_0531789	AX-115193654	37.953	205	3	-	-	-	-	-	-	no
10492	SNP_FB_0531790	AX-115193655	37.953	-	3	-	-	-	-	-	-	yes
10493	SNP_FB_0531791	AX-115193656	37.953	205	3	-	-	-	-	-	-	no
10494	SNP_FB_0531792	AX-115193657	37.953	-	3	-	-	-	-	B	-	yes
10495	SNP_FB_0531795	AX-115193658	37.953	205	3	-	-	-	-	-	A	no
15863	SNP_FB_0970328	AX-115193438	37.956	-	3	-	-	-	-	-	-	no
2133	RosBREEDSNP_SNP_GA_18978889_Lg3_02804_MAF50_501695_exon2	AX-115193450	37.956	-	3	-	-	-	-	A	-	no
15865	SNP_FB_0970332	AX-115193440	37.956	-	3	-	-	-	-	A	-	no
555	GDsnp02804	AX-115193449	37.956	-	3	-	-	-	-	-	-	yes
12768	SNP_FB_0702838	AX-115197163	37.956	-	3	-	-	-	-	-	-	yes
12766	SNP_FB_0702811	AX-115197161	37.956	-	3	-	-	-	-	-	-	no
15867	SNP_FB_0970428	AX-115193453	38.048	-	3	-	-	-	-	-	-	yes
10496	SNP_FB_0532324	AX-115193659	38.05	-	3	-	-	-	-	-	-	no
10497	SNP_FB_0532325	AX-115193660	38.05	-	3	-	-	-	-	-	A	no
10504	SNP_FB_0532568	AX-115193671	38.474	206	3	-	-	-	-	-	-	no
10505	SNP_FB_0532569	AX-115193672	38.474	206	3	-	-	-	-	-	-	no
10506	SNP_FB_0532571	AX-115193673	38.474	206	3	-	-	-	-	-	-	no
10509	SNP_FB_0532580	AX-115193676	38.474	-	3	-	-	-	-	-	B	yes
10511	SNP_FB_0532855	AX-115193678	39.05	-	3	-	-	-	-	A	-	yes
10514	SNP_FB_0532869	AX-115193681	39.05	-	3	-	-	-	-	-	A	no
10515	SNP_FB_0532870	AX-115193682	39.05	-	3	-	-	-	-	A	-	no
10516	SNP_FB_0532871	AX-115193683	39.05	-	3	-	-	-	-	-	-	no
10518	SNP_FB_0533167	AX-115193685	39.528	-	3	-	-	-	-	-	-	yes
10519	SNP_FB_0533170	AX-115193686	39.528	207	3	-	-	-	-	-	A	no
10520	SNP_FB_0533171	AX-115193687	39.528	-	3	-	-	-	-	A	-	no
10522	SNP_FB_0533178	AX-115193689	39.528	207	3	-	-	-	-	-	-	no
10526	SNP_FB_0533202	AX-115193693	39.528	-	3	-	-	-	-	-	-	no
542	GDsnp02644	AX-115182112	39.628	207	3	-	-	-	-	-	A	no
10550	SNP_FB_0534192	AX-115193718	39.728	-	3	-	-	-	-	-	-	yes
10549	SNP_FB_0534191	AX-115193717	39.728	208	3	-	-	-	-	A	-	no
10548	SNP_FB_0534189	AX-115193716	39.728	-	3	-	-	-	-	-	-	yes
10546	SNP_FB_0534182	AX-115193714	39.728	208	3	-	-	-	-	-	-	no
10545	SNP_FB_0534175	AX-115193713	39.728	208	3	-	-	-	-	-	A	no
17899	SNP_FB_1114911	AX-115193891	39.873	-	3	-	-	-	-	-	-	no
10262	SNP_FB_0511284	AX-115193354	40.211	209	3	-	-	-	-	A	-	no
10561	SNP_FB_0535685	AX-115193755	40.32	209	3	-	-	-	-	-	-	no
10562	SNP_FB_0535687	AX-115193756	40.32	209	3	-	-	-	-	A	-	no
10565	SNP_FB_0535696	AX-115193759	40.32	209	3	-	-	-	-	B	-	no
18012	snpEB148130	AX-115182995	40.519	-	3	-	-	-	-	A	-	no
2181	RosBREEDSNP_SNP_GA_23360673_Lg3_00663_MAF30_1631147_exon2	AX-105218114	40.78	-	3	-	-	-	-	A	-	no
2891	RosBREEDSNP_SNP_TC_24102468_Lg3_01728_MAF40_1669728_exon1	AX-115182838	41.148	210	3	-	-	-	-	B	-	no
1646	RosBREEDSNP_SNP_CT_24111076_Lg3_01728_MAF50_MDP0000322019_exon3	AX-105206593	41.155	210	3	-	-	-	-	A	-	no
10570	SNP_FB_0536351	AX-115193772	41.155	210	3	-	-	-	-	-	-	no
10571	SNP_FB_0536355	AX-115193773	41.155	210	3	-	-	-	-	-	-	no
10572	SNP_FB_0536356	AX-115193774	41.155	210	3	-	-	-	-	-	-	no
10573	SNP_FB_0536357	AX-115193775	41.155	210	3	-	-	-	-	-	-	no
10574	SNP_FB_0536359	AX-115193776	41.155	210	3	-	-	-	-	-	-	no
10575	SNP_FB_0536360	AX-115193777	41.155	210	3	-	-	-	-	-	-	no
10576	SNP_FB_0536361	AX-115193778	41.155	210	3	-	-	-	-	A	-	no
10577	SNP_FB_0536365	AX-115193779	41.155	210	3	-	-	-	-	-	-	no
2193	RosBREEDSNP_SNP_GA_24141313_Lg3_01728_MAF10_MDP0000161783_exon2	AX-105194070	41.268	-	3	-	-	-	-	-	-	no
244	GDsnp00955	AX-105210037	41.62	-	3	-	-	-	-	-	-	no
10578	SNP_FB_0537030	AX-115193782	42.063	211	3	A	-	-	-	-	-	no
10579	SNP_FB_0537033	AX-115193783	42.066	-	3	-	-	-	-	-	A	yes
10580	SNP_FB_0537040	AX-115193785	42.066	211	3	-	-	-	-	-	-	no
10581	SNP_FB_0537045	AX-115193786	42.066	211	3	-	-	-	-	-	-	no
10582	SNP_FB_0537050	AX-115193788	42.066	211	3	-	-	-	-	-	A	yes
10583	SNP_FB_0537051	AX-115193789	42.066	211	3	-	-	-	-	A	-	no
10584	SNP_FB_0537054	AX-115193790	42.066	211	3	-	-	-	-	-	-	no
15320	SNP_FB_0915100	AX-115190259	42.259	-	3	-	-	-	-	-	-	yes
17098	SNP_FB_1072237	AX-115190586	42.45	-	3	-	-	-	-	-	B	yes
17097	SNP_FB_1072230	AX-115190585	42.458	-	3	-	-	-	-	-	-	no
17096	SNP_FB_1072228	AX-115190584	42.458	-	3	-	-	-	-	-	-	no
17095	SNP_FB_1072225	AX-115190583	42.458	-	3	-	-	-	-	-	-	no
17094	SNP_FB_1072223	AX-115190582	42.458	-	3	-	-	-	-	B	-	yes
15275	SNP_FB_0912450	AX-115190039	42.726	-	3	-	-	-	-	-	-	no
10585	SNP_FB_0537437	AX-115193795	42.832	-	3	-	-	-	-	-	-	no
17729	SNP_FB_1105289	AX-115199648	42.933	-	3	-	-	-	-	-	A	yes
17730	SNP_FB_1105290	AX-115199649	42.933	-	3	-	-	-	-	-	-	no
17732	SNP_FB_1105299	AX-115199651	42.933	-	3	-	-	-	-	-	A	no
2616	RosBREEDSNP_SNP_GT_25471087_Lg3_00278_MAF20_267651_exon1	AX-115193807	43.144	-	3	-	-	-	-	-	-	no
10587	SNP_FB_0537599	AX-115193803	43.144	-	3	-	-	-	-	-	-	no
10588	SNP_FB_0537608	AX-115193804	43.144	-	3	-	-	-	-	B	-	yes
10590	SNP_FB_0537620	AX-115193806	43.144	-	3	-	-	-	-	A	-	yes
4819	SNP_FB_0099458	AX-115185956	43.54	212	3	-	-	-	-	-	B	no
10591	SNP_FB_0537676	AX-115193808	43.675	212	3	-	-	-	-	-	-	no
10592	SNP_FB_0537677	AX-115193809	43.675	212	3	-	-	-	-	-	-	no
10593	SNP_FB_0537678	AX-115193810	43.675	212	3	-	-	-	-	-	-	no
982	RosBREEDSNP_SNP_AG_25869287_Lg3_01642_MAF40_423693_exon2	AX-105193382	43.675	212	3	-	-	-	-	-	-	no
10595	SNP_FB_0537682	AX-115193812	43.729	212	3	-	-	-	-	-	-	yes
366	GDsnp01642	AX-105192762	44.304	213	3	-	-	-	-	-	-	no
2912	RosBREEDSNP_SNP_TC_25900349_Lg3_01642_MAF50_1642190_exon4	AX-105223792	44.304	213	3	-	-	-	-	-	-	no
1357	RosBREEDSNP_SNP_CA_25903444_Lg3_01642_MAF40_476883_exon1	AX-105220836	44.304	213	3	-	-	-	-	-	-	no
10596	SNP_FB_0538276	AX-115193824	44.679	214	3	-	-	-	-	B	-	no
10597	SNP_FB_0538278	AX-115193825	44.679	214	3	-	-	-	-	-	B	no
10598	SNP_FB_0538282	AX-115193826	44.679	-	3	-	-	-	-	A	-	no
10599	SNP_FB_0538287	AX-115193827	44.679	214	3	-	-	-	-	-	-	no
10606	SNP_FB_0538856	AX-115193834	45.243	-	3	-	-	-	-	-	-	no
10608	SNP_FB_0538875	AX-115193836	45.243	-	3	-	-	-	-	A	-	yes
10609	SNP_FB_0538876	AX-115193837	45.243	-	3	-	-	-	-	-	-	yes
15471	SNP_FB_0932003	AX-115191452	45.514	-	3	-	-	-	-	-	-	no
8558	SNP_FB_0385336	AX-115191577	45.737	-	3	-	-	-	-	A	-	no
10611	SNP_FB_0539100	AX-115193839	46.179	215	3	-	-	-	-	-	-	no
10612	SNP_FB_0539106	AX-115193840	46.179	215	3	-	-	-	-	-	B	no
10613	SNP_FB_0539107	AX-115193841	46.179	215	3	-	-	-	-	-	-	no
323	GDsnp01487	AX-105177916	46.179	215	3	-	-	-	-	A	-	no
10615	SNP_FB_0539117	AX-115193843	46.179	215	3	-	-	-	-	-	-	no
10616	SNP_FB_0539118	AX-115193844	46.179	215	3	-	-	-	-	-	-	no
10617	SNP_FB_0539119	AX-115193845	46.179	215	3	-	-	-	-	A	-	no
9057	SNP_FB_0421299	AX-115183265	46.816	216	3	-	-	-	-	-	-	no
9059	SNP_FB_0421310	AX-115183267	46.816	216	3	-	-	-	-	-	B	no
9061	SNP_FB_0421316	AX-115183269	46.816	216	3	-	-	-	-	-	-	yes
10619	SNP_FB_0539481	AX-115193848	46.963	-	3	-	-	-	-	-	-	yes
10623	SNP_FB_0539502	AX-115193852	46.963	216	3	-	-	-	-	-	-	no
10624	SNP_FB_0539505	AX-115193853	46.963	216	3	-	-	-	-	-	-	no
10627	SNP_FB_0539966	AX-115193859	47.639	217	3	-	-	-	-	B	-	no
10628	SNP_FB_0539968	AX-115193860	47.639	217	3	-	-	-	-	B	-	no
175	GDsnp00607	AX-115193855	47.639	217	3	-	-	-	-	-	-	no
10629	SNP_FB_0539974	AX-115193861	47.639	217	3	-	-	-	-	-	-	no
10630	SNP_FB_0539978	AX-115193862	47.639	217	3	-	-	-	-	A	-	no
10631	SNP_FB_0539980	AX-115193863	47.639	217	3	-	-	-	-	-	-	no
2929	RosBREEDSNP_SNP_TC_27745711_Lg3_00607_MAF20_1670076_exon1	AX-105181946	48.092	-	3	-	-	-	-	-	B	no
15877	SNP_FB_0972381	AX-115193667	48.422	-	3	-	-	-	-	A	-	no
17419	SNP_FB_1089463	AX-115193531	49.344	-	3	-	-	-	-	A	-	no
17423	SNP_FB_1089477	AX-115193536	49.344	-	3	-	-	-	-	A	-	no
10632	SNP_FB_0540929	AX-115193865	49.761	-	3	-	-	-	-	-	-	yes
10634	SNP_FB_0540939	AX-115193867	49.761	218	3	A	-	-	-	-	-	no
488	GDsnp02143	AX-105200913	49.761	218	3	-	-	-	-	-	-	no
10635	SNP_FB_0540940	AX-115193868	49.761	-	3	-	-	-	-	-	-	yes
10636	SNP_FB_0540943	AX-115193869	49.761	218	3	-	-	-	-	-	-	no
10637	SNP_FB_0540949	AX-115193871	49.761	218	3	-	-	-	-	-	-	no
11401	SNP_FB_0598053	AX-115195017	51.033	-	3	-	-	-	-	B	-	no
11400	SNP_FB_0598052	AX-115195016	51.033	-	3	-	-	-	-	-	A	no
16071	SNP_FB_0988868	AX-115194969	51.256	219	3	-	-	-	-	-	-	no
16070	SNP_FB_0988860	AX-115194968	51.256	219	3	-	-	-	-	-	-	no
16069	SNP_FB_0988858	AX-115194967	51.256	-	3	-	-	-	-	B	-	yes
16068	SNP_FB_0988856	AX-115194966	51.256	219	3	-	-	-	-	-	-	no
16067	SNP_FB_0988854	AX-115194965	51.256	219	3	-	-	-	-	-	-	no
16066	SNP_FB_0988852	AX-115194964	51.256	219	3	-	-	-	-	-	-	no
1022	RosBREEDSNP_SNP_AG_29362868_Lg3_02463_MAF20_1649846_exon3	AX-105190156	51.986	220	3	-	-	-	-	-	-	no
10638	SNP_FB_0541806	AX-115193880	51.986	220	3	-	-	-	-	-	-	no
10639	SNP_FB_0541807	AX-115193881	51.986	220	3	-	-	-	-	-	-	no
10640	SNP_FB_0541809	AX-115193882	51.986	220	3	-	-	-	-	A	-	no
10641	SNP_FB_0541811	AX-115193883	51.986	220	3	-	-	-	-	-	-	no
10642	SNP_FB_0541814	AX-115193884	51.986	220	3	-	-	-	-	-	-	no
10643	SNP_FB_0541816	AX-115193885	51.986	220	3	-	-	-	-	-	-	no
10645	SNP_FB_0541821	AX-115193887	51.986	220	3	-	-	-	-	-	-	no
1700	RosBREEDSNP_SNP_CT_29370809_Lg3_02463_MAF30_1621936_exon9	AX-105209904	51.986	220	3	-	-	-	-	-	-	no
10646	SNP_FB_0541828	AX-115193889	51.986	220	3	-	-	-	-	-	-	no
525	GDsnp02463	AX-115182107	52.14	-	3	-	-	-	-	-	-	no
15886	SNP_FB_0972921	AX-115193739	52.744	-	3	-	-	-	-	-	-	no
15888	SNP_FB_0972924	AX-115193741	52.744	221	3	-	-	-	-	-	-	no
2631	RosBREEDSNP_SNP_GT_29645640_Lg3_01969_MAF30_187070_exon1	AX-115182755	52.928	221	3	-	-	-	-	-	-	no
458	GDsnp01969	AX-115193896	52.928	221	3	-	-	-	-	-	-	no
10647	SNP_FB_0542263	AX-115193892	52.928	221	3	-	-	-	-	-	-	no
10648	SNP_FB_0542265	AX-105185529	52.928	221	3	-	-	-	-	-	-	no
10649	SNP_FB_0542273	AX-115193893	52.928	221	3	-	-	-	-	B	-	no
10650	SNP_FB_0542275	AX-115193894	52.928	221	3	-	-	-	-	-	-	no
10651	SNP_FB_0542277	AX-115193895	52.928	221	3	-	B	-	-	-	-	no
2632	RosBREEDSNP_SNP_GT_29674295_Lg3_01969_MAF50_919825_exon1	AX-115182756	53.155	-	3	-	-	-	-	-	-	no
1708	RosBREEDSNP_SNP_CT_29678862_Lg3_01969_MAF10_1631032_exon3	AX-105193935	53.165	-	3	-	-	-	-	A	-	no
1713	RosBREEDSNP_SNP_CT_29843361_Lg3_01604_MAF50_1651320_exon3	AX-115193908	53.527	-	3	-	-	-	-	A	-	no
10652	SNP_FB_0542655	AX-115193904	53.527	-	3	-	-	-	-	-	-	no
2956	RosBREEDSNP_SNP_TC_29875324_Lg3_01604_MAF50_213139_exon2	AX-105212618	53.826	222	3	-	-	-	-	B	-	no
1714	RosBREEDSNP_SNP_CT_29946084_Lg3_01937_MAF50_1629511_exon2	AX-105180975	53.826	222	3	-	-	-	-	A	-	no
447	GDsnp01937	AX-115182085	53.826	222	3	-	-	-	-	-	A	no
15894	SNP_FB_0973262	AX-115193753	53.982	222	3	-	-	-	-	-	-	yes
15895	SNP_FB_0973266	AX-115193754	53.982	222	3	-	-	-	-	-	-	no
191	GDsnp00663	AX-115181996	54.311	223	3	-	-	-	-	-	A	no
15896	SNP_FB_0973318	AX-115193765	54.393	223	3	-	-	-	-	-	B	no
15899	SNP_FB_0973327	AX-115193768	54.393	223	3	-	-	-	-	B	-	no
15900	SNP_FB_0973331	AX-115193769	54.393	-	3	-	-	-	-	-	-	yes
15901	SNP_FB_0973333	AX-115193770	54.393	223	3	-	-	-	-	-	-	no
10663	SNP_FB_0543921	AX-115193921	54.974	-	3	-	-	-	-	-	-	yes
10664	SNP_FB_0543923	AX-115193922	54.974	224	3	-	-	-	-	-	-	no
10665	SNP_FB_0543925	AX-115193923	54.974	224	3	-	-	-	-	B	-	no
10666	SNP_FB_0543926	AX-115193924	54.974	224	3	-	-	-	-	-	-	no
10667	SNP_FB_0543928	AX-115193925	54.974	224	3	-	-	-	-	-	-	no
10669	SNP_FB_0543932	AX-115193927	54.974	224	3	-	-	-	-	-	-	no
10672	SNP_FB_0544628	AX-115193931	55.631	225	3	-	-	-	-	-	-	no
10673	SNP_FB_0544629	AX-115193932	55.631	225	3	-	-	-	-	-	-	no
10674	SNP_FB_0544630	AX-115193933	55.631	225	3	-	-	-	-	-	-	no
10675	SNP_FB_0544635	AX-115193934	55.631	225	3	-	-	-	-	-	-	no
10676	SNP_FB_0544636	AX-115193935	55.631	225	3	-	-	-	-	-	-	no
1725	RosBREEDSNP_SNP_CT_31100089_Lg3_01779_MAF50_MDP0000294017_exon1	AX-105182684	55.631	225	3	-	-	-	-	-	-	no
1045	RosBREEDSNP_SNP_AG_31160644_Lg3_01779_MAF30_535055_exon1	AX-115182283	55.822	-	3	-	-	-	-	-	-	no
10677	SNP_FB_0545607	AX-115193937	56.768	-	3	-	-	-	-	-	A	no
1736	RosBREEDSNP_SNP_CT_31543437_Lg3_MDP0000678562_MAF40_MDP0000678562_exon1	AX-105219177	56.768	-	3	-	-	-	-	-	-	no
10689	SNP_FB_0546475	AX-115193950	58.068	226	3	-	-	-	-	-	A	no
10690	SNP_FB_0546478	AX-115193951	58.068	226	3	-	-	-	-	-	-	no
10693	SNP_FB_0546498	AX-115193954	58.068	226	3	-	-	-	-	B	-	no
10694	SNP_FB_0546502	AX-115193955	58.068	226	3	-	-	-	-	-	-	no
10696	SNP_FB_0546506	AX-115193957	58.068	-	3	-	-	-	-	-	-	yes
10697	SNP_FB_0546508	AX-115193958	58.068	-	3	-	-	-	-	-	-	yes
10698	SNP_FB_0546521	AX-115193959	58.068	-	3	-	-	-	-	B	-	yes
614	RosBREED_SNP_TC_32129472_Lg3	AX-115182147	58.388	-	3	-	-	-	-	B	-	no
10700	SNP_FB_0546805	AX-115193961	58.919	227	3	-	-	-	-	-	-	no
10703	SNP_FB_0546817	AX-115193964	58.919	227	3	-	-	-	-	A	-	no
10704	SNP_FB_0546818	AX-115193965	58.919	227	3	-	-	-	-	-	-	no
10705	SNP_FB_0546819	AX-115193966	58.919	227	3	-	-	-	-	A	-	no
10707	SNP_FB_0546827	AX-115193968	58.919	227	3	-	-	-	-	-	A	no
10708	SNP_FB_0546828	AX-115193969	58.919	227	3	-	-	-	-	-	-	no
10709	SNP_FB_0546834	AX-115193970	58.919	227	3	-	-	-	-	-	A	no
10721	SNP_FB_0547650	AX-115193988	59.868	-	3	-	-	-	-	-	-	yes
10720	SNP_FB_0547644	AX-115193987	59.868	228	3	-	-	-	-	-	-	no
10718	SNP_FB_0547611	AX-115193982	59.868	228	3	-	-	-	-	B	-	no
1064	RosBREEDSNP_SNP_AG_32737388_Lg3_01329_MAF20_359898_exon1	AX-115182288	59.965	228	3	-	-	-	-	-	-	no
1754	RosBREEDSNP_SNP_CT_32731988_Lg3_01329_MAF30_471179_exon1	AX-115182500	59.965	228	3	-	-	-	-	-	-	no
15911	SNP_FB_0974556	AX-115193799	60.034	-	3	-	-	-	-	-	-	yes
15913	SNP_FB_0974570	AX-115193801	60.034	-	3	-	-	-	-	-	-	yes
1070	RosBREEDSNP_SNP_AG_33280114_Lg3_01667_MAF20_1660953_exon1	AX-115193990	60.13	-	3	-	-	-	B	B	-	no
718	RosBREEDSNP_SNP_AC_33321359_Lg3_01667_MAF10_MDP0000169320_exon2	AX-105176358	60.191	-	3	-	-	-	-	-	-	no
3537	SNP_FB_0011104	AX-115184105	60.455	229	3	-	-	-	-	-	-	no
3536	SNP_FB_0011101	AX-115184104	60.455	229	3	-	-	-	-	-	-	no
3534	SNP_FB_0011083	AX-115184101	60.455	229	3	-	-	-	-	A	-	no
3533	SNP_FB_0011080	AX-115184100	60.455	229	3	-	-	-	-	-	-	no
3532	SNP_FB_0011077	AX-115184099	60.455	-	3	-	-	-	-	-	-	no
3531	SNP_FB_0011075	AX-115184098	60.455	229	3	-	-	-	-	A	-	no
3530	SNP_FB_0011074	AX-115184097	60.455	229	3	-	-	-	-	-	A	no
10723	SNP_FB_0548692	AX-115193991	60.977	230	3	-	-	-	-	-	-	no
10725	SNP_FB_0548708	AX-115193993	60.991	-	3	-	-	-	-	-	-	yes
10727	SNP_FB_0548714	AX-115193996	60.991	230	3	-	-	-	-	-	-	no
1396	RosBREEDSNP_SNP_CA_33670772_Lg3_01014_MAF40_282614_exon1	AX-115193999	60.991	230	3	-	-	-	-	-	-	no
255	GDsnp01014	AX-105192684	60.991	230	3	-	-	-	-	-	-	no
1774	RosBREEDSNP_SNP_CT_33672910_Lg3_01014_MAF30_1641420_exon5	AX-105178211	60.991	230	3	-	-	-	-	-	A	no
1077	RosBREEDSNP_SNP_AG_33703347_Lg3_01014_MAF10_1641371_exon1	AX-115182292	61.043	231	3	-	-	-	-	-	-	no
3526	SNP_FB_0010626	AX-115184092	61.092	231	3	-	-	-	-	-	-	yes
3525	SNP_FB_0010624	AX-115184091	61.092	231	3	-	-	-	-	-	-	no
3524	SNP_FB_0010622	AX-115184090	61.092	231	3	-	-	-	-	-	-	no
3523	SNP_FB_0010621	AX-115184089	61.092	231	3	-	-	-	-	-	-	no
3522	SNP_FB_0010620	AX-115184088	61.092	231	3	-	-	-	-	-	-	no
3521	SNP_FB_0010617	AX-115184087	61.092	231	3	-	-	-	-	-	-	no
3520	SNP_FB_0010613	AX-115184085	61.092	231	3	-	-	-	-	-	-	no
3519	SNP_FB_0010610	AX-115184084	61.092	231	3	-	-	-	-	-	A	no
10757	SNP_FB_0551729	AX-115194039	61.319	232	3	-	-	-	-	-	B	no
10758	SNP_FB_0551732	AX-115194040	61.319	232	3	-	-	-	-	A	-	no
10759	SNP_FB_0551734	AX-115194041	61.319	232	3	-	-	-	-	-	-	no
10760	SNP_FB_0551735	AX-115194042	61.319	232	3	-	-	-	-	-	-	no
17994	SNP_FB_1118258	AX-115199310	61.617	233	3	-	-	-	-	-	-	no
17991	SNP_FB_1118253	AX-115199306	61.617	233	3	-	-	-	-	-	-	no
17990	SNP_FB_1118252	AX-115199305	61.617	233	3	-	-	-	-	-	-	no
17989	SNP_FB_1118251	AX-115199304	61.617	233	3	-	-	-	-	-	-	no
17755	SNP_FB_1106694	AX-115198989	61.786	233	3	-	-	-	-	-	-	no
17756	SNP_FB_1106695	AX-115198990	61.786	233	3	-	-	-	-	-	-	no
14230	SNP_FB_0810254	AX-115199292	62.096	-	3	-	-	-	-	-	-	no
721	RosBREEDSNP_SNP_AC_34431436_Lg3_02030_MAF20_MDP0000155220_exon12	AX-115181868	63.127	-	3	-	-	-	-	B	-	no
17431	SNP_FB_1090246	AX-115193722	63.282	234	3	-	-	-	-	-	-	no
17432	SNP_FB_1090248	AX-115193724	63.282	234	3	-	-	-	-	-	-	no
17433	SNP_FB_1090254	AX-115193725	63.282	234	3	-	-	-	-	A	-	no
17434	SNP_FB_1090256	AX-115193726	63.282	-	3	-	-	-	-	-	-	no
1779	RosBREEDSNP_SNP_CT_34437600_Lg3_02030_MAF20_MDP0000155220_exon1	AX-115181870	63.282	234	3	-	-	-	-	-	-	no
1082	RosBREEDSNP_SNP_AG_34439805_Lg3_02030_MAF50_1676194_exon1	AX-115181874	63.282	-	3	-	-	-	-	-	-	no
17435	SNP_FB_1090287	AX-115193727	63.282	234	3	-	-	-	-	-	-	no
17436	SNP_FB_1090288	AX-115193728	63.282	234	3	-	-	-	-	-	-	no
10729	SNP_FB_0549670	AX-115194009	63.401	235	3	-	-	-	-	A	-	no
10730	SNP_FB_0549674	AX-115194010	63.401	235	3	-	-	-	-	-	-	no
1085	RosBREEDSNP_SNP_AG_34459777_Lg3_02030_MAF40_MDP0000286021_exon3	AX-105176164	63.417	235	3	-	-	-	-	-	-	no
10736	SNP_FB_0550349	AX-115194016	63.744	-	3	-	-	-	-	-	-	no
10737	SNP_FB_0550350	AX-115194017	63.744	-	3	-	-	-	-	-	-	yes
10738	SNP_FB_0550351	AX-115194018	63.744	-	3	-	-	-	-	B	-	no
15919	SNP_FB_0975460	AX-115193875	64.379	236	3	-	-	-	-	B	-	no
15921	SNP_FB_0975465	AX-115193877	64.379	236	3	-	-	-	-	-	-	no
15922	SNP_FB_0975467	AX-115193879	64.379	236	3	-	-	-	-	-	-	no
2357	RosBREEDSNP_SNP_GA_36468422_Lg3_RosCOS1799_MAF20_1663564_exon3	AX-105206762	64.743	237	3	-	-	-	-	-	-	no
10769	SNP_FB_0552080	AX-115194052	64.743	237	3	-	-	-	-	-	-	no
10770	SNP_FB_0552081	AX-115194053	64.743	237	3	-	-	-	-	-	-	no
10771	SNP_FB_0552082	AX-115194054	64.743	237	3	-	-	-	B	B	-	no
1412	RosBREEDSNP_SNP_CA_36475074_Lg3_RosCOS1799_MAF30_MDP0000264703_exon3	AX-115194051	64.743	237	3	-	-	-	-	A	-	no
10776	SNP_FB_0552121	AX-115194060	64.743	237	3	-	-	-	-	-	-	no
1804	RosBREEDSNP_SNP_CT_36483536_Lg3_RosCOS1799_MAF40_107803_exon1	AX-105215682	64.743	-	3	-	-	-	-	-	-	yes
3288	RosBREEDSNP_SNP_TG_36486314_Lg3_RosCOS1799_MAF40_MDP0000794885_exon4	AX-105191705	64.743	237	3	-	-	-	-	-	-	no
2358	RosBREEDSNP_SNP_GA_36531985_Lg3_RosCOS1799_MAF10_1623791_exon2	AX-115181871	64.895	237	3	-	-	-	-	A	-	no
1414	RosBREEDSNP_SNP_CA_36780856_Lg3_RosCOS3591_MAF50_1686094_exon2	AX-115182405	65.37	-	3	-	-	-	-	-	-	no
10778	SNP_FB_0552734	AX-115194062	65.701	238	3	-	-	-	-	-	-	no
10779	SNP_FB_0552753	AX-115194063	65.701	238	3	-	-	-	-	-	-	no
10782	SNP_FB_0552771	AX-115194066	65.701	238	3	-	-	-	-	-	-	no
10784	SNP_FB_0552782	AX-115194068	65.701	238	3	-	-	-	-	-	-	no
17437	SNP_FB_1090550	AX-115193781	66.01	-	3	-	-	-	-	B	-	no
10785	SNP_FB_0553327	AX-115194069	66.363	239	3	-	-	-	-	-	A	no
10786	SNP_FB_0553333	AX-115194070	66.363	239	3	-	-	-	-	-	B	no
10788	SNP_FB_0553338	AX-115194072	66.363	239	3	-	-	-	-	-	-	no
10789	SNP_FB_0553340	AX-115194073	66.363	-	3	-	-	-	-	B	-	no
10791	SNP_FB_0553342	AX-115194075	66.363	239	3	-	-	-	-	-	A	no
10792	SNP_FB_0553343	AX-115194076	66.363	239	3	-	-	-	-	-	-	no
10793	SNP_FB_0553344	AX-115194077	66.363	239	3	-	-	-	-	-	-	no
10794	SNP_FB_0553348	AX-115194078	66.363	239	3	-	-	-	-	-	-	no
3292	RosBREEDSNP_SNP_TG_37069303_Lg3_00664_MAF40_MDP0000320472_exon4	AX-105210454	66.363	239	3	-	-	-	-	-	B	no
192	GDsnp00664	AX-115181997	66.71	240	3	-	-	-	-	-	-	no
1118	RosBREEDSNP_SNP_AG_37110581_Lg3_00664_MAF50_497449_exon2	AX-115182308	66.71	240	3	-	-	-	-	-	-	no
2660	RosBREEDSNP_SNP_GT_37144010_Lg3_00664_MAF30_MDP0000319123_exon2	AX-115182764	66.71	240	3	-	-	-	-	-	-	no
15923	SNP_FB_0976061	AX-115193897	67.297	-	3	-	-	-	-	-	-	no
15925	SNP_FB_0976063	AX-115193899	67.297	-	3	-	-	-	-	-	-	no
17438	SNP_FB_1090643	AX-115193791	68.275	241	3	-	-	-	-	A	-	no
17439	SNP_FB_1090645	AX-115193792	68.275	241	3	-	-	-	-	-	-	no
17440	SNP_FB_1090649	AX-115193793	68.275	241	3	-	-	-	-	-	-	no
10795	SNP_FB_0554331	AX-115194080	69.217	242	3	-	-	-	-	-	A	no
10796	SNP_FB_0554332	AX-115194081	69.217	242	3	-	-	-	-	-	-	no
10797	SNP_FB_0554339	AX-115194082	69.217	242	3	-	-	-	-	-	-	no
10798	SNP_FB_0554340	AX-115194083	69.217	-	3	-	-	-	-	-	-	yes
10801	SNP_FB_0554347	AX-115194086	69.217	242	3	-	-	-	-	-	-	no
10805	SNP_FB_0554357	AX-115194090	69.217	242	3	-	-	-	-	B	-	no
417	GDsnp01822	AX-115182075	69.439	-	3	-	-	-	-	-	-	yes
3056	RosBREEDSNP_SNP_TC_37545191_Lg3_01822_MAF30_263823_exon1	AX-115182886	69.439	-	3	-	-	-	-	-	-	no
1812	RosBREEDSNP_SNP_CT_37548828_Lg3_01822_MAF10_MDP0000275953_exon2	AX-105219693	69.439	-	3	-	-	-	-	-	A	no
10854	SNP_FB_0557678	AX-115194151	70.355	-	3	-	-	-	-	-	B	yes
10853	SNP_FB_0557670	AX-115194150	70.355	243	3	-	-	-	-	A	-	no
10852	SNP_FB_0557669	AX-115194149	70.355	243	3	-	-	-	-	-	-	no
10847	SNP_FB_0557658	AX-115194144	70.355	243	3	-	-	-	-	-	-	no
10844	SNP_FB_0557651	AX-115194141	70.355	243	3	-	-	-	-	-	-	no
10843	SNP_FB_0557649	AX-115194140	70.355	243	3	-	-	-	-	-	-	no
10813	SNP_FB_0554551	AX-115194098	70.724	244	3	-	-	-	-	-	-	no
10815	SNP_FB_0554562	AX-115194100	70.724	244	3	-	-	-	-	-	-	no
10819	SNP_FB_0554591	AX-115194105	70.724	244	3	-	-	-	-	-	A	no
3295	RosBREEDSNP_SNP_TG_38255070_Lg3_snpCN897901_MAF50_405974_exon1	AX-115182948	71.126	245	3	-	-	-	-	-	-	no
1130	RosBREEDSNP_SNP_AG_38257090_Lg3_snpCN897901_MAF10_MDP0000161765_exon2	AX-105179630	71.126	245	3	-	-	-	-	-	-	no
1417	RosBREEDSNP_SNP_CA_38265327_Lg3_snpCN897901_MAF20_146428_exon2	AX-115182408	71.126	245	3	-	-	-	-	-	A	no
1818	RosBREEDSNP_SNP_CT_38270178_Lg3_snpCN897901_MAF10_1638302_exon2	AX-105200020	71.126	245	3	-	-	-	-	-	A	no
2369	RosBREEDSNP_SNP_GA_38273471_Lg3_snpCN897901_MAF50_1683481_exon5	AX-105182735	71.126	245	3	-	-	-	-	-	-	no
15927	SNP_FB_0976350	AX-115193901	71.424	246	3	-	-	-	-	-	-	no
15928	SNP_FB_0976351	AX-115193902	71.424	246	3	-	-	-	-	-	A	no
15929	SNP_FB_0976353	AX-115193903	71.424	246	3	-	-	-	-	B	-	no
115	GDsnp00319	AX-105222709	71.638	-	3	-	-	-	-	B	-	no
1131	RosBREEDSNP_SNP_AG_38459727_Lg3_00319_MAF40_MDP0000278460_exon11	AX-115182313	71.638	-	3	-	-	-	-	-	-	no
10823	SNP_FB_0555678	AX-115194116	72.592	247	3	-	-	-	-	-	-	no
10824	SNP_FB_0555681	AX-115194118	72.592	247	3	-	-	-	-	A	-	no
10825	SNP_FB_0555682	AX-115194119	72.592	247	3	-	-	-	-	-	-	no
10826	SNP_FB_0555705	AX-115194120	72.592	247	3	-	-	-	-	-	-	no
10827	SNP_FB_0556152	AX-115194121	73.567	248	3	-	-	-	-	-	-	no
10828	SNP_FB_0556155	AX-115194122	73.567	248	3	-	-	-	-	-	-	no
10829	SNP_FB_0556161	AX-115194123	73.567	248	3	-	-	-	-	-	-	no
10831	SNP_FB_0556171	AX-115194125	73.567	-	3	-	-	-	-	B	-	yes
10832	SNP_FB_0556174	AX-115194127	73.567	248	3	-	-	-	-	-	-	no
10833	SNP_FB_0556179	AX-115194128	73.567	248	3	-	-	-	-	-	-	no
355	GDsnp01604	AX-115181867	73.602	249	3	-	-	-	-	-	-	no
17441	SNP_FB_1090857	AX-115193818	73.694	249	3	-	-	-	-	-	-	no
17442	SNP_FB_1090859	AX-115193819	73.694	249	3	-	-	-	-	-	-	no
17443	SNP_FB_1090863	AX-115193820	73.694	-	3	-	-	-	A	-	-	yes
17444	SNP_FB_1090865	AX-115193821	73.694	249	3	-	-	-	-	-	-	no
17445	SNP_FB_1090867	AX-115193822	73.694	249	3	-	-	-	-	-	-	no
10836	SNP_FB_0556866	AX-115194131	73.947	-	3	-	A	-	-	-	-	yes
10837	SNP_FB_0556872	AX-115194132	73.947	-	3	-	-	-	-	-	B	yes
1824	RosBREEDSNP_SNP_CT_39129145_Lg3_6910_MAF30_6910_exon1	AX-105203809	73.947	250	3	-	-	-	-	-	-	no
2664	RosBREEDSNP_SNP_GT_39129174_Lg3_6910_MAF20_6910_exon1	AX-115194139	73.947	250	3	-	-	-	-	-	-	no
10840	SNP_FB_0556882	AX-115194135	73.947	250	3	-	-	-	-	-	A	no
10841	SNP_FB_0556901	AX-115194136	73.947	250	3	-	-	-	-	-	-	yes
10842	SNP_FB_0556908	AX-115194137	73.947	250	3	-	-	-	-	-	-	no
14058	SNP_FB_0797962	AX-115199089	0	-	4	-	-	-	-	-	A	yes
14057	SNP_FB_0797959	AX-115199088	0	-	4	-	-	-	-	-	-	yes
14055	SNP_FB_0797947	AX-115199086	0	-	4	-	-	-	-	-	-	yes
14053	SNP_FB_0797934	AX-115199084	0	-	4	-	-	-	-	-	B	no
14051	SNP_FB_0797930	AX-115199082	0	-	4	-	-	-	-	-	-	no
9641	SNP_FB_0464433	AX-115192376	0.031	251	4	-	-	-	-	-	-	no
14049	SNP_FB_0797528	AX-115199080	0.169	251	4	-	-	-	-	A	-	no
14046	SNP_FB_0797507	AX-115199076	0.169	251	4	-	-	-	-	-	-	no
14045	SNP_FB_0797504	AX-115199075	0.169	251	4	-	-	-	-	A	-	no
14044	SNP_FB_0797233	AX-115199074	1.153	252	4	-	-	-	-	-	-	no
14043	SNP_FB_0797232	AX-115199073	1.153	252	4	-	-	-	-	-	-	no
14041	SNP_FB_0797221	AX-115199071	1.153	252	4	-	-	-	-	-	A	no
14040	SNP_FB_0797218	AX-115199070	1.153	252	4	-	-	-	-	-	-	no
14037	SNP_FB_0797211	AX-115199067	1.153	252	4	-	-	-	-	-	-	no
14036	SNP_FB_0797210	AX-115199066	1.153	252	4	-	-	-	-	-	-	no
14034	SNP_FB_0797205	AX-115199064	1.153	252	4	-	-	-	-	-	-	no
14030	SNP_FB_0796952	AX-115199060	1.642	253	4	-	-	-	-	-	-	no
14029	SNP_FB_0796949	AX-115199059	1.642	253	4	-	-	-	-	-	-	no
14028	SNP_FB_0796947	AX-115199058	1.642	253	4	-	-	-	-	-	-	no
16724	SNP_FB_1046084	AX-115198731	1.746	253	4	-	-	-	-	-	-	no
16723	SNP_FB_1046081	AX-115198730	1.746	253	4	-	-	-	-	-	-	no
16722	SNP_FB_1046079	AX-115198729	1.746	253	4	-	-	-	-	-	-	no
16721	SNP_FB_1046078	AX-115198728	1.746	253	4	-	-	-	-	-	-	no
16720	SNP_FB_1045751	AX-115198720	2.592	254	4	-	-	-	-	-	-	no
16718	SNP_FB_1045741	AX-115198718	2.592	254	4	-	-	-	-	-	-	no
16717	SNP_FB_1045736	AX-115198717	2.592	254	4	-	-	-	-	-	-	no
16716	SNP_FB_1045734	AX-115198716	2.592	254	4	-	-	-	-	-	-	no
14021	SNP_FB_0795866	AX-115199042	4.381	255	4	-	-	-	-	-	-	no
14020	SNP_FB_0795858	AX-115199041	4.381	255	4	-	-	-	-	-	-	yes
14019	SNP_FB_0795854	AX-115199040	4.381	255	4	-	-	-	-	-	-	no
14018	SNP_FB_0795847	AX-115199038	4.381	255	4	-	-	-	-	-	-	no
14017	SNP_FB_0795840	AX-115199037	4.381	255	4	-	-	-	-	-	-	no
15185	SNP_FB_0904739	AX-115189360	5.454	-	4	-	B	-	-	-	-	no
15187	SNP_FB_0904741	AX-115189362	5.454	-	4	-	-	-	-	-	-	no
15189	SNP_FB_0904782	AX-115189370	5.932	-	4	-	B	-	-	-	-	no
15191	SNP_FB_0904787	AX-115189372	5.932	-	4	-	-	-	-	-	A	no
15193	SNP_FB_0904796	AX-115189374	5.932	-	4	-	-	-	-	-	-	yes
15198	SNP_FB_0905063	AX-115189381	6.7	-	4	-	-	-	-	-	-	no
15199	SNP_FB_0905064	AX-115189382	6.7	-	4	-	-	-	-	-	-	no
14068	SNP_FB_0798173	AX-115199099	8.526	256	4	-	-	-	-	-	-	no
14065	SNP_FB_0798161	AX-115199096	8.526	256	4	-	-	-	-	-	-	no
14064	SNP_FB_0798159	AX-115199095	8.526	-	4	-	-	-	-	-	-	no
14063	SNP_FB_0798158	AX-115199094	8.526	256	4	-	-	-	-	-	-	no
14062	SNP_FB_0798152	AX-115199093	8.526	256	4	-	-	-	-	-	-	no
9516	SNP_FB_0454152	AX-115192186	8.847	-	4	-	-	-	-	-	-	no
769	RosBREEDSNP_SNP_AC_823910_Lg4_01597_MAF20_523412_exon1	AX-105213347	11.203	257	4	-	-	-	-	-	B	no
1247	RosBREEDSNP_SNP_AG_830930_Lg4_01597_MAF30_1668681_exon1	AX-105176067	11.203	-	4	-	-	-	-	-	-	yes
10860	SNP_FB_0558611	AX-115194186	11.282	257	4	-	-	-	-	-	-	no
10861	SNP_FB_0558614	AX-115194187	11.282	-	4	-	-	-	-	-	-	no
1951	RosBREEDSNP_SNP_CT_849833_Lg4_01597_MAF40_666094_exon2	AX-115194192	11.282	257	4	-	-	-	-	-	-	no
10862	SNP_FB_0558616	AX-115194188	11.282	257	4	-	-	-	-	-	A	no
10863	SNP_FB_0558624	AX-115194189	11.282	257	4	-	-	-	-	A	-	no
10864	SNP_FB_0558628	AX-115194190	11.282	-	4	-	-	-	-	-	A	no
2503	RosBREEDSNP_SNP_GA_853788_Lg4_01597_MAF10_1618697_exon3	AX-105209726	11.282	257	4	-	-	-	-	-	A	no
1959	RosBREEDSNP_SNP_CT_860737_Lg4_01597_MAF10_1664898_exon2	AX-105202960	11.282	257	4	-	-	-	-	-	A	no
17447	SNP_FB_1091001	AX-115194890	12.147	-	4	-	-	-	-	-	A	no
10866	SNP_FB_0559404	AX-115194193	12.552	258	4	-	-	-	-	-	-	no
10867	SNP_FB_0559406	AX-115194194	12.552	258	4	-	-	-	-	-	-	no
10870	SNP_FB_0559416	AX-115194197	12.552	258	4	-	-	-	-	-	-	no
10871	SNP_FB_0559418	AX-115194198	12.552	258	4	-	-	-	-	-	-	no
10872	SNP_FB_0559419	AX-115194199	12.552	258	4	-	-	-	-	-	-	no
10873	SNP_FB_0559423	AX-115194200	12.552	258	4	-	-	-	-	-	-	no
6849	SNP_FB_0246379	AX-115189011	13.406	-	4	-	-	-	-	A	-	no
10874	SNP_FB_0559805	AX-115194201	13.691	259	4	-	-	-	-	B	-	no
10875	SNP_FB_0559807	AX-115194202	13.691	-	4	-	-	-	-	-	-	no
10876	SNP_FB_0559825	AX-115194206	13.691	259	4	-	-	-	-	A	-	no
10877	SNP_FB_0559829	AX-115194207	13.691	259	4	-	-	-	-	-	-	no
10878	SNP_FB_0559832	AX-115194208	13.691	259	4	-	-	-	-	-	A	no
10879	SNP_FB_0559833	AX-115194209	13.691	259	4	-	-	-	-	-	-	no
10880	SNP_FB_0559837	AX-115194210	13.691	259	4	-	-	-	-	-	-	no
10881	SNP_FB_0559838	AX-115194211	13.691	259	4	-	-	-	-	B	-	no
8164	SNP_FB_0353159	AX-115190928	14.137	260	4	-	-	-	-	B	-	no
8165	SNP_FB_0353160	AX-115190929	14.137	260	4	-	-	-	-	-	-	no
8166	SNP_FB_0353164	AX-115190930	14.137	260	4	-	-	-	-	-	-	no
8168	SNP_FB_0353170	AX-115190932	14.137	260	4	-	-	-	-	-	-	no
17450	SNP_FB_1091117	AX-115194182	14.611	261	4	-	-	-	-	A	-	no
17452	SNP_FB_1091120	AX-115194184	14.611	261	4	-	-	-	-	-	B	no
17453	SNP_FB_1091121	AX-115194185	14.611	261	4	-	-	-	-	B	-	no
10891	SNP_FB_0560731	AX-115194223	14.819	262	4	-	-	-	-	-	-	no
2627	RosBREEDSNP_SNP_GT_2760781_Lg4_RosCOS2404_MAF20_MDP0000147445_exon1	AX-115194230	14.819	262	4	-	-	-	-	-	-	no
10893	SNP_FB_0560738	AX-115194226	14.819	262	4	-	-	-	-	B	-	no
10894	SNP_FB_0560739	AX-115194227	14.819	262	4	-	-	-	-	-	-	no
10895	SNP_FB_0560740	AX-115194228	14.819	262	4	-	-	-	-	-	A	no
7205	SNP_FB_0276809	AX-115189542	16.181	263	4	-	-	-	-	-	B	no
7206	SNP_FB_0276810	AX-115189543	16.181	263	4	-	-	-	-	A	-	no
7207	SNP_FB_0276811	AX-115189544	16.181	263	4	-	-	-	-	A	-	no
7209	SNP_FB_0276835	AX-115189546	16.181	263	4	-	-	-	-	-	B	no
7210	SNP_FB_0276838	AX-115189547	16.181	263	4	-	-	-	-	-	-	no
17455	SNP_FB_1091272	AX-115194234	16.261	-	4	-	-	-	-	A	-	no
17456	SNP_FB_1091276	AX-115194235	16.261	263	4	-	-	-	-	-	A	no
17457	SNP_FB_1091277	AX-115194236	16.261	263	4	-	-	-	-	-	-	no
17458	SNP_FB_1091278	AX-115194237	16.261	263	4	-	-	-	-	-	A	no
10899	SNP_FB_0561837	AX-115194247	16.577	-	4	-	-	-	-	B	-	yes
10900	SNP_FB_0561843	AX-115194248	16.577	-	4	-	-	-	-	-	B	yes
17908	SNP_FB_1115384	AX-115194859	16.795	264	4	-	-	-	-	B	-	no
17909	SNP_FB_1115385	AX-115194860	16.795	264	4	-	-	-	-	-	B	no
17910	SNP_FB_1115390	AX-115194861	16.795	264	4	-	-	-	-	-	-	no
17911	SNP_FB_1115409	AX-115194862	16.8	264	4	-	-	-	-	-	-	no
10901	SNP_FB_0562289	AX-115194250	16.936	264	4	-	-	-	-	-	A	no
10902	SNP_FB_0562298	AX-115194251	16.936	264	4	-	-	-	-	-	-	no
10903	SNP_FB_0562306	AX-115194252	16.936	264	4	-	-	-	-	-	-	no
10905	SNP_FB_0562310	AX-115194254	16.936	264	4	-	-	-	-	-	-	no
10906	SNP_FB_0562311	AX-115194255	16.936	-	4	-	-	-	-	-	-	no
10908	SNP_FB_0562317	AX-115194257	16.936	-	4	-	-	-	-	-	-	yes
10909	SNP_FB_0562322	AX-115194258	16.936	264	4	-	-	-	-	-	-	no
10910	SNP_FB_0562324	AX-115194259	16.936	264	4	-	-	-	-	-	-	no
10911	SNP_FB_0563187	AX-115194265	17.957	265	4	-	-	-	-	-	-	no
1856	RosBREEDSNP_SNP_CT_4578560_Lg4_00705_MAF20_MDP0000176523_exon9	AX-115194271	17.957	265	4	-	-	-	-	-	-	no
1857	RosBREEDSNP_SNP_CT_4580974_Lg4_00705_MAF10_MDP0000244070_exon1	AX-105222015	17.957	265	4	-	-	-	-	A	-	no
1860	RosBREEDSNP_SNP_CT_4605949_Lg4_00705_MAF20_1678001_exon2	AX-105194468	18.2	-	4	-	-	-	-	-	-	yes
10917	SNP_FB_0563348	AX-115194272	18.2	266	4	-	-	-	-	B	-	no
2670	RosBREEDSNP_SNP_GT_4621611_Lg4_00705_MAF30_MDP0000171750_exon5	AX-105220227	18.2	266	4	-	-	-	-	A	-	no
10918	SNP_FB_0563353	AX-115194273	18.2	-	4	-	-	-	-	-	-	yes
10919	SNP_FB_0563362	AX-115194275	18.2	266	4	-	-	-	-	A	-	no
10920	SNP_FB_0563366	AX-115194276	18.2	266	4	-	-	-	-	-	-	no
2671	RosBREEDSNP_SNP_GT_4625426_Lg4_00705_MAF50_1676956_exon1	AX-115194280	18.2	-	4	-	-	-	-	-	-	no
10921	SNP_FB_0563367	AX-115194277	18.2	-	4	-	-	-	-	-	-	no
15955	SNP_FB_0979340	AX-115194344	18.218	-	4	-	-	-	-	-	-	no
1171	RosBREEDSNP_SNP_AG_4838321_Lg4_snpCO576145_MAF20_1639247_exon4	AX-105187379	18.452	-	4	-	-	-	-	-	-	no
2408	RosBREEDSNP_SNP_GA_4844832_Lg4_snpCO576145_MAF30_MDP0000127501_exon10	AX-105180279	18.452	-	4	-	-	-	-	A	-	no
15958	SNP_FB_0979603	AX-115194353	18.91	-	4	-	-	-	-	-	-	no
10925	SNP_FB_0564737	AX-115194282	19.274	267	4	-	-	-	-	-	-	no
10926	SNP_FB_0564738	AX-115194283	19.274	267	4	-	-	-	-	B	-	no
10927	SNP_FB_0564740	AX-115194284	19.274	267	4	-	-	-	-	-	B	no
10928	SNP_FB_0564745	AX-115194285	19.274	267	4	-	-	-	-	-	A	no
10929	SNP_FB_0564748	AX-115194286	19.274	267	4	-	-	-	-	A	-	no
10930	SNP_FB_0564749	AX-115194287	19.274	267	4	-	-	-	-	-	-	no
10932	SNP_FB_0564760	AX-115194289	19.274	-	4	-	-	-	-	-	-	no
2428	RosBREEDSNP_SNP_GA_5335202_Lg4_325236_MAF30_325236_exon1	AX-105198940	19.421	267	4	-	-	-	-	-	A	no
3470	SNP_FB_0005955	AX-115184019	19.664	268	4	-	-	-	-	-	-	no
3471	SNP_FB_0005956	AX-115184020	19.664	268	4	-	-	-	-	A	-	no
3472	SNP_FB_0005957	AX-115184021	19.664	268	4	-	-	-	-	-	-	no
3473	SNP_FB_0005958	AX-115184022	19.664	268	4	-	-	-	-	A	-	no
3474	SNP_FB_0005963	AX-115184023	19.664	268	4	-	-	-	-	-	-	no
3475	SNP_FB_0005966	AX-115184024	19.664	268	4	-	-	-	-	-	-	no
3476	SNP_FB_0005974	AX-115184025	19.664	268	4	-	-	-	-	-	A	no
3477	SNP_FB_0005980	AX-115184026	19.664	268	4	-	-	-	-	-	-	no
14461	SNP_FB_0825851	AX-115184135	19.671	268	4	-	-	-	-	-	B	no
14462	SNP_FB_0825855	AX-115184136	19.672	268	4	-	-	-	-	-	A	no
14464	SNP_FB_0826183	AX-115184147	20.705	-	4	-	-	-	-	-	-	yes
14465	SNP_FB_0826185	AX-115184148	20.705	269	4	-	-	-	-	B	-	yes
14466	SNP_FB_0826186	AX-115184149	20.705	-	4	-	-	-	-	A	-	no
14467	SNP_FB_0826200	AX-115184150	20.705	269	4	-	-	-	-	A	-	yes
14469	SNP_FB_0826218	AX-115184152	20.705	-	4	-	-	-	-	-	-	yes
14470	SNP_FB_0826219	AX-115184153	20.705	269	4	-	-	-	-	-	-	yes
14471	SNP_FB_0826221	AX-115184154	20.705	269	4	-	-	-	-	A	-	yes
16901	SNP_FB_1061180	AX-115186581	20.742	269	4	-	-	-	-	-	-	no
16899	SNP_FB_1061168	AX-115186579	20.742	-	4	-	-	-	-	-	A	yes
16898	SNP_FB_1061167	AX-115186578	20.742	269	4	-	-	-	-	A	-	no
12215	SNP_FB_0663352	AX-115196338	21.092	270	4	-	-	-	-	-	-	no
12217	SNP_FB_0663376	AX-115196340	21.092	270	4	-	-	-	-	A	-	no
12219	SNP_FB_0663394	AX-115196342	21.092	270	4	-	-	-	-	-	-	no
10933	SNP_FB_0565086	AX-115194291	21.702	271	4	-	-	-	-	-	-	no
10935	SNP_FB_0565094	AX-115194294	21.702	271	4	-	-	-	-	-	-	no
10936	SNP_FB_0565100	AX-115194295	21.702	271	4	-	-	-	-	-	-	no
10937	SNP_FB_0565104	AX-115194296	21.702	-	4	-	-	-	-	A	-	yes
10939	SNP_FB_0565117	AX-115194298	21.702	271	4	-	-	-	-	-	B	no
10940	SNP_FB_0565138	AX-115194300	21.702	271	4	-	-	-	-	A	-	no
2445	RosBREEDSNP_SNP_GA_5884301_Lg4_02263_MAF50_749161_exon1	AX-115181887	22.086	272	4	-	-	-	-	-	A	no
752	RosBREEDSNP_SNP_AC_5920541_Lg4_02263_MAF20_1618391_exon2	AX-105222636	22.086	272	4	-	-	-	-	-	B	no
15960	SNP_FB_0980060	AX-115194448	22.223	272	4	-	-	-	-	B	-	no
15961	SNP_FB_0980065	AX-115194449	22.223	272	4	-	-	-	-	-	-	no
15962	SNP_FB_0980068	AX-115194450	22.223	272	4	-	-	-	-	B	-	no
10943	SNP_FB_0565414	AX-115194303	22.225	-	4	-	-	-	-	-	-	yes
10945	SNP_FB_0565419	AX-115194305	22.225	272	4	-	-	-	-	A	-	no
10946	SNP_FB_0565420	AX-115194306	22.225	272	4	-	-	-	-	-	A	no
10947	SNP_FB_0565427	AX-115194307	22.225	272	4	-	-	-	-	-	-	no
10948	SNP_FB_0565434	AX-115194308	22.225	272	4	-	-	-	-	-	-	no
10958	SNP_FB_0566754	AX-115194319	22.768	273	4	-	-	-	-	-	A	no
10959	SNP_FB_0566755	AX-115194320	22.768	273	4	-	-	-	-	-	-	no
10961	SNP_FB_0566757	AX-115194322	22.768	273	4	-	-	-	-	-	-	no
10964	SNP_FB_0566765	AX-115194325	22.768	273	4	-	-	-	-	-	B	no
10965	SNP_FB_0566774	AX-115194326	22.768	-	4	-	-	-	-	-	-	yes
10966	SNP_FB_0566775	AX-115194327	22.768	273	4	-	-	-	-	-	-	no
14269	SNP_FB_0812223	AX-115199343	22.921	274	4	-	-	-	-	A	-	no
14270	SNP_FB_0812225	AX-115199344	22.921	274	4	-	-	-	-	A	-	no
14271	SNP_FB_0812226	AX-115199345	22.921	274	4	-	-	-	-	A	-	no
14272	SNP_FB_0812227	AX-115199346	22.921	274	4	A	-	-	-	-	-	no
14275	SNP_FB_0812238	AX-115199349	22.921	274	4	-	-	-	-	-	-	no
14276	SNP_FB_0812239	AX-115199350	22.921	274	4	-	-	-	-	A	-	no
14277	SNP_FB_0812240	AX-115199351	22.921	274	4	-	-	-	-	-	A	no
14267	SNP_FB_0811643	AX-115199341	22.925	274	4	-	-	-	-	-	-	no
14265	SNP_FB_0811631	AX-115199339	22.925	274	4	-	-	-	-	-	B	no
14264	SNP_FB_0811630	AX-115199338	22.925	274	4	-	-	-	-	-	-	no
14263	SNP_FB_0811626	AX-115199337	22.925	274	4	-	-	-	-	-	-	no
14262	SNP_FB_0811624	AX-115199336	22.925	274	4	-	-	-	-	-	A	no
14258	SNP_FB_0811272	AX-115199332	22.963	-	4	-	-	-	-	-	-	yes
14257	SNP_FB_0811264	AX-115199331	22.964	-	4	-	-	-	-	-	-	yes
14256	SNP_FB_0811258	AX-115199330	22.964	-	4	-	-	-	-	-	-	yes
14254	SNP_FB_0811248	AX-115199328	22.964	-	4	-	-	-	-	A	-	yes
12904	SNP_FB_0712580	AX-115197339	23.01	-	4	-	-	-	-	-	-	no
10973	SNP_FB_0567463	AX-115194337	23.399	275	4	-	-	-	-	-	-	no
10974	SNP_FB_0567466	AX-115194338	23.399	275	4	-	-	-	-	B	-	no
10975	SNP_FB_0567469	AX-115194339	23.399	275	4	-	-	-	-	-	B	no
10976	SNP_FB_0567480	AX-115194340	23.399	275	4	-	-	-	-	-	-	no
3145	RosBREEDSNP_SNP_TC_7180850_Lg4_00363_MAF10_MDP0000170488_exon8	AX-105186145	23.399	275	4	-	-	-	-	-	-	no
10977	SNP_FB_0567493	AX-115194341	23.399	275	4	-	-	-	-	-	-	no
1443	RosBREEDSNP_SNP_CA_7202056_Lg4_00363_MAF40_1647328_exon1	AX-105214647	23.484	275	4	-	-	-	-	-	A	no
2483	RosBREEDSNP_SNP_GA_7204908_Lg4_00363_MAF30_376770_exon1	AX-115194352	23.484	275	4	-	-	-	-	-	-	no
10980	SNP_FB_0567548	AX-115194351	23.484	275	4	-	-	-	-	-	B	no
1222	RosBREEDSNP_SNP_AG_7224249_Lg4_00363_MAF40_1679990_exon1	AX-105221500	23.499	275	4	-	-	-	-	B	-	no
133	GDsnp00363	AX-105215093	23.5	275	4	-	-	-	-	-	-	no
10981	SNP_FB_0568365	AX-115194354	23.755	-	4	-	-	-	-	-	B	no
10983	SNP_FB_0568367	AX-115194356	23.755	-	4	-	-	-	-	A	-	yes
11583	SNP_FB_0615611	AX-115195377	23.756	276	4	-	-	-	-	-	A	no
11582	SNP_FB_0615599	AX-115195376	23.756	276	4	-	-	-	-	A	-	no
11581	SNP_FB_0615598	AX-115195375	23.756	276	4	-	-	-	-	-	-	no
11580	SNP_FB_0615595	AX-115195374	23.756	276	4	-	-	-	-	-	-	no
11579	SNP_FB_0615594	AX-115195373	23.756	276	4	-	-	-	-	A	-	no
11576	SNP_FB_0615581	AX-115195369	23.756	276	4	-	-	-	-	-	-	no
15964	SNP_FB_0980441	AX-115194576	23.797	-	4	A	-	-	-	-	-	no
11010	SNP_FB_0569649	AX-115194385	23.846	-	4	-	-	-	-	A	-	yes
11014	SNP_FB_0569666	AX-115194389	23.846	-	4	-	-	-	-	-	B	yes
11015	SNP_FB_0569675	AX-115194391	23.846	-	4	-	A	-	-	-	-	yes
11016	SNP_FB_0569678	AX-115194392	23.846	-	4	-	-	-	-	-	-	yes
[truncated: 8,323 more rows]
