# Supplementary material for: Identifying the contributions of progenitor Malus species to cultivated apple (M. domestica) using 20K SNP array data
Source: BMC Genomics. 2026 Jun 11;27:536. doi: 10.1186/s12864-026-13023-z (PMC13255378; doi:10.1186/s12864-026-13023-z)
Supplement: Supplementary file 8 — Supplementary Material 8. [file 12864_2026_13023_MOESM8_ESM.xlsx]

## Sheet: Table_S3
Table S3. Species-specific haploblock allele definitions for the study "Identifying the contributions of progenitor Malus species to cultivated apple (M. domestica) using 20K SNP array data". The haploblock definitions are described in Table S2.
Chromosome	Haploblock	Start position (cM)	Stop position (cM)	Length (cM)	Haploblock allele state	Has species specific SNP allele	Species specificity
1	1	0	0.182	0.182	BBBABB	No	Exotic Malus
1	1	0	0.182	0.182	AABAAB	Yes	M. sieversii or M. orientalis
1	1	0	0.182	0.182	ABBBBB	Yes	M. sieversii or M. orientalis
1	2	0.235	0.238	0.003	AAA	Yes	Exotic Malus
1	2	0.235	0.238	0.003	BBB	Yes	M. sieversii or M. orientalis
1	3	0.35	0.35	0	ABBBB	Yes	Exotic Malus
1	3	0.35	0.35	0	BBBAB	Yes	M. sieversii or M. orientalis
1	4	1.055	1.066	0.011	BAABBBABA	No	Exotic Malus
1	4	1.055	1.066	0.011	BBABBAABB	Yes	M. sieversii
1	4	1.055	1.066	0.011	AAABBBBAA	Yes	M. sieversii or M. orientalis
1	4	1.055	1.066	0.011	BAABBAABA	No	M. sylvestris
1	5	1.338	1.418	0.08	BAAA	No	Exotic Malus
1	5	1.338	1.418	0.08	ABAA	Yes	M. sieversii
1	5	1.338	1.418	0.08	BBBB	Yes	M. sieversii or M. orientalis
1	5	1.338	1.418	0.08	AAAA	No	M. sylvestris
1	6	2.241	2.411	0.17	BABB	No	Exotic Malus
1	6	2.241	2.411	0.17	BBAB	Yes	M. sieversii or M. orientalis
1	6	2.241	2.411	0.17	BBBA	Yes	M. sieversii or M. orientalis
1	7	2.477	2.567	0.09	AAABBAABA	Yes	M. sieversii or M. orientalis
1	7	2.477	2.567	0.09	BBAAABBAB	Yes	M. sieversii or M. orientalis
1	8	3.158	3.199	0.041	BBAABB	Yes	Exotic Malus
1	8	3.158	3.199	0.041	ABBABB	Yes	M. sieversii or M. orientalis
1	8	3.158	3.199	0.041	BABABB	Yes	M. sieversii or M. orientalis
1	8	3.158	3.199	0.041	BBBABA	Yes	M. sieversii or M. orientalis
1	9	3.661	3.661	0	ABA	Yes	M. sieversii or M. orientalis
1	9	3.661	3.661	0	ABB	Yes	M. sieversii or M. orientalis
1	11	5.445	5.445	0	BBBAB	Yes	M. sieversii or M. orientalis
1	12	6.128	6.128	0	AAAA	No	Exotic Malus
1	12	6.128	6.128	0	BAAB	Yes	M. sieversii or M. orientalis
1	12	6.128	6.128	0	BBBA	Yes	M. sylvestris
1	14	9.258	9.258	0	ABA	Yes	M. sieversii or M. orientalis
1	15	10.662	10.663	0.001	AAABB	Yes	M. sieversii or M. orientalis
1	15	10.662	10.663	0.001	BAAAB	No	M. sylvestris
1	16	12.172	12.172	0	BAB	Yes	M. sieversii or M. orientalis
1	16	12.172	12.172	0	BBB	Yes	M. sieversii or M. orientalis
1	17	13.196	13.196	0	BABBAAB	Yes	M. sieversii
1	17	13.196	13.196	0	BABAAAB	Yes	M. sieversii or M. orientalis
1	17	13.196	13.196	0	BBBBAAB	No	M. sieversii or M. orientalis
1	17	13.196	13.196	0	BBBAABB	Yes	M. sylvestris
1	18	14.677	14.677	0	AABB	Yes	M. sieversii or M. orientalis
1	18	14.677	14.677	0	ABBB	Yes	M. sieversii or M. orientalis
1	18	14.677	14.677	0	BAAB	Yes	M. sieversii or M. orientalis
1	18	14.677	14.677	0	BBBA	No	M. sylvestris
1	19	15.849	15.849	0	BBBA	No	M. sieversii or M. orientalis
1	20	16.934	17.083	0.149	AABAABBA	Yes	Exotic Malus
1	20	16.934	17.083	0.149	AABAAAAA	No	M. sylvestris
1	21	18.294	18.321	0.027	ABAB	No	M. sieversii or M. orientalis
1	21	18.294	18.321	0.027	BBBB	Yes	M. sylvestris
1	22	19.469	19.658	0.189	AAAAB	No	Exotic Malus
1	22	19.469	19.658	0.189	AABAB	Yes	Exotic Malus
1	23	19.735	19.855	0.12	BABBAAA	No	Exotic Malus
1	23	19.735	19.855	0.12	BBABBAA	No	M. orientalis
1	23	19.735	19.855	0.12	ABABAAA	No	M. sieversii or M. orientalis
1	23	19.735	19.855	0.12	ABBAAAB	No	M. sylvestris
1	23	19.735	19.855	0.12	BBBAAAB	No	M. sylvestris
1	23	19.735	19.855	0.12	BBBBAAA	No	M. sylvestris
1	23	19.735	19.855	0.12	BBBBAAB	No	M. sylvestris
1	26	24.104	24.104	0	BBBBBB	Yes	Exotic Malus
1	26	24.104	24.104	0	AABBBB	No	M. sieversii or M. orientalis
1	26	24.104	24.104	0	BAABBA	No	M. sylvestris
1	26	24.104	24.104	0	BABBAA	No	M. sylvestris
1	27	26.058	26.102	0.044	BAAAABB	Yes	M. sieversii
1	27	26.058	26.102	0.044	BABAABB	Yes	M. sieversii
1	27	26.058	26.102	0.044	AABBAAA	Yes	M. sieversii or M. orientalis
1	27	26.058	26.102	0.044	AABBAAB	No	M. sylvestris
1	28	26.562	26.562	0	BBABBBA	Yes	M. sieversii or M. orientalis
1	28	26.562	26.562	0	BBBAABA	Yes	M. sieversii or M. orientalis
1	29	27.137	27.167	0.03	AAB	Yes	M. sieversii or M. orientalis
1	29	27.137	27.167	0.03	BAA	Yes	M. sieversii or M. orientalis
1	29	27.137	27.167	0.03	BBA	Yes	M. sieversii or M. orientalis
1	29	27.137	27.167	0.03	BBB	Yes	M. sieversii or M. orientalis
1	31	28.318	28.318	0	ABB	Yes	Exotic Malus
1	31	28.318	28.318	0	BAB	Yes	M. sieversii or M. orientalis
1	32	28.918	28.918	0	BBBABBAB	No	Exotic Malus
1	32	28.918	28.918	0	BBBBBBBB	No	Exotic Malus
1	32	28.918	28.918	0	BABBBAAB	Yes	M. sieversii or M. orientalis
1	32	28.918	28.918	0	BBBBABAB	Yes	M. sieversii or M. orientalis
1	32	28.918	28.918	0	BBBBBAAB	No	M. sieversii or M. orientalis
1	32	28.918	28.918	0	BBAABBBB	Yes	M. sylvestris
1	33	30.202	30.202	0	ABBABABBB	No	Exotic Malus
1	33	30.202	30.202	0	ABAABBABA	Yes	M. sieversii or M. orientalis
1	33	30.202	30.202	0	ABAABBBBA	Yes	M. sieversii or M. orientalis
1	33	30.202	30.202	0	ABBBAABAA	Yes	M. sieversii or M. orientalis
1	33	30.202	30.202	0	ABBAAABBB	No	M. sylvestris
1	33	30.202	30.202	0	BABAAABBB	No	M. sylvestris
1	34	31.697	31.719	0.022	BBAB	Yes	Exotic Malus
1	34	31.697	31.719	0.022	AABB	Yes	M. sieversii or M. orientalis
1	34	31.697	31.719	0.022	ABBB	Yes	M. sieversii or M. orientalis
1	35	32.779	32.779	0	AAB	Yes	M. sieversii or M. orientalis
1	35	32.779	32.779	0	ABA	Yes	M. sieversii or M. orientalis
1	35	32.779	32.779	0	ABB	Yes	M. sieversii or M. orientalis
1	36	35.072	35.162	0.09	BBABA	No	Exotic Malus
1	36	35.072	35.162	0.09	AAAAA	Yes	M. sieversii or M. orientalis
1	36	35.072	35.162	0.09	ABAAA	Yes	M. sieversii or M. orientalis
1	36	35.072	35.162	0.09	ABBBB	No	M. sylvestris
1	37	35.625	35.625	0	ABABB	No	Exotic Malus
1	37	35.625	35.625	0	AAABB	No	Exotic Malus
1	37	35.625	35.625	0	AAAAA	No	M. sieversii or M. orientalis
1	37	35.625	35.625	0	ABAAA	No	M. sieversii or M. orientalis
1	37	35.625	35.625	0	BAAAA	Yes	M. sieversii or M. orientalis
1	37	35.625	35.625	0	BAAAB	Yes	M. sieversii or M. orientalis
1	37	35.625	35.625	0	ABBAB	No	M. sylvestris
1	38	37.7	37.7	0	AABBBB	No	Exotic Malus
1	38	37.7	37.7	0	AAAAAA	Yes	M. sieversii or M. orientalis
1	38	37.7	37.7	0	AAABAB	No	M. sieversii or M. orientalis
1	38	37.7	37.7	0	ABAAAA	Yes	M. sieversii or M. orientalis
1	39	40.482	40.5	0.018	BAAB	Yes	M. sieversii or M. orientalis
1	39	40.482	40.5	0.018	BAAA	No	M. sylvestris
1	40	42.111	42.111	0	AAABBA	No	M. sylvestris
1	40	42.111	42.111	0	ABAABA	No	M. sylvestris
1	41	43.283	43.283	0	AABABAB	No	Exotic Malus
1	41	43.283	43.283	0	BABBAAB	Yes	M. sieversii or M. orientalis
1	41	43.283	43.283	0	BBBABAA	Yes	M. sieversii or M. orientalis
1	41	43.283	43.283	0	BBBABBB	Yes	M. sieversii or M. orientalis
1	42	44.063	44.063	0	BAABABBAB	No	Exotic Malus
1	42	44.063	44.063	0	BBBBABBAB	No	M. sieversii
1	42	44.063	44.063	0	ABABBBBAB	Yes	M. sieversii or M. orientalis
1	42	44.063	44.063	0	BBABABBAB	No	M. sieversii or M. orientalis
1	42	44.063	44.063	0	BBABAABAA	No	M. sylvestris
1	42	44.063	44.063	0	BBBBAABAA	No	M. sylvestris
1	43	45.643	45.791	0.148	BBBBBAA	No	Exotic Malus
1	43	45.643	45.791	0.148	BBBBBAB	No	Exotic Malus
1	43	45.643	45.791	0.148	BBBABBA	No	M. sylvestris
1	44	46.728	46.884	0.156	BAABBBAA	Yes	Exotic Malus
1	44	46.728	46.884	0.156	AAAAAAAA	No	M. sylvestris
1	45	48.08	48.08	0	BAA	Yes	M. sieversii or M. orientalis
1	46	48.538	48.538	0	ABBAB	Yes	Exotic Malus
1	46	48.538	48.538	0	AAAAB	Yes	Exotic Malus
1	46	48.538	48.538	0	BAAAB	Yes	Exotic Malus
1	46	48.538	48.538	0	AAABA	Yes	M. sieversii or M. orientalis
1	48	50.961	50.961	0	AABA	No	Exotic Malus
1	48	50.961	50.961	0	ABBA	No	M. sieversii
1	48	50.961	50.961	0	ABAA	Yes	M. sieversii or M. orientalis
1	49	51.279	51.343	0.064	ABAAAB	Yes	M. sieversii or M. orientalis
1	49	51.279	51.343	0.064	ABABBB	Yes	M. sieversii or M. orientalis
1	49	51.279	51.343	0.064	ABBBAB	Yes	M. sieversii or M. orientalis
1	50	52.977	52.977	0	BAAA	Yes	M. sieversii or M. orientalis
1	50	52.977	52.977	0	BAAB	Yes	M. sieversii or M. orientalis
1	51	53.92	53.92	0	ABB	Yes	Exotic Malus
1	52	55.372	55.375	0.003	BAB	Yes	M. sieversii
1	52	55.372	55.375	0.003	BBB	Yes	M. sieversii or M. orientalis
1	53	55.911	55.911	0	AAABA	No	Exotic Malus
1	53	55.911	55.911	0	ABABA	Yes	M. sieversii or M. orientalis
1	53	55.911	55.911	0	BBABA	Yes	M. sieversii or M. orientalis
1	54	56.214	56.367	0.153	ABBBA	Yes	M. sieversii or M. orientalis
1	54	56.214	56.367	0.153	BAABA	Yes	M. sieversii or M. orientalis
1	54	56.214	56.367	0.153	BBBBA	Yes	M. sieversii or M. orientalis
1	54	56.214	56.367	0.153	ABAAB	Yes	M. sylvestris
1	55	59.911	59.992	0.081	BABABABAAB	No	Exotic Malus
1	55	59.911	59.992	0.081	BAAABABAAB	No	Exotic Malus
1	55	59.911	59.992	0.081	ABABBABBAB	Yes	M. sieversii or M. orientalis
1	55	59.911	59.992	0.081	BAAABBABAB	No	M. sylvestris
1	55	59.911	59.992	0.081	BBBABBABAB	No	M. sylvestris
1	56	61.087	61.087	0	BABA	No	Exotic Malus
1	56	61.087	61.087	0	BAAA	No	M. sieversii or M. orientalis
1	56	61.087	61.087	0	BBAA	Yes	M. sieversii or M. orientalis
1	57	61.231	61.231	0	AABA	Yes	M. sieversii or M. orientalis
1	58	61.334	61.384	0.05	ABBAB	No	Exotic Malus
1	58	61.334	61.384	0.05	AABAA	Yes	M. sieversii or M. orientalis
1	58	61.334	61.384	0.05	AABBA	Yes	M. sieversii or M. orientalis
1	58	61.334	61.384	0.05	BBBAB	Yes	M. sieversii or M. orientalis
1	59	61.92	61.92	0	BBA	Yes	M. sieversii or M. orientalis
1	59	61.92	61.92	0	BAB	Yes	M. sylvestris
1	60	62.469	62.469	0	AAABAA	No	Exotic Malus
1	60	62.469	62.469	0	AABBAB	Yes	M. sieversii or M. orientalis
1	60	62.469	62.469	0	ABABAB	Yes	M. sieversii or M. orientalis
1	60	62.469	62.469	0	BAAAAB	Yes	M. sieversii or M. orientalis
1	61	63.009	63.009	0	ABBAAB	Yes	Exotic Malus
1	61	63.009	63.009	0	BAAAAA	Yes	M. sieversii or M. orientalis
1	61	63.009	63.009	0	AABBAA	Yes	M. sylvestris
2	62	0.574	0.574	0	AAB	Yes	M. sieversii or M. orientalis
2	62	0.574	0.574	0	BAB	Yes	M. sieversii or M. orientalis
2	62	0.574	0.574	0	ABA	No	M. sylvestris
2	63	1.196	1.196	0	AAAB	Yes	M. sylvestris
2	63	1.196	1.196	0	AABB	Yes	M. sylvestris
2	64	1.352	1.352	0	ABAAB	No	Exotic Malus
2	64	1.352	1.352	0	ABBAB	No	Exotic Malus
2	64	1.352	1.352	0	BBBAB	No	M. sieversii or M. orientalis
2	65	2.443	2.443	0	AABBBAB	No	Exotic Malus
2	65	2.443	2.443	0	AABBAAA	No	Exotic Malus
2	65	2.443	2.443	0	AABAAAB	No	M. sieversii or M. orientalis
2	65	2.443	2.443	0	AABABAB	No	M. sieversii or M. orientalis
2	65	2.443	2.443	0	AAABBAA	No	M. sylvestris
2	65	2.443	2.443	0	AAABBAB	No	M. sylvestris
2	65	2.443	2.443	0	BAABBAB	Yes	M. sylvestris
2	66	2.785	2.785	0	AAAA	Yes	M. sylvestris
2	66	2.785	2.785	0	BAAA	Yes	M. sylvestris
2	67	3.211	3.348	0.137	AAABAAAAA	No	Exotic Malus
2	67	3.211	3.348	0.137	AAABBBAAA	No	Exotic Malus
2	67	3.211	3.348	0.137	AABABAABA	Yes	M. orientalis
2	67	3.211	3.348	0.137	AAAABAABA	Yes	M. sieversii or M. orientalis
2	67	3.211	3.348	0.137	AAABBAABA	No	M. sieversii or M. orientalis
2	67	3.211	3.348	0.137	AABBBBABA	No	M. sieversii or M. orientalis
2	67	3.211	3.348	0.137	AABBAAABA	No	M. sylvestris
2	67	3.211	3.348	0.137	AABBAABAA	No	M. sylvestris
2	68	3.409	3.409	0	BBB	Yes	M. sieversii or M. orientalis
2	68	3.409	3.409	0	AAA	Yes	M. sylvestris
2	70	6.161	6.161	0	BBAAAA	Yes	M. sieversii or M. orientalis
2	70	6.161	6.161	0	BAABBB	Yes	M. sylvestris
2	70	6.161	6.161	0	BABBAB	Yes	M. sylvestris
2	70	6.161	6.161	0	BBABAB	Yes	M. sylvestris
2	71	6.6	6.6	0	AAA	Yes	M. sylvestris
2	71	6.6	6.6	0	BAB	Yes	M. sylvestris
2	72	7.156	7.156	0	ABAABABBA	No	Exotic Malus
2	72	7.156	7.156	0	ABBABABBA	No	Exotic Malus
2	72	7.156	7.156	0	ABAAAABBA	No	M. sieversii or M. orientalis
2	72	7.156	7.156	0	ABAABBBAB	No	M. sieversii or M. orientalis
2	72	7.156	7.156	0	ABABAABBA	No	M. sieversii or M. orientalis
2	72	7.156	7.156	0	BBABBBBAB	Yes	M. sieversii or M. orientalis
2	72	7.156	7.156	0	ABABAABAB	No	M. sylvestris
2	74	9.091	9.263	0.172	ABAAAAAB	Yes	M. sieversii or M. orientalis
2	74	9.091	9.263	0.172	ABAAAABB	Yes	M. sieversii or M. orientalis
2	74	9.091	9.263	0.172	ABABAAAA	Yes	M. sieversii or M. orientalis
2	74	9.091	9.263	0.172	BBBAAABB	Yes	M. sylvestris
2	74	9.091	9.263	0.172	BBBAABAB	Yes	M. sylvestris
2	75	10.337	10.449	0.112	BAAAABB	Yes	M. sieversii
2	75	10.337	10.449	0.112	BABAABB	Yes	M. sieversii or M. orientalis
2	75	10.337	10.449	0.112	BABABBB	Yes	M. sieversii or M. orientalis
2	75	10.337	10.449	0.112	ABBAABB	Yes	M. sylvestris
2	75	10.337	10.449	0.112	BBBBABB	Yes	M. sylvestris
2	76	10.696	10.785	0.089	ABBAAAABBBAA	No	Exotic Malus
2	76	10.696	10.785	0.089	ABBABAABBBAA	No	Exotic Malus
2	76	10.696	10.785	0.089	ABBABABBBBAB	No	M. sieversii
2	76	10.696	10.785	0.089	BABBBABBBBAB	Yes	M. sieversii or M. orientalis
2	76	10.696	10.785	0.089	BBBBBABBBBAB	Yes	M. sieversii or M. orientalis
2	76	10.696	10.785	0.089	BBBBBABBBBBA	Yes	M. sieversii or M. orientalis
2	76	10.696	10.785	0.089	BAAABAABBBAA	No	M. sylvestris
2	76	10.696	10.785	0.089	BAAABABBBBAA	No	M. sylvestris
2	77	11.642	11.714	0.072	AABA	No	M. sieversii or M. orientalis
2	77	11.642	11.714	0.072	BBAA	Yes	M. sylvestris
2	78	14.081	14.081	0	AABB	Yes	M. sieversii or M. orientalis
2	78	14.081	14.081	0	AAAB	No	M. sylvestris
2	79	14.291	14.291	0	BBBBA	Yes	M. sylvestris
2	80	15.283	15.283	0	BBBABAAABA	No	Exotic Malus
2	80	15.283	15.283	0	BBBBBAAABB	No	M. sieversii or M. orientalis
2	80	15.283	15.283	0	BBBBBBABBB	No	M. sieversii or M. orientalis
2	80	15.283	15.283	0	ABBBBAABBB	No	M. sylvestris
2	80	15.283	15.283	0	ABBBBBAAAB	No	M. sylvestris
2	83	19.497	19.548	0.051	BAABB	Yes	M. sieversii
2	83	19.497	19.548	0.051	BAAAA	Yes	M. sieversii or M. orientalis
2	83	19.497	19.548	0.051	BAABA	Yes	M. sieversii or M. orientalis
2	83	19.497	19.548	0.051	BABAB	No	M. sylvestris
2	84	20.206	20.206	0	ABBAA	Yes	M. sieversii or M. orientalis
2	84	20.206	20.206	0	ABBBA	Yes	M. sieversii or M. orientalis
2	85	21.443	21.443	0	BAB	Yes	M. sylvestris
2	86	21.802	21.802	0	BAAAA	Yes	M. sieversii or M. orientalis
2	86	21.802	21.802	0	BAABA	Yes	M. sieversii or M. orientalis
2	86	21.802	21.802	0	ABBBB	Yes	M. sylvestris
2	86	21.802	21.802	0	BBABB	Yes	M. sylvestris
2	87	22.838	22.929	0.091	AAAAABBA	Yes	M. sieversii or M. orientalis
2	87	22.838	22.929	0.091	ABBAABBA	Yes	M. sieversii or M. orientalis
2	89	25.806	25.932	0.126	ABBBAB	No	Exotic Malus
2	89	25.806	25.932	0.126	AABAAA	Yes	M. sieversii or M. orientalis
2	89	25.806	25.932	0.126	AABABA	Yes	M. sieversii or M. orientalis
2	89	25.806	25.932	0.126	ABAAAA	Yes	M. sieversii or M. orientalis
2	89	25.806	25.932	0.126	ABAABA	Yes	M. sieversii or M. orientalis
2	89	25.806	25.932	0.126	ABABAB	No	M. sylvestris
2	90	26.279	26.343	0.064	BBB	No	M. sieversii or M. orientalis
2	91	26.435	26.539	0.104	AABB	No	M. sieversii or M. orientalis
2	91	26.435	26.539	0.104	ABAB	No	M. sieversii or M. orientalis
2	91	26.435	26.539	0.104	BBAA	No	M. sylvestris
2	92	29.912	29.912	0	ABABABBA	No	Exotic Malus
2	92	29.912	29.912	0	AABBAABA	Yes	M. sieversii or M. orientalis
2	92	29.912	29.912	0	AABBABBA	Yes	M. sieversii or M. orientalis
2	92	29.912	29.912	0	AAAAABAB	Yes	M. sylvestris
2	92	29.912	29.912	0	AAAAABBA	No	M. sylvestris
2	92	29.912	29.912	0	ABAABBBB	Yes	M. sylvestris
2	93	30.721	30.811	0.09	BBABAABB	No	Exotic Malus
2	93	30.721	30.811	0.09	BBABAAAB	No	Exotic Malus
2	93	30.721	30.811	0.09	BBAAAABB	No	Exotic Malus
2	93	30.721	30.811	0.09	BAABBAAB	No	M. sieversii or M. orientalis
2	93	30.721	30.811	0.09	BABBBAAB	Yes	M. sieversii or M. orientalis
2	93	30.721	30.811	0.09	BAABAABA	Yes	M. sylvestris
2	93	30.721	30.811	0.09	BAABAABB	No	M. sylvestris
2	93	30.721	30.811	0.09	BAABABBB	Yes	M. sylvestris
2	94	31.065	31.065	0	BBBA	Yes	M. sieversii or M. orientalis
2	94	31.065	31.065	0	BBBB	Yes	M. sieversii or M. orientalis
2	94	31.065	31.065	0	ABAA	Yes	M. sylvestris
2	94	31.065	31.065	0	BAAA	Yes	M. sylvestris
2	95	32.499	32.663	0.164	ABBBABBB	No	Exotic Malus
2	95	32.499	32.663	0.164	ABBBBABB	No	Exotic Malus
2	95	32.499	32.663	0.164	AABBBBBB	No	Exotic Malus
2	95	32.499	32.663	0.164	ABABBBBA	Yes	M. orientalis
2	95	32.499	32.663	0.164	AABBBBBA	Yes	M. sieversii
2	95	32.499	32.663	0.164	AAABBBAA	Yes	M. sieversii or M. orientalis
2	95	32.499	32.663	0.164	AAABBBBA	Yes	M. sieversii or M. orientalis
2	95	32.499	32.663	0.164	BAABBAAB	No	M. sylvestris
2	95	32.499	32.663	0.164	BAABBABB	No	M. sylvestris
2	95	32.499	32.663	0.164	BBABBABB	No	M. sylvestris
2	96	34.065	34.065	0	AAAA	Yes	M. sieversii or M. orientalis
2	96	34.065	34.065	0	AABB	Yes	M. sieversii or M. orientalis
2	97	34.471	34.471	0	AAA	Yes	M. sylvestris
2	97	34.471	34.471	0	ABA	Yes	M. sylvestris
2	99	35.23	35.397	0.167	ABBAAA	Yes	M. sieversii or M. orientalis
2	99	35.23	35.397	0.167	ABBAAB	Yes	M. sieversii or M. orientalis
2	99	35.23	35.397	0.167	ABBBAB	Yes	M. sieversii or M. orientalis
2	99	35.23	35.397	0.167	BAABAA	Yes	M. sylvestris
2	99	35.23	35.397	0.167	BABAAA	Yes	M. sylvestris
2	99	35.23	35.397	0.167	BBABAA	Yes	M. sylvestris
2	100	36.175	36.175	0	BBABAAAA	Yes	M. sieversii or M. orientalis
2	100	36.175	36.175	0	BBBAAABB	Yes	M. sieversii or M. orientalis
2	100	36.175	36.175	0	ABAABABB	Yes	M. sylvestris
2	100	36.175	36.175	0	ABAABBBA	Yes	M. sylvestris
2	100	36.175	36.175	0	BBAABBBA	Yes	M. sylvestris
2	101	36.796	36.796	0	BAB	Yes	M. sieversii or M. orientalis
2	101	36.796	36.796	0	ABA	Yes	M. sylvestris
2	101	36.796	36.796	0	ABB	Yes	M. sylvestris
2	102	37.022	37.022	0	AAA	Yes	M. sylvestris
2	102	37.022	37.022	0	BAB	Yes	M. sylvestris
2	103	37.867	37.867	0	ABB	Yes	M. sylvestris
2	103	37.867	37.867	0	BBB	Yes	M. sylvestris
2	104	38.546	38.546	0	ABBABBBB	No	Exotic Malus
2	104	38.546	38.546	0	AABABBBB	No	Exotic Malus
2	104	38.546	38.546	0	BBBAABBA	Yes	M. sieversii or M. orientalis
2	104	38.546	38.546	0	BBBAABBB	No	M. sieversii or M. orientalis
2	104	38.546	38.546	0	BBBABBBA	Yes	M. sieversii or M. orientalis
2	104	38.546	38.546	0	AABBBBAB	Yes	M. sylvestris
2	104	38.546	38.546	0	BABBBBAB	Yes	M. sylvestris
2	104	38.546	38.546	0	BBBAAABB	Yes	M. sylvestris
2	105	38.9	38.9	0	BBBBB	No	M. sylvestris
2	106	38.913	38.913	0	BBBA	Yes	M. sieversii or M. orientalis
2	106	38.913	38.913	0	BABB	Yes	M. sylvestris
2	107	39.31	39.402	0.092	BABBA	Yes	M. sieversii or M. orientalis
2	107	39.31	39.402	0.092	ABBAA	Yes	M. sylvestris
2	107	39.31	39.402	0.092	ABBAB	Yes	M. sylvestris
2	108	40.779	40.788	0.009	BBABBAAA	No	Exotic Malus
2	108	40.779	40.788	0.009	BAABBABB	Yes	M. sieversii or M. orientalis
2	108	40.779	40.788	0.009	BAABBBBA	No	M. sieversii or M. orientalis
2	108	40.779	40.788	0.009	BBAABBAA	Yes	M. sylvestris
2	108	40.779	40.788	0.009	BBABABAA	Yes	M. sylvestris
2	108	40.779	40.788	0.009	BBABBBAA	No	M. sylvestris
2	108	40.779	40.788	0.009	BBABBBBA	No	M. sylvestris
2	109	41.806	41.806	0	ABAAABABBAA	No	Exotic Malus
2	109	41.806	41.806	0	AAABABAABBA	Yes	M. sieversii
2	109	41.806	41.806	0	AAABABAABAA	Yes	M. sieversii or M. orientalis
2	109	41.806	41.806	0	AAABABAABAB	Yes	M. sieversii or M. orientalis
2	109	41.806	41.806	0	AAABABABBBA	Yes	M. sieversii or M. orientalis
2	109	41.806	41.806	0	ABABABAABAB	Yes	M. sieversii or M. orientalis
2	109	41.806	41.806	0	ABABBBABBBA	Yes	M. sieversii or M. orientalis
2	109	41.806	41.806	0	ABBAABABBAA	Yes	M. sylvestris
2	109	41.806	41.806	0	ABBAABABBBA	Yes	M. sylvestris
2	109	41.806	41.806	0	ABBAABBBABA	Yes	M. sylvestris
2	109	41.806	41.806	0	ABBAABBBBBA	Yes	M. sylvestris
2	110	44.199	44.199	0	BBBA	Yes	M. sieversii or M. orientalis
2	111	44.694	44.694	0	BABBAA	Yes	M. sieversii or M. orientalis
2	111	44.694	44.694	0	ABABBB	Yes	M. sylvestris
2	111	44.694	44.694	0	ABBBBB	Yes	M. sylvestris
2	112	45.599	45.671	0.072	BBBBAB	No	Exotic Malus
2	112	45.599	45.671	0.072	BABABA	Yes	M. sieversii or M. orientalis
2	112	45.599	45.671	0.072	BBAABA	Yes	M. sieversii or M. orientalis
2	112	45.599	45.671	0.072	AABBAA	Yes	M. sylvestris
2	112	45.599	45.671	0.072	BBBBBB	No	M. sylvestris
2	113	46.013	46.092	0.079	AAAAABB	No	Exotic Malus
2	113	46.013	46.092	0.079	AAAAABA	No	Exotic Malus
2	113	46.013	46.092	0.079	BBBAAAA	Yes	M. sieversii or M. orientalis
2	113	46.013	46.092	0.079	BBBAAAB	Yes	M. sieversii or M. orientalis
2	113	46.013	46.092	0.079	BBBABAA	Yes	M. sieversii or M. orientalis
2	113	46.013	46.092	0.079	BAABABB	Yes	M. sylvestris
2	113	46.013	46.092	0.079	BABBABB	Yes	M. sylvestris
2	114	46.56	46.56	0	AAAAAA	Yes	M. sieversii or M. orientalis
2	114	46.56	46.56	0	AAAABA	Yes	M. sieversii or M. orientalis
2	114	46.56	46.56	0	BBAABA	No	M. sylvestris
2	114	46.56	46.56	0	BBAABB	Yes	M. sylvestris
2	115	46.811	46.811	0	BAAAB	Yes	M. sieversii or M. orientalis
2	115	46.811	46.811	0	BAABB	Yes	M. sieversii or M. orientalis
2	115	46.811	46.811	0	ABAAA	Yes	M. sylvestris
2	115	46.811	46.811	0	ABAAB	Yes	M. sylvestris
2	115	46.811	46.811	0	ABBAB	Yes	M. sylvestris
2	116	48.001	48.001	0	ABAA	Yes	M. sieversii or M. orientalis
2	116	48.001	48.001	0	ABAB	Yes	M. sieversii or M. orientalis
2	116	48.001	48.001	0	ABBA	Yes	M. sieversii or M. orientalis
2	116	48.001	48.001	0	BAAB	Yes	M. sylvestris
2	117	48.548	48.709	0.161	AABAABB	Yes	Exotic Malus
2	117	48.548	48.709	0.161	BAAAAAB	Yes	M. sieversii or M. orientalis
2	117	48.548	48.709	0.161	BABAAAB	Yes	M. sieversii or M. orientalis
2	117	48.548	48.709	0.161	BBBAABB	Yes	M. sieversii or M. orientalis
2	117	48.548	48.709	0.161	BABAABA	Yes	M. sylvestris
2	118	48.92	48.979	0.059	BABAA	No	Exotic Malus
2	118	48.92	48.979	0.059	AABBA	Yes	M. sieversii or M. orientalis
2	118	48.92	48.979	0.059	BABBA	Yes	M. sieversii or M. orientalis
2	118	48.92	48.979	0.059	BBBBA	Yes	M. sieversii or M. orientalis
2	119	49.001	49.001	0	BABA	No	Exotic Malus
2	119	49.001	49.001	0	BAAB	Yes	M. sieversii or M. orientalis
2	119	49.001	49.001	0	BABB	Yes	M. sieversii or M. orientalis
2	120	49.229	49.347	0.118	BAAB	No	Exotic Malus
2	120	49.229	49.347	0.118	AABA	No	M. sieversii or M. orientalis
2	120	49.229	49.347	0.118	ABAB	Yes	M. sylvestris
2	120	49.229	49.347	0.118	ABBB	Yes	M. sylvestris
2	121	49.562	49.562	0	BBBABBBB	No	Exotic Malus
2	121	49.562	49.562	0	BBAABBBB	No	Exotic Malus
2	121	49.562	49.562	0	AAAABAAB	Yes	M. sieversii or M. orientalis
2	121	49.562	49.562	0	AABABAAB	Yes	M. sieversii or M. orientalis
2	121	49.562	49.562	0	AABBBAAA	Yes	M. sieversii or M. orientalis
2	121	49.562	49.562	0	BBBABBAB	Yes	M. sieversii or M. orientalis
2	121	49.562	49.562	0	ABBABBBA	No	M. sylvestris
2	121	49.562	49.562	0	ABBABBBB	No	M. sylvestris
2	122	49.831	49.831	0	BBBB	Yes	M. sieversii or M. orientalis
2	123	50.565	50.565	0	AAB	No	M. sieversii or M. orientalis
2	123	50.565	50.565	0	ABB	Yes	M. sylvestris
2	124	51.141	51.141	0	ABB	Yes	M. sylvestris
2	125	51.358	51.398	0.04	BAAABB	No	Exotic Malus
2	125	51.358	51.398	0.04	AABAAB	Yes	M. orientalis
2	125	51.358	51.398	0.04	AABABB	Yes	M. sieversii or M. orientalis
2	125	51.358	51.398	0.04	ABAABB	Yes	M. sieversii or M. orientalis
2	125	51.358	51.398	0.04	BABBBA	Yes	M. sylvestris
2	126	51.507	51.508	0.001	AAAB	Yes	Exotic Malus
2	126	51.507	51.508	0.001	BAAB	Yes	Exotic Malus
2	126	51.507	51.508	0.001	ABAB	Yes	Exotic Malus
2	127	52.854	52.854	0	AAA	No	Exotic Malus
2	127	52.854	52.854	0	BAA	Yes	M. sieversii or M. orientalis
2	127	52.854	52.854	0	AAB	Yes	M. sylvestris
2	127	52.854	52.854	0	ABB	Yes	M. sylvestris
2	128	52.875	52.875	0	BBAB	No	Exotic Malus
2	128	52.875	52.875	0	BBBA	Yes	M. sieversii or M. orientalis
2	128	52.875	52.875	0	AAAB	Yes	M. sylvestris
2	128	52.875	52.875	0	BABB	No	M. sylvestris
2	129	53.028	53.028	0	AAAA	Yes	M. sieversii or M. orientalis
2	129	53.028	53.028	0	AAAB	Yes	M. sieversii or M. orientalis
2	129	53.028	53.028	0	BABA	Yes	M. sylvestris
2	129	53.028	53.028	0	BBBA	Yes	M. sylvestris
2	130	53.231	53.396	0.165	AAAAA	Yes	M. sieversii or M. orientalis
2	130	53.231	53.396	0.165	AAABA	Yes	M. sieversii or M. orientalis
2	130	53.231	53.396	0.165	ABAAA	Yes	M. sieversii or M. orientalis
2	130	53.231	53.396	0.165	BBABB	Yes	M. sylvestris
2	131	53.457	53.457	0	AAB	Yes	M. sylvestris
2	131	53.457	53.457	0	BAB	Yes	M. sylvestris
2	132	53.88	53.88	0	ABB	Yes	M. sieversii or M. orientalis
2	132	53.88	53.88	0	BBA	No	M. sylvestris
2	133	54.633	54.658	0.025	BBABAAAABA	No	Exotic Malus
2	133	54.633	54.658	0.025	BBBAAABAAA	Yes	M. sieversii or M. orientalis
2	133	54.633	54.658	0.025	BBBAAABABA	Yes	M. sieversii or M. orientalis
2	133	54.633	54.658	0.025	BAABABAABA	Yes	M. sylvestris
2	133	54.633	54.658	0.025	BAABBBAABA	Yes	M. sylvestris
2	134	55.014	55.014	0	BBA	No	Exotic Malus
2	135	56.008	56.008	0	AAABABA	No	Exotic Malus
2	135	56.008	56.008	0	AABBABA	No	Exotic Malus
2	135	56.008	56.008	0	BBAABAA	Yes	M. sieversii or M. orientalis
2	136	56.931	56.931	0	BABAB	No	M. sylvestris
2	137	58.324	58.324	0	ABBABABA	Yes	M. sieversii or M. orientalis
2	137	58.324	58.324	0	ABBBBBBA	No	M. sieversii or M. orientalis
2	137	58.324	58.324	0	ABAAABBB	Yes	M. sylvestris
2	138	59.253	59.253	0	BAB	No	M. sylvestris
2	139	60.444	60.513	0.069	BBABAB	No	Exotic Malus
2	139	60.444	60.513	0.069	AABBBA	Yes	M. sylvestris
2	141	61.59	61.59	0	BBABBAABABA	No	Exotic Malus
2	141	61.59	61.59	0	ABBAABABBBA	No	M. orientalis
2	141	61.59	61.59	0	BABBBBABABA	No	M. sieversii or M. orientalis
2	141	61.59	61.59	0	BBBABBBBBAA	Yes	M. sylvestris
2	141	61.59	61.59	0	BBBBAAABABA	No	M. sylvestris
2	142	61.899	61.899	0	ABAA	No	Exotic Malus
2	143	62.038	62.042	0.004	BBBB	Yes	Exotic Malus
2	143	62.038	62.042	0.004	BBBA	Yes	Exotic Malus
2	143	62.038	62.042	0.004	ABAA	No	M. sieversii or M. orientalis
2	144	62.833	62.919	0.086	BABBAA	Yes	M. sylvestris
2	144	62.833	62.919	0.086	BABBBA	Yes	M. sylvestris
2	144	62.833	62.919	0.086	BBBABA	Yes	M. sylvestris
2	145	63.593	63.593	0	AABBBB	Yes	M. sylvestris
2	145	63.593	63.593	0	ABBBBB	No	M. sylvestris
2	145	63.593	63.593	0	BABBBB	Yes	M. sylvestris
2	146	63.774	63.774	0	BBBABAB	No	Exotic Malus
2	146	63.774	63.774	0	ABBABAB	No	Exotic Malus
2	146	63.774	63.774	0	BBBBBAA	No	M. sieversii or M. orientalis
2	146	63.774	63.774	0	BBBBBBA	No	M. sieversii or M. orientalis
2	147	64.143	64.287	0.144	AABBBBBBB	No	M. sylvestris
2	149	64.986	64.986	0	ABAAB	No	M. sieversii or M. orientalis
2	149	64.986	64.986	0	BAAAB	No	M. sieversii or M. orientalis
2	150	67.617	67.776	0.159	ABABBA	No	M. sieversii
2	150	67.617	67.776	0.159	AABABA	No	M. sieversii or M. orientalis
2	151	70.061	70.174	0.113	AABBAA	No	Exotic Malus
2	151	70.061	70.174	0.113	AABBBA	No	M. sieversii or M. orientalis
2	151	70.061	70.174	0.113	AAABAA	No	M. sylvestris
2	151	70.061	70.174	0.113	AABBAB	No	M. sylvestris
2	152	71.177	71.261	0.084	BAABA	Yes	M. sieversii or M. orientalis
2	153	72.003	72.003	0	BAAAAA	No	M. sieversii or M. orientalis
2	153	72.003	72.003	0	AABAAA	Yes	M. sylvestris
2	154	72.249	72.305	0.056	BAA	Yes	M. sylvestris
2	155	74.394	74.394	0	BBBAAB	No	Exotic Malus
2	155	74.394	74.394	0	ABAAAA	Yes	M. sylvestris
2	156	75.347	75.347	0	BBBA	No	M. sieversii or M. orientalis
2	156	75.347	75.347	0	AABB	Yes	M. sylvestris
2	156	75.347	75.347	0	ABBB	Yes	M. sylvestris
2	157	76.262	76.328	0.066	BAABBAB	Yes	M. sieversii or M. orientalis
2	157	76.262	76.328	0.066	BBABBAB	Yes	M. sieversii or M. orientalis
2	157	76.262	76.328	0.066	BBBBBAA	Yes	M. sylvestris
2	158	76.692	76.855	0.163	ABBBBB	Yes	M. sylvestris
2	158	76.692	76.855	0.163	BBBABB	Yes	M. sylvestris
2	159	77.37	77.37	0	AAB	No	M. sylvestris
2	160	78.416	78.416	0	BBAABBBAB	Yes	M. sieversii or M. orientalis
2	160	78.416	78.416	0	BBBBBBBAB	No	M. sieversii or M. orientalis
2	160	78.416	78.416	0	ABABBAABA	Yes	M. sylvestris
3	161	0	0.018	0.018	ABB	Yes	M. sieversii or M. orientalis
3	161	0	0.018	0.018	BAB	Yes	M. sylvestris
3	161	0	0.018	0.018	BBA	Yes	M. sylvestris
3	162	0.172	0.247	0.075	ABA	Yes	M. sylvestris
3	163	1.871	1.952	0.081	ABBAA	Yes	M. sieversii or M. orientalis
3	163	1.871	1.952	0.081	ABBAB	Yes	M. sieversii or M. orientalis
3	164	2.124	2.205	0.081	AAABB	Yes	M. sieversii or M. orientalis
3	164	2.124	2.205	0.081	BAAAB	Yes	M. sylvestris
3	164	2.124	2.205	0.081	BABAA	Yes	M. sylvestris
3	164	2.124	2.205	0.081	BABAB	Yes	M. sylvestris
3	164	2.124	2.205	0.081	BABBA	No	M. sylvestris
3	164	2.124	2.205	0.081	BBBBA	No	M. sylvestris
3	165	2.9	3.031	0.131	AABBBBB	Yes	Exotic Malus
3	165	2.9	3.031	0.131	BAAAABA	Yes	M. sieversii or M. orientalis
3	165	2.9	3.031	0.131	BAABAAB	No	M. sieversii or M. orientalis
3	166	3.787	3.916	0.129	BBABB	No	Exotic Malus
3	166	3.787	3.916	0.129	ABBAA	Yes	M. sylvestris
3	166	3.787	3.916	0.129	ABBAB	Yes	M. sylvestris
3	166	3.787	3.916	0.129	BBBAA	Yes	M. sylvestris
3	167	6.244	6.316	0.072	AAABAAB	Yes	M. sieversii or M. orientalis
3	167	6.244	6.316	0.072	ABABAAB	Yes	M. sieversii or M. orientalis
3	168	8.303	8.303	0	BABAAA	No	Exotic Malus
3	168	8.303	8.303	0	BAAAAB	No	M. sieversii or M. orientalis
3	168	8.303	8.303	0	BBBAAB	No	M. sieversii or M. orientalis
3	168	8.303	8.303	0	AABBAA	Yes	M. sylvestris
3	168	8.303	8.303	0	ABBBAA	Yes	M. sylvestris
3	169	9.366	9.486	0.12	AAABA	Yes	M. sieversii or M. orientalis
3	169	9.366	9.486	0.12	BBABB	Yes	M. sieversii or M. orientalis
3	171	9.994	10.038	0.044	BABAABA	No	Exotic Malus
3	171	9.994	10.038	0.044	BABAAAB	No	Exotic Malus
3	171	9.994	10.038	0.044	BBBABAA	Yes	M. sieversii or M. orientalis
3	171	9.994	10.038	0.044	BBBABBB	Yes	M. sieversii or M. orientalis
3	173	11.232	11.232	0	BBAABAA	No	Exotic Malus
3	173	11.232	11.232	0	ABBABAA	Yes	M. sieversii or M. orientalis
3	173	11.232	11.232	0	BAAAABA	Yes	M. sylvestris
3	174	13.321	13.37	0.049	BABBA	No	Exotic Malus
3	174	13.321	13.37	0.049	BAABA	No	M. sieversii or M. orientalis
3	174	13.321	13.37	0.049	BBBAA	Yes	M. sieversii or M. orientalis
3	174	13.321	13.37	0.049	AAABB	Yes	M. sylvestris
3	175	14.314	14.377	0.063	AAAB	Yes	M. sieversii or M. orientalis
3	175	14.314	14.377	0.063	AABB	Yes	M. sieversii or M. orientalis
3	175	14.314	14.377	0.063	BABB	Yes	M. sieversii or M. orientalis
3	176	15.332	15.441	0.109	BAABA	No	Exotic Malus
3	176	15.332	15.441	0.109	BBAAB	Yes	M. sieversii
3	176	15.332	15.441	0.109	AAAAA	Yes	M. sylvestris
3	176	15.332	15.441	0.109	AAAAB	Yes	M. sylvestris
3	177	15.983	15.983	0	AAAAAA	No	Exotic Malus
3	177	15.983	15.983	0	AAAAAB	No	Exotic Malus
3	177	15.983	15.983	0	ABAAAA	No	Exotic Malus
3	177	15.983	15.983	0	BBABBA	No	M. sylvestris
3	177	15.983	15.983	0	BBABBB	No	M. sylvestris
3	178	16.608	16.608	0	AAA	Yes	M. sieversii or M. orientalis
3	179	16.881	16.892	0.011	AABBB	Yes	M. sieversii or M. orientalis
3	179	16.881	16.892	0.011	BAABA	Yes	M. sylvestris
3	180	18.109	18.109	0	BABAAA	No	Exotic Malus
3	180	18.109	18.109	0	AAAAAA	No	M. orientalis
3	180	18.109	18.109	0	BBAAAA	Yes	M. sieversii or M. orientalis
3	181	18.926	18.926	0	BAAAB	No	M. sieversii or M. orientalis
3	181	18.926	18.926	0	AAABA	Yes	M. sylvestris
3	181	18.926	18.926	0	AAABB	Yes	M. sylvestris
3	181	18.926	18.926	0	ABABB	Yes	M. sylvestris
3	182	19.94	19.943	0.003	ABBAAAA	Yes	M. orientalis
3	182	19.94	19.943	0.003	ABBAAAB	Yes	M. orientalis
3	182	19.94	19.943	0.003	ABBABAA	Yes	M. sieversii
3	182	19.94	19.943	0.003	ABAAABB	Yes	M. sieversii or M. orientalis
3	183	20.027	20.027	0	AAA	Yes	M. orientalis
3	183	20.027	20.027	0	ABA	Yes	M. sieversii
3	183	20.027	20.027	0	BAB	Yes	M. sylvestris
3	184	21.026	21.052	0.026	BBBBBBB	No	Exotic Malus
3	184	21.026	21.052	0.026	BBBBBBA	No	Exotic Malus
3	184	21.026	21.052	0.026	ABBBABB	Yes	M. sieversii or M. orientalis
3	184	21.026	21.052	0.026	ABAABBB	Yes	M. sylvestris
3	184	21.026	21.052	0.026	ABABBBB	No	M. sylvestris
3	185	21.929	21.952	0.023	AABAA	No	Exotic Malus
3	185	21.929	21.952	0.023	AABBB	Yes	M. sieversii or M. orientalis
3	185	21.929	21.952	0.023	ABBBA	No	M. sylvestris
3	186	22.481	22.594	0.113	ABA	No	Exotic Malus
3	186	22.481	22.594	0.113	AAA	Yes	M. sylvestris
3	187	23.032	23.033	0.001	BABB	Yes	M. sieversii or M. orientalis
3	187	23.032	23.033	0.001	BBAB	No	M. sylvestris
3	188	23.981	23.998	0.017	BBAA	Yes	M. sieversii or M. orientalis
3	189	24.032	24.109	0.077	ABBBAA	No	Exotic Malus
3	189	24.032	24.109	0.077	ABABAB	Yes	M. sieversii or M. orientalis
3	189	24.032	24.109	0.077	ABBBBA	No	M. sieversii or M. orientalis
3	189	24.032	24.109	0.077	BABBBA	Yes	M. sylvestris
3	190	24.822	24.822	0	AABBA	No	Exotic Malus
3	190	24.822	24.822	0	AABAB	Yes	M. sieversii or M. orientalis
3	190	24.822	24.822	0	BABBA	Yes	M. sylvestris
3	190	24.822	24.822	0	BABBB	Yes	M. sylvestris
3	191	26.352	26.352	0	ABBAA	No	M. sylvestris
3	191	26.352	26.352	0	BABAB	Yes	M. sylvestris
3	191	26.352	26.352	0	BBBAB	Yes	M. sylvestris
3	192	27.857	27.959	0.102	ABBABA	No	M. sieversii or M. orientalis
3	192	27.857	27.959	0.102	ABBBBA	No	M. sieversii or M. orientalis
3	193	30.044	30.108	0.064	BBBAAA	Yes	Exotic Malus
3	193	30.044	30.108	0.064	BAAAAB	Yes	M. sylvestris
3	193	30.044	30.108	0.064	BAABAB	Yes	M. sylvestris
3	194	31.154	31.203	0.049	BBBABBAA	No	Exotic Malus
3	194	31.154	31.203	0.049	BBBABAAA	No	Exotic Malus
3	194	31.154	31.203	0.049	BABAABAA	No	M. sieversii or M. orientalis
3	194	31.154	31.203	0.049	ABAABBBA	Yes	M. sylvestris
3	194	31.154	31.203	0.049	BBAABBAA	Yes	M. sylvestris
3	194	31.154	31.203	0.049	BBAABBBA	Yes	M. sylvestris
3	195	31.468	31.576	0.108	ABABBA	Yes	M. sylvestris
3	196	32.681	32.681	0	ABA	Yes	M. sieversii or M. orientalis
3	196	32.681	32.681	0	BAB	Yes	M. sylvestris
3	197	32.894	32.894	0	BAA	Yes	M. sieversii or M. orientalis
3	197	32.894	32.894	0	AAB	Yes	M. sylvestris
3	198	33.491	33.491	0	ABAAB	Yes	M. sieversii or M. orientalis
3	198	33.491	33.491	0	BBAAB	Yes	M. sieversii or M. orientalis
3	198	33.491	33.491	0	ABBAA	Yes	M. sylvestris
3	198	33.491	33.491	0	ABBBA	Yes	M. sylvestris
3	198	33.491	33.491	0	ABBBB	Yes	M. sylvestris
3	199	34.548	34.642	0.094	AAAABBA	Yes	M. sieversii or M. orientalis
3	199	34.548	34.642	0.094	AAAABBB	Yes	M. sieversii or M. orientalis
3	199	34.548	34.642	0.094	AAABBBA	Yes	M. sieversii or M. orientalis
3	200	35.053	35.053	0	BBBBBBB	No	Exotic Malus
3	200	35.053	35.053	0	BBBBAAB	Yes	M. sieversii
3	200	35.053	35.053	0	BABBABB	Yes	M. sieversii or M. orientalis
3	200	35.053	35.053	0	ABBBBBA	Yes	M. sylvestris
3	200	35.053	35.053	0	BBAABBB	Yes	M. sylvestris
3	200	35.053	35.053	0	BBABBBA	Yes	M. sylvestris
3	200	35.053	35.053	0	BBABBBB	Yes	M. sylvestris
3	201	35.299	35.299	0	BAA	Yes	M. sieversii or M. orientalis
3	201	35.299	35.299	0	AAB	Yes	M. sylvestris
3	202	36.389	36.425	0.036	BAAAA	Yes	M. sieversii or M. orientalis
3	202	36.389	36.425	0.036	BAAAB	Yes	M. sieversii or M. orientalis
3	202	36.389	36.425	0.036	BBAAA	Yes	M. sieversii or M. orientalis
3	203	37.255	37.386	0.131	ABBB	Yes	M. sieversii or M. orientalis
3	203	37.255	37.386	0.131	BBBB	Yes	M. sieversii or M. orientalis
3	203	37.255	37.386	0.131	BAAB	Yes	M. sylvestris
3	203	37.255	37.386	0.131	BABA	Yes	M. sylvestris
3	204	37.479	37.63	0.151	BBBB	Yes	Exotic Malus
3	204	37.479	37.63	0.151	AAAA	Yes	M. sylvestris
3	204	37.479	37.63	0.151	AAAB	Yes	M. sylvestris
3	205	37.953	37.953	0	BBA	Yes	M. sylvestris
3	206	38.474	38.474	0	BBB	No	Exotic Malus
3	207	39.528	39.628	0.1	ABA	Yes	M. sylvestris
3	207	39.528	39.628	0.1	ABB	Yes	M. sylvestris
3	208	39.728	39.728	0	ABB	Yes	M. sieversii or M. orientalis
3	208	39.728	39.728	0	BBA	Yes	M. sylvestris
3	209	40.211	40.32	0.109	ABAA	Yes	M. sieversii or M. orientalis
3	209	40.211	40.32	0.109	ABAB	Yes	M. sieversii or M. orientalis
3	209	40.211	40.32	0.109	ABBA	Yes	M. sieversii or M. orientalis
3	209	40.211	40.32	0.109	ABBB	Yes	M. sieversii or M. orientalis
3	210	41.148	41.155	0.007	ABBBBBBBBB	No	Exotic Malus
3	210	41.148	41.155	0.007	AABBBBAAAB	Yes	M. sieversii or M. orientalis
3	210	41.148	41.155	0.007	ABBABBABBA	No	M. sylvestris
3	210	41.148	41.155	0.007	ABBBBBABBB	No	M. sylvestris
3	211	42.063	42.066	0.003	BABBBA	No	Exotic Malus
3	211	42.063	42.066	0.003	AABBBA	Yes	Exotic Malus
3	211	42.063	42.066	0.003	AABBBB	Yes	Exotic Malus
3	211	42.063	42.066	0.003	BAABBA	No	M. sieversii or M. orientalis
3	211	42.063	42.066	0.003	BABBAA	Yes	M. sieversii or M. orientalis
3	211	42.063	42.066	0.003	BBABBA	No	M. sieversii or M. orientalis
3	211	42.063	42.066	0.003	BAAABB	Yes	M. sylvestris
3	211	42.063	42.066	0.003	BAABBB	No	M. sylvestris
3	212	43.54	43.729	0.189	ABBAAB	No	M. sieversii or M. orientalis
3	212	43.54	43.729	0.189	BAAAAB	Yes	M. sylvestris
3	213	44.304	44.304	0	ABB	No	M. sieversii or M. orientalis
3	214	44.679	44.679	0	BAB	Yes	M. sieversii or M. orientalis
3	214	44.679	44.679	0	ABB	Yes	M. sylvestris
3	215	46.179	46.179	0	BAABBBA	Yes	M. orientalis
3	215	46.179	46.179	0	BAAABAB	Yes	M. sieversii or M. orientalis
3	215	46.179	46.179	0	BAABBAB	No	M. sieversii or M. orientalis
3	215	46.179	46.179	0	BABBBAA	Yes	M. sieversii or M. orientalis
3	215	46.179	46.179	0	AABBAAB	No	M. sylvestris
3	215	46.179	46.179	0	ABBBAAB	Yes	M. sylvestris
3	216	46.816	46.963	0.147	BAABB	No	Exotic Malus
3	216	46.816	46.963	0.147	ABAAB	Yes	M. sylvestris
3	217	47.639	47.639	0	BBBABB	Yes	M. sieversii
3	217	47.639	47.639	0	BBBAAB	Yes	M. sieversii or M. orientalis
3	217	47.639	47.639	0	BBBBAB	Yes	M. sieversii or M. orientalis
3	217	47.639	47.639	0	BBBBBA	Yes	M. sieversii or M. orientalis
3	217	47.639	47.639	0	BBBBBB	Yes	M. sieversii or M. orientalis
3	218	49.761	49.761	0	BBAB	No	M. sylvestris
3	219	51.256	51.256	0	AAABB	No	Exotic Malus
3	219	51.256	51.256	0	AABAB	No	Exotic Malus
3	219	51.256	51.256	0	ABABB	No	M. sieversii or M. orientalis
3	219	51.256	51.256	0	BBABA	No	M. sieversii or M. orientalis
3	220	51.986	51.986	0	ABAABBBABA	Yes	M. sieversii or M. orientalis
3	220	51.986	51.986	0	BBAABBBABA	Yes	M. sieversii or M. orientalis
3	220	51.986	51.986	0	BBABBBBBBA	No	M. sieversii or M. orientalis
3	221	52.744	52.928	0.184	BBBABABA	No	Exotic Malus
3	221	52.744	52.928	0.184	BBAAAABA	No	M. sieversii
3	221	52.744	52.928	0.184	BBBAAABA	No	M. sieversii
3	221	52.744	52.928	0.184	ABAABAAA	No	M. sylvestris
3	222	53.826	53.982	0.156	ABBBA	No	Exotic Malus
3	222	53.826	53.982	0.156	AABAA	Yes	M. sieversii or M. orientalis
3	222	53.826	53.982	0.156	BABAA	Yes	M. sieversii or M. orientalis
3	222	53.826	53.982	0.156	ABAAA	Yes	M. sylvestris
3	223	54.311	54.393	0.082	BABA	Yes	M. sieversii or M. orientalis
3	223	54.311	54.393	0.082	AAAB	Yes	M. sylvestris
3	223	54.311	54.393	0.082	BBAB	Yes	M. sylvestris
3	224	54.974	54.974	0	BAABA	No	M. sylvestris
3	225	55.631	55.631	0	AAAAAA	No	M. sylvestris
3	226	58.068	58.068	0	BBBB	Yes	M. sieversii or M. orientalis
3	226	58.068	58.068	0	ABAA	Yes	M. sylvestris
3	226	58.068	58.068	0	BBAA	No	M. sylvestris
3	227	58.919	58.919	0	AAABBBB	Yes	M. sieversii or M. orientalis
3	227	58.919	58.919	0	ABAABBB	Yes	M. sieversii or M. orientalis
3	227	58.919	58.919	0	ABBBAAA	Yes	M. sylvestris
3	228	59.868	59.965	0.097	BBAA	Yes	M. sieversii or M. orientalis
3	228	59.868	59.965	0.097	BBBA	Yes	M. sieversii or M. orientalis
3	229	60.455	60.455	0	AABABB	No	Exotic Malus
3	229	60.455	60.455	0	AABBBB	No	Exotic Malus
3	229	60.455	60.455	0	AABAAB	Yes	M. sieversii or M. orientalis
3	229	60.455	60.455	0	BBBBAB	Yes	M. sieversii or M. orientalis
3	229	60.455	60.455	0	BBBABA	Yes	M. sylvestris
3	230	60.977	60.991	0.014	ABAAA	Yes	M. sylvestris
3	231	61.043	61.092	0.049	ABAABBBBB	No	Exotic Malus
3	231	61.043	61.092	0.049	BBABABBBB	No	M. sieversii or M. orientalis
3	231	61.043	61.092	0.049	AAAABABBA	Yes	M. sylvestris
3	231	61.043	61.092	0.049	AAAABBBBB	No	M. sylvestris
3	232	61.319	61.319	0	AAAA	Yes	M. sieversii or M. orientalis
3	232	61.319	61.319	0	BBBB	Yes	M. sylvestris
3	233	61.617	61.786	0.169	AABAAA	No	M. sieversii
3	234	63.282	63.282	0	ABBBAA	No	Exotic Malus
3	234	63.282	63.282	0	AAABBA	Yes	M. sieversii or M. orientalis
3	234	63.282	63.282	0	ABABBA	Yes	M. sieversii or M. orientalis
3	235	63.401	63.417	0.016	ABA	Yes	M. sieversii or M. orientalis
3	235	63.401	63.417	0.016	BAB	No	M. sylvestris
3	236	64.379	64.379	0	BAA	Yes	M. sieversii or M. orientalis
3	237	64.743	64.895	0.152	BBBBABBB	Yes	M. sieversii
3	237	64.743	64.895	0.152	BBBAABAA	Yes	M. sieversii or M. orientalis
3	237	64.743	64.895	0.152	BBBAABAB	Yes	M. sieversii or M. orientalis
3	237	64.743	64.895	0.152	BBBAABBA	Yes	M. sieversii or M. orientalis
3	237	64.743	64.895	0.152	BBBAABBB	Yes	M. sieversii or M. orientalis
3	237	64.743	64.895	0.152	ABBABBBB	No	M. sylvestris
3	237	64.743	64.895	0.152	BABABBBB	No	M. sylvestris
3	238	65.701	65.701	0	ABBB	No	M. sieversii or M. orientalis
3	238	65.701	65.701	0	BAAA	No	M. sylvestris
3	238	65.701	65.701	0	BAAB	No	M. sylvestris
3	239	66.363	66.363	0	BAABBAAA	No	Exotic Malus
3	239	66.363	66.363	0	BABBABAA	No	M. orientalis
3	239	66.363	66.363	0	BABBABBA	No	M. sieversii
3	239	66.363	66.363	0	BABBBBAA	No	M. sieversii or M. orientalis
3	239	66.363	66.363	0	BABBBBBA	No	M. sieversii or M. orientalis
3	239	66.363	66.363	0	AAABBBAA	Yes	M. sylvestris
3	239	66.363	66.363	0	BBAABABB	Yes	M. sylvestris
3	241	68.275	68.275	0	BAA	No	Exotic Malus
3	241	68.275	68.275	0	AAA	Yes	M. sieversii or M. orientalis
3	241	68.275	68.275	0	BBB	No	M. sylvestris
3	242	69.217	69.217	0	BBBAB	Yes	M. sieversii or M. orientalis
3	242	69.217	69.217	0	ABBAA	Yes	M. sylvestris
3	243	70.355	70.355	0	BBAAB	No	Exotic Malus
3	243	70.355	70.355	0	ABABA	Yes	M. sieversii or M. orientalis
3	243	70.355	70.355	0	BABBA	No	M. sieversii or M. orientalis
3	243	70.355	70.355	0	BAAAB	No	M. sylvestris
3	243	70.355	70.355	0	BAABB	No	M. sylvestris
3	243	70.355	70.355	0	BBABA	No	M. sylvestris
3	244	70.724	70.724	0	BAA	Yes	M. sylvestris
3	245	71.126	71.126	0	AAAAB	Yes	M. sylvestris
3	245	71.126	71.126	0	AABAB	Yes	M. sylvestris
3	246	71.424	71.424	0	ABB	Yes	M. sieversii or M. orientalis
3	246	71.424	71.424	0	BBB	Yes	M. sieversii or M. orientalis
3	246	71.424	71.424	0	BAA	Yes	M. sylvestris
3	247	72.592	72.592	0	BAAA	Yes	M. sieversii or M. orientalis
3	248	73.567	73.567	0	AABAB	No	M. orientalis
3	248	73.567	73.567	0	BAAAB	No	M. sieversii or M. orientalis
3	249	73.602	73.694	0.092	ABABA	No	M. sylvestris
3	250	73.947	73.947	0	ABBAB	No	Exotic Malus
3	250	73.947	73.947	0	BBBAB	No	M. sieversii or M. orientalis
3	250	73.947	73.947	0	BBAAB	Yes	M. sylvestris
4	251	0.031	0.169	0.138	BBBB	No	Exotic Malus
4	251	0.031	0.169	0.138	BAAB	Yes	M. sieversii or M. orientalis
4	251	0.031	0.169	0.138	BABA	Yes	M. sieversii or M. orientalis
4	251	0.031	0.169	0.138	BBAB	No	M. sylvestris
4	252	1.153	1.153	0	BAABBBB	Yes	M. sylvestris
4	253	1.642	1.746	0.104	BBBBAAA	No	M. sieversii or M. orientalis
4	253	1.642	1.746	0.104	ABAAAAB	No	M. sylvestris
4	253	1.642	1.746	0.104	ABBAAAB	No	M. sylvestris
4	254	2.592	2.592	0	AABA	No	Exotic Malus
4	254	2.592	2.592	0	BAAB	No	M. sieversii or M. orientalis
4	255	4.381	4.381	0	BBBAB	No	Exotic Malus
4	255	4.381	4.381	0	BBAAA	No	M. sieversii or M. orientalis
4	255	4.381	4.381	0	BAABA	No	M. sylvestris
4	255	4.381	4.381	0	BBABB	No	M. sylvestris
4	256	8.526	8.526	0	BBBA	No	Exotic Malus
4	257	11.203	11.282	0.079	ABBBABB	Yes	M. sieversii or M. orientalis
4	257	11.203	11.282	0.079	AAABBAA	Yes	M. sylvestris
4	257	11.203	11.282	0.079	ABBABBA	Yes	M. sylvestris
4	258	12.552	12.552	0	ABBBBA	No	Exotic Malus
4	258	12.552	12.552	0	ABABBA	No	Exotic Malus
4	258	12.552	12.552	0	BBBBBB	No	M. sieversii or M. orientalis
4	258	12.552	12.552	0	ABABBB	No	M. sylvestris
4	259	13.691	13.691	0	BAABABA	Yes	M. sieversii or M. orientalis
4	259	13.691	13.691	0	BBABABA	Yes	M. sieversii or M. orientalis
4	259	13.691	13.691	0	BBABABB	Yes	M. sieversii or M. orientalis
4	259	13.691	13.691	0	ABAAABA	Yes	M. sylvestris
4	260	14.137	14.137	0	BABB	Yes	M. sieversii or M. orientalis
4	260	14.137	14.137	0	ABAB	No	M. sylvestris
4	261	14.611	14.611	0	AAA	Yes	M. sieversii or M. orientalis
4	261	14.611	14.611	0	AAB	Yes	M. sieversii or M. orientalis
4	261	14.611	14.611	0	BBA	Yes	M. sylvestris
4	262	14.819	14.819	0	ABAAB	No	M. sieversii or M. orientalis
4	262	14.819	14.819	0	ABBAB	Yes	M. sieversii or M. orientalis
4	262	14.819	14.819	0	BBABA	Yes	M. sylvestris
4	263	16.181	16.261	0.08	ABBAABAB	No	Exotic Malus
4	263	16.181	16.261	0.08	ABAABBAB	Yes	M. sieversii or M. orientalis
4	263	16.181	16.261	0.08	ABBABAAA	Yes	M. sylvestris
4	263	16.181	16.261	0.08	BBBBAAAA	Yes	M. sylvestris
4	264	16.795	16.936	0.141	AABBBBBBBA	No	M. sieversii or M. orientalis
4	264	16.795	16.936	0.141	BABBBAABBA	Yes	M. sieversii or M. orientalis
4	264	16.795	16.936	0.141	BABBBBBBBA	Yes	M. sieversii or M. orientalis
4	264	16.795	16.936	0.141	ABBBABBBAA	Yes	M. sylvestris
4	265	17.957	17.957	0	BBA	Yes	M. sieversii or M. orientalis
4	266	18.2	18.2	0	AABB	Yes	M. sieversii or M. orientalis
4	266	18.2	18.2	0	ABAA	Yes	M. sieversii or M. orientalis
4	266	18.2	18.2	0	BBBB	Yes	M. sieversii or M. orientalis
4	266	18.2	18.2	0	ABBA	No	M. sylvestris
4	267	19.274	19.421	0.147	BAABBBB	No	Exotic Malus
4	267	19.274	19.421	0.147	ABABABB	Yes	M. sieversii or M. orientalis
4	267	19.274	19.421	0.147	BABABAA	Yes	M. sylvestris
4	267	19.274	19.421	0.147	BABABAB	Yes	M. sylvestris
4	268	19.664	19.672	0.008	BABBBABAAB	Yes	M. sieversii or M. orientalis
4	268	19.664	19.672	0.008	BBBBAAAABA	Yes	M. sylvestris
4	268	19.664	19.672	0.008	BBBBAAAABB	Yes	M. sylvestris
4	268	19.664	19.672	0.008	BBBBABAABA	Yes	M. sylvestris
4	269	20.705	20.742	0.037	ABABAB	No	Exotic Malus
4	269	20.705	20.742	0.037	ABAABB	Yes	M. orientalis
4	269	20.705	20.742	0.037	AAAABA	Yes	M. sieversii or M. orientalis
4	269	20.705	20.742	0.037	AAAABB	Yes	M. sieversii or M. orientalis
4	269	20.705	20.742	0.037	BBAABA	Yes	M. sieversii or M. orientalis
4	269	20.705	20.742	0.037	BBAABB	Yes	M. sieversii or M. orientalis
4	270	21.092	21.092	0	BAA	Yes	M. sieversii or M. orientalis
4	271	21.702	21.702	0	BBBAA	Yes	M. sieversii or M. orientalis
4	271	21.702	21.702	0	ABBBB	Yes	M. sylvestris
4	272	22.086	22.225	0.139	BAABABBBB	No	Exotic Malus
4	272	22.086	22.225	0.139	BAAABABBA	Yes	M. sieversii or M. orientalis
4	272	22.086	22.225	0.139	BABBAABBB	Yes	M. sieversii or M. orientalis
4	272	22.086	22.225	0.139	AAAAABABA	Yes	M. sylvestris
4	272	22.086	22.225	0.139	ABAAABABA	Yes	M. sylvestris
4	273	22.768	22.768	0	ABAAB	Yes	M. sylvestris
4	273	22.768	22.768	0	ABABB	Yes	M. sylvestris
4	274	22.921	22.925	0.004	BBBBBBBAABBB	No	Exotic Malus
4	274	22.921	22.925	0.004	AABBBABAAABB	Yes	M. sieversii or M. orientalis
4	274	22.921	22.925	0.004	BBABBABAAABB	Yes	M. sieversii or M. orientalis
4	274	22.921	22.925	0.004	BBBBBBAABABA	Yes	M. sylvestris
4	274	22.921	22.925	0.004	BBBBBBAABABB	Yes	M. sylvestris
4	274	22.921	22.925	0.004	BBBBBBBABABA	Yes	M. sylvestris
4	275	23.399	23.5	0.101	BAAABBBBAAA	No	Exotic Malus
4	275	23.399	23.5	0.101	AAAAABBBAAA	No	M. sieversii or M. orientalis
4	275	23.399	23.5	0.101	AAAAABBBABA	Yes	M. sieversii or M. orientalis
4	275	23.399	23.5	0.101	BBAAABBBABA	Yes	M. sieversii or M. orientalis
4	275	23.399	23.5	0.101	BABAABABAAA	Yes	M. sylvestris
4	275	23.399	23.5	0.101	BABAABABBAA	Yes	M. sylvestris
4	276	23.756	23.846	0.09	BBBBBBB	No	Exotic Malus
4	276	23.756	23.846	0.09	BABABBB	Yes	M. sieversii or M. orientalis
4	276	23.756	23.846	0.09	BBABABB	Yes	M. sieversii or M. orientalis
4	276	23.756	23.846	0.09	BBBBABB	Yes	M. sieversii or M. orientalis
4	276	23.756	23.846	0.09	ABBABBB	Yes	M. sylvestris
4	276	23.756	23.846	0.09	BBBABBB	No	M. sylvestris
4	277	24.279	24.279	0	AAA	Yes	M. sieversii or M. orientalis
4	278	26.11	26.197	0.087	BBAAAABA	No	Exotic Malus
4	278	26.11	26.197	0.087	BBAAAAAB	Yes	M. sieversii or M. orientalis
4	278	26.11	26.197	0.087	BBAAAABB	Yes	M. sieversii or M. orientalis
4	278	26.11	26.197	0.087	ABABBABA	No	M. sylvestris
4	278	26.11	26.197	0.087	BBABBABA	No	M. sylvestris
4	278	26.11	26.197	0.087	BBABBBBA	Yes	M. sylvestris
4	279	26.526	26.526	0	ABBBBA	Yes	M. sieversii or M. orientalis
4	280	27.605	27.643	0.038	AABAABBBBA	No	Exotic Malus
4	280	27.605	27.643	0.038	BABAABBBBA	No	Exotic Malus
4	280	27.605	27.643	0.038	ABBAAABBBA	Yes	M. sieversii or M. orientalis
4	280	27.605	27.643	0.038	ABBAABBBBA	Yes	M. sieversii or M. orientalis
4	280	27.605	27.643	0.038	ABBAABBBBB	Yes	M. sieversii or M. orientalis
4	280	27.605	27.643	0.038	AAAAAAABBA	Yes	M. sylvestris
4	280	27.605	27.643	0.038	AAAAAABBAA	Yes	M. sylvestris
4	280	27.605	27.643	0.038	BAAAAABBAA	Yes	M. sylvestris
4	281	28.507	28.507	0	AABB	Yes	M. sieversii or M. orientalis
4	281	28.507	28.507	0	AAAA	Yes	M. sylvestris
4	281	28.507	28.507	0	BAAB	Yes	M. sylvestris
4	282	29.97	30.056	0.086	AAABBAB	No	M. sieversii or M. orientalis
4	282	29.97	30.056	0.086	ABBBBAB	Yes	M. sieversii or M. orientalis
4	282	29.97	30.056	0.086	BAABBAB	Yes	M. sieversii or M. orientalis
4	282	29.97	30.056	0.086	AABBBAA	No	M. sylvestris
4	282	29.97	30.056	0.086	AABBBBA	No	M. sylvestris
4	283	32.19	32.223	0.033	BABABBAB	No	Exotic Malus
4	283	32.19	32.223	0.033	BABABBBB	No	Exotic Malus
4	283	32.19	32.223	0.033	BABAABBB	No	M. sieversii
4	283	32.19	32.223	0.033	AABAABBB	No	M. sieversii or M. orientalis
4	283	32.19	32.223	0.033	AABBABBB	Yes	M. sieversii or M. orientalis
4	283	32.19	32.223	0.033	ABBAABAA	Yes	M. sylvestris
4	283	32.19	32.223	0.033	ABBABBAA	Yes	M. sylvestris
4	284	32.963	33.156	0.193	BBABA	Yes	M. sieversii
4	284	32.963	33.156	0.193	AAAAB	Yes	M. sieversii or M. orientalis
4	284	32.963	33.156	0.193	AAABA	Yes	M. sieversii or M. orientalis
4	285	33.941	33.941	0	ABAA	Yes	M. sieversii or M. orientalis
4	285	33.941	33.941	0	ABBA	Yes	M. sieversii or M. orientalis
4	285	33.941	33.941	0	AABB	Yes	M. sylvestris
4	287	35.197	35.197	0	ABBAB	No	Exotic Malus
4	287	35.197	35.197	0	ABABB	No	M. sylvestris
4	287	35.197	35.197	0	ABBBB	No	M. sylvestris
4	288	35.491	35.603	0.112	BAABBB	Yes	M. sieversii
4	288	35.491	35.603	0.112	AAABAA	Yes	M. sieversii or M. orientalis
4	288	35.491	35.603	0.112	AAABBB	Yes	M. sieversii or M. orientalis
4	288	35.491	35.603	0.112	BAABBA	Yes	M. sieversii or M. orientalis
4	288	35.491	35.603	0.112	ABBAAA	Yes	M. sylvestris
4	289	37.938	37.938	0	ABB	Yes	M. sieversii or M. orientalis
4	289	37.938	37.938	0	BAA	Yes	M. sieversii or M. orientalis
4	290	38.256	38.42	0.164	AABBABAAB	No	M. sieversii
4	290	38.256	38.42	0.164	BAABABBAA	Yes	M. sieversii
4	290	38.256	38.42	0.164	BBBABABAB	Yes	M. sieversii
4	290	38.256	38.42	0.164	BAAABBAAB	No	M. sieversii or M. orientalis
4	290	38.256	38.42	0.164	AABBBBAAB	No	M. sylvestris
4	290	38.256	38.42	0.164	BABABBBAB	No	M. sylvestris
4	291	38.779	38.779	0	BBAAA	No	Exotic Malus
4	291	38.779	38.779	0	AABAA	Yes	M. sieversii or M. orientalis
4	292	41.02	41.216	0.196	AABBBBB	No	Exotic Malus
4	292	41.02	41.216	0.196	AABABBB	No	M. sieversii
4	292	41.02	41.216	0.196	ABBBABB	No	M. sieversii or M. orientalis
4	292	41.02	41.216	0.196	ABBAABA	No	M. sylvestris
4	293	42.068	42.068	0	AAABA	No	Exotic Malus
4	293	42.068	42.068	0	AABAB	Yes	M. sieversii or M. orientalis
4	293	42.068	42.068	0	BAABB	No	M. sylvestris
4	294	42.241	42.347	0.106	BBBBBAB	No	Exotic Malus
4	294	42.241	42.347	0.106	BBABBBB	Yes	M. orientalis
4	294	42.241	42.347	0.106	BBABBAB	Yes	M. sieversii or M. orientalis
4	294	42.241	42.347	0.106	BBBAAAB	Yes	M. sieversii or M. orientalis
4	294	42.241	42.347	0.106	BBBAABB	Yes	M. sieversii or M. orientalis
4	294	42.241	42.347	0.106	BBBABBB	Yes	M. sieversii or M. orientalis
4	294	42.241	42.347	0.106	ABBABAA	Yes	M. sylvestris
4	294	42.241	42.347	0.106	BABABAA	Yes	M. sylvestris
4	294	42.241	42.347	0.106	BABBBAA	Yes	M. sylvestris
4	295	44.231	44.306	0.075	BAAAB	No	Exotic Malus
4	295	44.231	44.306	0.075	BABAB	No	Exotic Malus
4	295	44.231	44.306	0.075	ABBBB	Yes	M. sieversii or M. orientalis
4	295	44.231	44.306	0.075	BAAAA	Yes	M. sylvestris
4	296	46.948	46.948	0	BABBAA	No	Exotic Malus
4	296	46.948	46.948	0	AAABAB	Yes	M. sieversii or M. orientalis
4	296	46.948	46.948	0	BAABAB	Yes	M. sieversii or M. orientalis
4	296	46.948	46.948	0	BABAAB	Yes	M. sieversii or M. orientalis
4	297	48.391	48.391	0	BAB	No	M. sieversii or M. orientalis
4	297	48.391	48.391	0	BAA	No	M. sylvestris
4	298	49.249	49.249	0	BAB	Yes	M. sieversii or M. orientalis
4	298	49.249	49.249	0	BBA	Yes	M. sieversii or M. orientalis
4	299	50.253	50.253	0	BAABAB	Yes	M. sieversii or M. orientalis
4	299	50.253	50.253	0	ABBAAA	Yes	M. sylvestris
4	299	50.253	50.253	0	BBBAAA	Yes	M. sylvestris
4	300	52.003	52.088	0.085	ABBAABBAB	No	Exotic Malus
4	300	52.003	52.088	0.085	BBAABBAAA	No	M. sieversii or M. orientalis
4	300	52.003	52.088	0.085	BBAABBBAA	No	M. sieversii or M. orientalis
4	300	52.003	52.088	0.085	BBABBBBAB	Yes	M. sieversii or M. orientalis
4	300	52.003	52.088	0.085	BBBAAAAAA	Yes	M. sylvestris
4	300	52.003	52.088	0.085	BBBAABAAA	No	M. sylvestris
4	300	52.003	52.088	0.085	BBBAABABB	Yes	M. sylvestris
4	301	54.918	54.918	0	ABAABB	Yes	M. sieversii or M. orientalis
4	301	54.918	54.918	0	ABABAA	Yes	M. sieversii or M. orientalis
4	302	56.352	56.352	0	AAAABB	No	M. sieversii
4	302	56.352	56.352	0	ABAABB	No	M. sieversii or M. orientalis
4	304	57.35	57.484	0.134	ABABAAAAAAB	No	M. sieversii or M. orientalis
4	305	58.759	58.887	0.128	BBBAAA	No	Exotic Malus
4	305	58.759	58.887	0.128	BABAAB	No	Exotic Malus
4	305	58.759	58.887	0.128	BABBAB	No	Exotic Malus
4	305	58.759	58.887	0.128	BBBABB	Yes	M. sieversii or M. orientalis
4	305	58.759	58.887	0.128	AAAAAA	Yes	M. sylvestris
4	305	58.759	58.887	0.128	AABAAA	No	M. sylvestris
4	306	60.277	60.277	0	ABBB	No	Exotic Malus
4	306	60.277	60.277	0	BBBB	No	M. sieversii or M. orientalis
4	308	60.84	60.84	0	BAAB	Yes	M. sylvestris
4	308	60.84	60.84	0	BABB	Yes	M. sylvestris
4	310	62.234	62.254	0.02	AAAABBABAABAA	No	M. sieversii or M. orientalis
4	310	62.234	62.254	0.02	AAAABBABAABAB	No	M. sieversii or M. orientalis
4	310	62.234	62.254	0.02	ABBBBBBAAABAB	No	M. sieversii or M. orientalis
4	310	62.234	62.254	0.02	ABBBABBAAAABB	Yes	M. sylvestris
4	311	64.355	64.355	0	ABBB	No	M. sieversii or M. orientalis
4	312	64.762	64.762	0	BABAABBA	No	M. sieversii
4	312	64.762	64.762	0	AABAAAAB	Yes	M. sylvestris
4	312	64.762	64.762	0	AABAAABB	Yes	M. sylvestris
4	313	65.025	65.164	0.139	BBBBAA	Yes	M. sieversii or M. orientalis
4	313	65.025	65.164	0.139	BBBBAB	Yes	M. sieversii or M. orientalis
4	313	65.025	65.164	0.139	AABABA	Yes	M. sylvestris
4	313	65.025	65.164	0.139	AABBBA	Yes	M. sylvestris
4	313	65.025	65.164	0.139	ABBABA	Yes	M. sylvestris
5	314	0	0.032	0.032	BABBBBAB	No	Exotic Malus
5	314	0	0.032	0.032	AABBBBAB	No	Exotic Malus
5	314	0	0.032	0.032	BBBBAAAA	Yes	M. sieversii or M. orientalis
5	314	0	0.032	0.032	BBBBBAAA	Yes	M. sieversii or M. orientalis
5	315	0.211	0.262	0.051	AAAAA	Yes	M. sieversii or M. orientalis
5	316	1.813	1.813	0	BABBABA	No	Exotic Malus
5	316	1.813	1.813	0	BAAAABA	Yes	M. sieversii or M. orientalis
5	317	3.459	3.459	0	BAA	Yes	Exotic Malus
5	317	3.459	3.459	0	ABA	Yes	M. sieversii or M. orientalis
5	318	4.958	5.073	0.115	AABA	No	Exotic Malus
5	318	4.958	5.073	0.115	BABA	No	M. sieversii or M. orientalis
5	318	4.958	5.073	0.115	ABBB	Yes	M. sylvestris
5	320	5.696	5.696	0	BAA	Yes	M. sieversii or M. orientalis
5	320	5.696	5.696	0	ABA	Yes	M. sylvestris
5	321	6.023	6.023	0	AABA	No	Exotic Malus
5	321	6.023	6.023	0	AAAB	No	M. sieversii or M. orientalis
5	321	6.023	6.023	0	AABB	No	M. sieversii or M. orientalis
5	321	6.023	6.023	0	ABAB	Yes	M. sieversii or M. orientalis
5	322	7.053	7.058	0.005	BBA	Yes	M. sieversii or M. orientalis
5	323	8.676	8.819	0.143	BBBAA	Yes	M. sieversii or M. orientalis
5	323	8.676	8.819	0.143	BAAAA	Yes	M. sylvestris
5	323	8.676	8.819	0.143	BAAAB	Yes	M. sylvestris
5	323	8.676	8.819	0.143	BBAAB	Yes	M. sylvestris
5	324	9.844	9.844	0	BAAABA	Yes	Exotic Malus
5	324	9.844	9.844	0	ABAABA	No	M. sieversii
5	324	9.844	9.844	0	ABBABA	Yes	M. sieversii or M. orientalis
5	324	9.844	9.844	0	ABBBBA	Yes	M. sieversii or M. orientalis
5	324	9.844	9.844	0	BBBABA	Yes	M. sieversii or M. orientalis
5	325	13.839	13.839	0	BABB	Yes	Exotic Malus
5	325	13.839	13.839	0	BBBA	Yes	M. sylvestris
5	326	14.008	14.008	0	BBBB	Yes	Exotic Malus
5	326	14.008	14.008	0	ABAB	Yes	M. sylvestris
5	327	14.132	14.132	0	BBB	Yes	Exotic Malus
5	328	14.608	14.751	0.143	BBBAABBBB	No	Exotic Malus
5	328	14.608	14.751	0.143	BAABABBAB	No	M. sieversii or M. orientalis
5	328	14.608	14.751	0.143	BABBABBBA	No	M. sieversii or M. orientalis
5	328	14.608	14.751	0.143	BBBBBBBBA	Yes	M. sylvestris
5	330	14.926	14.926	0	BABBA	No	Exotic Malus
5	330	14.926	14.926	0	BBAAA	No	M. sylvestris
5	331	15.49	15.49	0	BBAB	Yes	M. sieversii or M. orientalis
5	331	15.49	15.49	0	ABBB	Yes	M. sylvestris
5	332	15.985	16.003	0.018	BBBAABBB	No	Exotic Malus
5	332	15.985	16.003	0.018	ABAAABBB	No	M. sieversii or M. orientalis
5	333	16.301	16.42	0.119	BBBABABB	Yes	M. sieversii
5	333	16.301	16.42	0.119	ABBBBABA	Yes	M. sieversii or M. orientalis
5	333	16.301	16.42	0.119	AABBBABB	Yes	M. sylvestris
5	333	16.301	16.42	0.119	ABABBABB	No	M. sylvestris
5	334	16.976	16.976	0	BBBB	No	M. sieversii or M. orientalis
5	335	17.25	17.301	0.051	BBBBBBBBB	No	Exotic Malus
5	335	17.25	17.301	0.051	AABAABAAB	Yes	M. sieversii or M. orientalis
5	335	17.25	17.301	0.051	BABABBBBB	No	M. sieversii or M. orientalis
5	335	17.25	17.301	0.051	BBABBABBA	No	M. sylvestris
5	335	17.25	17.301	0.051	BBABBBBBB	No	M. sylvestris
5	336	17.427	17.553	0.126	AAABAA	Yes	Exotic Malus
5	336	17.427	17.553	0.126	BAABBB	Yes	M. sieversii or M. orientalis
5	337	17.919	17.919	0	BAAABB	No	Exotic Malus
5	337	17.919	17.919	0	AAAAAB	Yes	M. sylvestris
5	337	17.919	17.919	0	BABBBA	Yes	M. sylvestris
5	338	18.155	18.306	0.151	BBAB	Yes	M. sylvestris
5	339	18.356	18.356	0	BAB	Yes	M. sylvestris
5	340	18.834	18.834	0	ABBBB	Yes	M. sieversii or M. orientalis
5	340	18.834	18.834	0	AABBA	No	M. sylvestris
5	340	18.834	18.834	0	BABBA	Yes	M. sylvestris
5	341	19.042	19.168	0.126	BABBABBB	Yes	M. sieversii or M. orientalis
5	341	19.042	19.168	0.126	BABBBBBB	Yes	M. sieversii or M. orientalis
5	341	19.042	19.168	0.126	AABBAABB	No	M. sylvestris
5	342	19.825	19.825	0	BABBB	No	Exotic Malus
5	342	19.825	19.825	0	AAAAB	No	M. sieversii or M. orientalis
5	344	21.661	21.702	0.041	ABB	Yes	M. sieversii or M. orientalis
5	345	21.933	21.933	0	BBAA	No	M. sylvestris
5	346	22.127	22.127	0	AABBA	No	M. sylvestris
5	346	22.127	22.127	0	ABBAA	No	M. sylvestris
5	347	22.94	23.025	0.085	BAABBABBB	No	Exotic Malus
5	347	22.94	23.025	0.085	AAABBBBAB	No	M. sylvestris
5	347	22.94	23.025	0.085	ABABBBBAB	Yes	M. sylvestris
5	348	25.704	25.704	0	BAAAB	Yes	M. sylvestris
5	349	26.183	26.258	0.075	BBBABAABA	No	Exotic Malus
5	349	26.183	26.258	0.075	BBBABAAAA	No	Exotic Malus
5	349	26.183	26.258	0.075	ABBABAABB	No	M. sylvestris
5	352	28.845	28.936	0.091	AABAAA	Yes	M. sylvestris
5	352	28.845	28.936	0.091	AABABA	Yes	M. sylvestris
5	353	29.431	29.431	0	BBBA	No	M. sieversii or M. orientalis
5	353	29.431	29.431	0	BAAA	Yes	M. sylvestris
5	354	30.169	30.169	0	BAB	Yes	M. sylvestris
5	355	31.54	31.661	0.121	BBBAAAA	Yes	M. sieversii or M. orientalis
5	355	31.54	31.661	0.121	BBBAAAB	Yes	M. sieversii or M. orientalis
5	356	32.192	32.192	0	AAABBAA	Yes	M. sylvestris
5	356	32.192	32.192	0	BBABBAB	Yes	M. sylvestris
5	357	32.669	32.669	0	ABBAAA	Yes	M. sylvestris
5	357	32.669	32.669	0	ABBABA	Yes	M. sylvestris
5	358	33.58	33.689	0.109	BAABB	Yes	M. sieversii or M. orientalis
5	359	34.817	34.995	0.178	BBAAAB	Yes	M. sieversii or M. orientalis
5	360	36.203	36.203	0	AABBBAA	No	M. sylvestris
5	362	38.436	38.474	0.038	AAAAABBA	Yes	M. sieversii or M. orientalis
5	362	38.436	38.474	0.038	BBAAABAA	Yes	M. sylvestris
5	362	38.436	38.474	0.038	BBABBBBA	Yes	M. sylvestris
5	363	39.008	39.008	0	ABBBB	Yes	M. sieversii or M. orientalis
5	364	39.447	39.447	0	BAB	Yes	M. sieversii or M. orientalis
5	364	39.447	39.447	0	BBA	Yes	M. sylvestris
5	365	40.425	40.425	0	ABBAA	Yes	M. sylvestris
5	366	41.043	41.043	0	BABAAA	No	Exotic Malus
5	366	41.043	41.043	0	BAAABA	No	Exotic Malus
5	366	41.043	41.043	0	BBBAAA	Yes	M. sieversii or M. orientalis
5	366	41.043	41.043	0	BAABBB	Yes	M. sylvestris
5	366	41.043	41.043	0	BABABB	Yes	M. sylvestris
5	367	42.007	42.02	0.013	BBAABA	No	Exotic Malus
5	367	42.007	42.02	0.013	BAAAAA	Yes	M. sieversii or M. orientalis
5	367	42.007	42.02	0.013	ABAABB	Yes	M. sylvestris
5	368	43.012	43.012	0	ABB	Yes	M. sieversii or M. orientalis
5	368	43.012	43.012	0	AAA	Yes	M. sylvestris
5	368	43.012	43.012	0	BBA	Yes	M. sylvestris
5	369	45.954	45.97	0.016	BBA	Yes	M. sieversii or M. orientalis
5	369	45.954	45.97	0.016	AAB	Yes	M. sylvestris
5	370	46.349	46.349	0	BBBAAA	No	M. sieversii
5	370	46.349	46.349	0	BABBBA	Yes	M. sieversii or M. orientalis
5	370	46.349	46.349	0	AABAAA	Yes	M. sylvestris
5	370	46.349	46.349	0	BABABB	Yes	M. sylvestris
5	371	46.929	46.929	0	AAA	Yes	M. sieversii or M. orientalis
5	371	46.929	46.929	0	BBA	No	M. sylvestris
5	372	47.25	47.25	0	BBA	Yes	M. sylvestris
5	373	48.267	48.267	0	BABBAA	No	Exotic Malus
5	373	48.267	48.267	0	BAABAA	No	Exotic Malus
5	373	48.267	48.267	0	BAAAAA	No	M. sieversii or M. orientalis
5	374	49.633	49.633	0	BABA	Yes	M. sieversii or M. orientalis
5	375	50.149	50.149	0	AABAB	Yes	M. sieversii or M. orientalis
5	375	50.149	50.149	0	BBAAB	Yes	M. sylvestris
5	376	53.171	53.351	0.18	AABBABAB	Yes	M. sieversii
5	376	53.171	53.351	0.18	AAABBBAB	No	M. sieversii or M. orientalis
5	377	54.313	54.377	0.064	ABABB	No	M. sylvestris
5	378	54.594	54.731	0.137	AABBAB	Yes	M. sieversii or M. orientalis
5	378	54.594	54.731	0.137	ABBAAB	Yes	M. sieversii or M. orientalis
5	378	54.594	54.731	0.137	BABAAB	Yes	M. sieversii or M. orientalis
5	378	54.594	54.731	0.137	BBBAAB	Yes	M. sieversii or M. orientalis
5	378	54.594	54.731	0.137	BAABAB	No	M. sylvestris
5	379	57.287	57.287	0	ABB	No	Exotic Malus
5	379	57.287	57.287	0	BBA	Yes	M. sieversii or M. orientalis
5	380	58.264	58.456	0.192	BBBBAAABBBBBB	No	Exotic Malus
5	380	58.264	58.456	0.192	ABABAAABABBBB	Yes	M. orientalis
5	380	58.264	58.456	0.192	ABABAAAABBBBB	Yes	M. sieversii or M. orientalis
5	380	58.264	58.456	0.192	ABBBAAAABBBBB	Yes	M. sieversii or M. orientalis
5	380	58.264	58.456	0.192	ABBBAAABAABBB	Yes	M. sieversii or M. orientalis
5	380	58.264	58.456	0.192	BABAAAABBBABB	No	M. sylvestris
5	380	58.264	58.456	0.192	BABAAAABBBBBB	No	M. sylvestris
5	380	58.264	58.456	0.192	BABBBBABBBBBB	Yes	M. sylvestris
5	381	59.227	59.379	0.152	BAAA	Yes	M. sieversii or M. orientalis
5	381	59.227	59.379	0.152	BAAB	Yes	M. sieversii or M. orientalis
5	382	59.64	59.837	0.197	BABAAB	Yes	M. sieversii or M. orientalis
5	382	59.64	59.837	0.197	BAAABA	No	M. sylvestris
5	383	60.709	60.709	0	AAABB	No	Exotic Malus
5	384	61.767	61.767	0	BABABAA	No	Exotic Malus
5	384	61.767	61.767	0	BABBBAA	No	Exotic Malus
5	384	61.767	61.767	0	AABAAAA	Yes	M. sieversii or M. orientalis
5	384	61.767	61.767	0	BBBAAAA	Yes	M. sieversii or M. orientalis
5	384	61.767	61.767	0	BBBBBAA	Yes	M. sieversii or M. orientalis
5	384	61.767	61.767	0	BAABBAA	No	M. sylvestris
5	385	62.856	62.856	0	AAAB	Yes	M. sieversii or M. orientalis
5	385	62.856	62.856	0	BABB	No	M. sylvestris
5	385	62.856	62.856	0	BBBA	No	M. sylvestris
5	386	64.403	64.585	0.182	BABBAAA	Yes	M. sieversii
5	386	64.403	64.585	0.182	BAABAAB	Yes	M. sieversii or M. orientalis
5	386	64.403	64.585	0.182	BABBAAB	Yes	M. sieversii or M. orientalis
5	386	64.403	64.585	0.182	BBBABAA	Yes	M. sylvestris
5	386	64.403	64.585	0.182	BBBBBAB	Yes	M. sylvestris
5	387	64.748	64.748	0	BBAB	Yes	M. sylvestris
5	388	65.979	65.989	0.01	ABABAB	No	Exotic Malus
5	388	65.979	65.989	0.01	ABABBA	No	M. sieversii or M. orientalis
5	388	65.979	65.989	0.01	ABABBB	No	M. sieversii or M. orientalis
5	388	65.979	65.989	0.01	AAABAA	No	M. sylvestris
5	388	65.979	65.989	0.01	BBBBBA	Yes	M. sylvestris
5	389	66.126	66.126	0	AAABBA	No	Exotic Malus
5	389	66.126	66.126	0	AAABAA	No	Exotic Malus
5	389	66.126	66.126	0	ABAABB	No	M. sieversii
5	389	66.126	66.126	0	BAAAAB	Yes	M. sieversii or M. orientalis
5	389	66.126	66.126	0	BAAABA	Yes	M. sieversii or M. orientalis
5	389	66.126	66.126	0	BAAABB	Yes	M. sieversii or M. orientalis
5	389	66.126	66.126	0	AABABA	No	M. sylvestris
5	389	66.126	66.126	0	AABABB	No	M. sylvestris
5	389	66.126	66.126	0	ABBABB	No	M. sylvestris
5	390	66.268	66.313	0.045	BAAA	Yes	M. sieversii or M. orientalis
5	390	66.268	66.313	0.045	ABAA	Yes	M. sylvestris
5	391	66.51	66.51	0	AAABA	Yes	M. sylvestris
5	392	67.189	67.385	0.196	BBABBA	Yes	M. orientalis
5	392	67.189	67.385	0.196	BBABBB	Yes	M. sieversii or M. orientalis
5	392	67.189	67.385	0.196	BBBBBB	Yes	M. sieversii or M. orientalis
5	392	67.189	67.385	0.196	ABBBAB	Yes	M. sylvestris
5	392	67.189	67.385	0.196	BABBAB	No	M. sylvestris
5	393	68.634	68.634	0	BABBBB	No	Exotic Malus
5	393	68.634	68.634	0	BAABBA	Yes	M. sieversii or M. orientalis
5	393	68.634	68.634	0	BABBBA	No	M. sieversii or M. orientalis
5	393	68.634	68.634	0	BABABB	Yes	M. sylvestris
5	394	70.231	70.231	0	ABAB	No	Exotic Malus
5	394	70.231	70.231	0	ABBA	Yes	M. orientalis
5	394	70.231	70.231	0	BABA	Yes	M. sieversii or M. orientalis
5	394	70.231	70.231	0	BABB	No	M. sieversii or M. orientalis
5	394	70.231	70.231	0	BAAB	No	M. sylvestris
5	395	71.463	71.463	0	BBBBBABBBA	No	Exotic Malus
5	395	71.463	71.463	0	BBABAABBBA	Yes	M. sieversii or M. orientalis
5	395	71.463	71.463	0	BBABBABBBA	No	M. sieversii or M. orientalis
5	395	71.463	71.463	0	ABABBABBAA	Yes	M. sylvestris
5	395	71.463	71.463	0	BBABBBBBBA	Yes	M. sylvestris
5	396	71.548	71.548	0	ABA	Yes	M. sieversii or M. orientalis
5	397	73.21	73.21	0	BAB	Yes	M. sylvestris
5	398	73.539	73.539	0	AAB	Yes	M. sieversii
5	398	73.539	73.539	0	AAA	Yes	M. sieversii or M. orientalis
5	398	73.539	73.539	0	BAA	Yes	M. sieversii or M. orientalis
5	399	73.864	73.864	0	BAAAAAB	Yes	M. sieversii or M. orientalis
5	399	73.864	73.864	0	BABBBBB	No	M. sieversii or M. orientalis
5	399	73.864	73.864	0	ABABBBA	Yes	M. sylvestris
5	400	74.161	74.161	0	BAAA	No	M. sieversii or M. orientalis
5	400	74.161	74.161	0	BBAA	Yes	M. sieversii or M. orientalis
5	400	74.161	74.161	0	AABA	Yes	M. sylvestris
5	401	75.527	75.62	0.093	AAAAAA	Yes	M. orientalis
5	401	75.527	75.62	0.093	ABAAAA	No	M. sieversii or M. orientalis
5	401	75.527	75.62	0.093	BAAAAA	Yes	M. sieversii or M. orientalis
5	401	75.527	75.62	0.093	ABABBB	No	M. sylvestris
5	401	75.527	75.62	0.093	ABBBAA	No	M. sylvestris
5	401	75.527	75.62	0.093	ABBBBA	No	M. sylvestris
5	402	76.184	76.212	0.028	BBABBBAAAA	Yes	M. sieversii or M. orientalis
5	402	76.184	76.212	0.028	BAABBBBBBA	Yes	M. sylvestris
5	402	76.184	76.212	0.028	BBAABAABAA	Yes	M. sylvestris
5	402	76.184	76.212	0.028	BBABABABBA	Yes	M. sylvestris
5	403	76.697	76.771	0.074	BBBAAAABAABBA	No	Exotic Malus
5	403	76.697	76.771	0.074	BBBBABABBABBA	No	M. orientalis
5	403	76.697	76.771	0.074	ABAAAAABBABBA	No	M. sieversii
5	403	76.697	76.771	0.074	ABBAABABBABBA	No	M. sieversii or M. orientalis
5	403	76.697	76.771	0.074	ABAAAAAAABBBA	Yes	M. sylvestris
5	404	77.065	77.065	0	BBAB	Yes	M. sieversii or M. orientalis
6	405	0	0.117	0.117	BABBBBAB	No	Exotic Malus
6	405	0	0.117	0.117	BABAAAAA	No	M. orientalis
6	405	0	0.117	0.117	BBABABAB	Yes	M. sieversii or M. orientalis
6	405	0	0.117	0.117	AABBBBAA	Yes	M. sylvestris
6	406	0.651	0.651	0	BABBB	No	M. sieversii or M. orientalis
6	406	0.651	0.651	0	ABAAB	Yes	M. sylvestris
6	407	2.174	2.174	0	ABA	Yes	M. sylvestris
6	407	2.174	2.174	0	BBA	Yes	M. sylvestris
6	408	2.44	2.441	0.001	BAB	No	Exotic Malus
6	408	2.44	2.441	0.001	BBA	Yes	M. sylvestris
6	409	2.755	2.755	0	BAB	Yes	M. sylvestris
6	410	3.297	3.297	0	BAAA	No	Exotic Malus
6	410	3.297	3.297	0	BBAA	No	M. sieversii or M. orientalis
6	410	3.297	3.297	0	BBAB	Yes	M. sieversii or M. orientalis
6	410	3.297	3.297	0	BABA	Yes	M. sylvestris
6	411	5.789	5.789	0	ABAA	No	M. sieversii or M. orientalis
6	411	5.789	5.789	0	ABAB	No	M. sieversii or M. orientalis
6	412	6.555	6.555	0	AABAAAA	Yes	M. sylvestris
6	412	6.555	6.555	0	BBAABBB	Yes	M. sylvestris
6	413	7.489	7.489	0	BAAB	Yes	M. sylvestris
6	413	7.489	7.489	0	BABB	Yes	M. sylvestris
6	413	7.489	7.489	0	BBBB	Yes	M. sylvestris
6	414	8.825	8.981	0.156	AABBAAAB	No	Exotic Malus
6	414	8.825	8.981	0.156	BABBAAAB	No	Exotic Malus
6	414	8.825	8.981	0.156	AAABAABA	No	M. sieversii or M. orientalis
6	414	8.825	8.981	0.156	AAABAABB	No	M. sieversii or M. orientalis
6	414	8.825	8.981	0.156	BAABAAAA	No	M. sieversii or M. orientalis
6	414	8.825	8.981	0.156	AABBABAB	Yes	M. sylvestris
6	414	8.825	8.981	0.156	ABBBABAB	Yes	M. sylvestris
6	415	9.445	9.445	0	BABBB	Yes	M. sylvestris
6	417	10.539	10.682	0.143	BAAB	Yes	M. sylvestris
6	418	11.219	11.219	0	BAAABABB	Yes	M. sylvestris
6	418	11.219	11.219	0	BABABABB	Yes	M. sylvestris
6	418	11.219	11.219	0	BBAABABB	Yes	M. sylvestris
6	419	11.444	11.444	0	BAA	Yes	M. sylvestris
6	420	13.381	13.381	0	ABAA	No	M. sieversii or M. orientalis
6	420	13.381	13.381	0	AABA	Yes	M. sylvestris
6	421	13.446	13.537	0.091	AABABAABA	No	M. sieversii or M. orientalis
6	421	13.446	13.537	0.091	AABBBAABA	No	M. sieversii or M. orientalis
6	421	13.446	13.537	0.091	ABABAABBA	Yes	M. sylvestris
6	421	13.446	13.537	0.091	ABABBABBA	No	M. sylvestris
6	422	13.728	13.728	0	BABBB	Yes	M. sylvestris
6	422	13.728	13.728	0	BBBBB	Yes	M. sylvestris
6	423	18.1	18.151	0.051	ABABABBB	No	Exotic Malus
6	423	18.1	18.151	0.051	BBABBBBB	Yes	M. sieversii or M. orientalis
6	423	18.1	18.151	0.051	BABBAABB	Yes	M. sylvestris
6	423	18.1	18.151	0.051	BBBBAABB	Yes	M. sylvestris
6	424	18.741	18.907	0.166	ABABBBBBB	Yes	M. sylvestris
6	424	18.741	18.907	0.166	BBABABBAB	Yes	M. sylvestris
6	424	18.741	18.907	0.166	BBABABBBB	Yes	M. sylvestris
6	425	19.726	19.726	0	ABA	Yes	M. sylvestris
6	426	20.592	20.592	0	AAAB	No	Exotic Malus
6	426	20.592	20.592	0	AAAA	Yes	M. sylvestris
6	427	21.667	21.667	0	BAAABBB	No	M. sieversii or M. orientalis
6	427	21.667	21.667	0	AAAAAAA	Yes	M. sylvestris
6	427	21.667	21.667	0	AAAABAA	Yes	M. sylvestris
6	428	22.017	22.052	0.035	ABABAA	Yes	M. sylvestris
6	428	22.017	22.052	0.035	BAABAA	Yes	M. sylvestris
6	428	22.017	22.052	0.035	BAABBA	Yes	M. sylvestris
6	429	22.724	22.724	0	AAAA	Yes	M. sieversii or M. orientalis
6	429	22.724	22.724	0	ABBB	No	M. sieversii or M. orientalis
6	430	23.121	23.121	0	BABBBB	No	Exotic Malus
6	430	23.121	23.121	0	BABABA	Yes	M. sieversii or M. orientalis
6	430	23.121	23.121	0	BABABB	Yes	M. sieversii or M. orientalis
6	430	23.121	23.121	0	BBBABB	Yes	M. sieversii or M. orientalis
6	430	23.121	23.121	0	AABBAB	Yes	M. sylvestris
6	430	23.121	23.121	0	BABBAB	Yes	M. sylvestris
6	431	23.17	23.17	0	BAB	Yes	M. sieversii or M. orientalis
6	431	23.17	23.17	0	AAA	Yes	M. sylvestris
6	431	23.17	23.17	0	ABA	Yes	M. sylvestris
6	432	24.083	24.128	0.045	BBAAAAAAAB	No	Exotic Malus
6	432	24.083	24.128	0.045	ABAAAAAAAB	Yes	Exotic Malus
6	432	24.083	24.128	0.045	BAABBAAAAB	Yes	M. sieversii or M. orientalis
6	432	24.083	24.128	0.045	BBAAABABAB	Yes	M. sylvestris
6	432	24.083	24.128	0.045	BBABAABAAB	Yes	M. sylvestris
6	433	24.331	24.331	0	ABBBBB	No	Exotic Malus
6	433	24.331	24.331	0	ABBBBA	No	Exotic Malus
6	433	24.331	24.331	0	BBBAAB	Yes	M. sieversii or M. orientalis
6	433	24.331	24.331	0	AAABBA	Yes	M. sylvestris
6	434	24.669	24.669	0	ABB	Yes	M. sieversii or M. orientalis
6	434	24.669	24.669	0	BAB	Yes	M. sieversii or M. orientalis
6	435	25.08	25.187	0.107	BAA	No	M. sieversii or M. orientalis
6	435	25.08	25.187	0.107	BBB	Yes	M. sylvestris
6	436	27.315	27.315	0	ABABAA	Yes	Exotic Malus
6	436	27.315	27.315	0	BABAAB	Yes	M. sylvestris
6	436	27.315	27.315	0	BABABA	Yes	M. sylvestris
6	436	27.315	27.315	0	BBBABA	Yes	M. sylvestris
6	437	29.987	30.133	0.146	BBAAABB	Yes	M. sieversii or M. orientalis
6	437	29.987	30.133	0.146	BBBAABB	Yes	M. sieversii or M. orientalis
6	437	29.987	30.133	0.146	BABABBA	Yes	M. sylvestris
6	437	29.987	30.133	0.146	BABABBB	Yes	M. sylvestris
6	438	30.514	30.517	0.003	BAA	Yes	M. sieversii or M. orientalis
6	438	30.514	30.517	0.003	BBA	Yes	M. sieversii or M. orientalis
6	439	31.257	31.261	0.004	AABB	No	M. sieversii or M. orientalis
6	439	31.257	31.261	0.004	BBBB	No	M. sieversii or M. orientalis
6	439	31.257	31.261	0.004	BAAB	Yes	M. sylvestris
6	440	32.843	32.94	0.097	BABBABBAB	Yes	M. sieversii or M. orientalis
6	440	32.843	32.94	0.097	BABBABBBA	Yes	M. sieversii or M. orientalis
6	440	32.843	32.94	0.097	AAAABBBAA	Yes	M. sylvestris
6	440	32.843	32.94	0.097	AABABBBAA	Yes	M. sylvestris
6	440	32.843	32.94	0.097	AABBBBBAA	Yes	M. sylvestris
6	440	32.843	32.94	0.097	BABABAAAA	Yes	M. sylvestris
6	440	32.843	32.94	0.097	BABABBBAA	Yes	M. sylvestris
6	441	34.496	34.496	0	AABBAAA	No	Exotic Malus
6	441	34.496	34.496	0	AABAAAA	No	Exotic Malus
6	441	34.496	34.496	0	AAABAAA	Yes	Exotic Malus
6	441	34.496	34.496	0	AABAABA	Yes	M. sylvestris
6	441	34.496	34.496	0	AABABBB	Yes	M. sylvestris
6	442	35.088	35.273	0.185	BBBBBA	No	Exotic Malus
6	442	35.088	35.273	0.185	ABBBBB	Yes	M. sieversii or M. orientalis
6	442	35.088	35.273	0.185	BABABA	Yes	M. sylvestris
6	443	36.656	36.752	0.096	ABAB	No	Exotic Malus
6	443	36.656	36.752	0.096	BABB	Yes	M. sieversii or M. orientalis
6	444	37.021	37.026	0.005	BABB	No	Exotic Malus
6	444	37.021	37.026	0.005	BBAB	Yes	M. sieversii or M. orientalis
6	444	37.021	37.026	0.005	BABA	Yes	M. sylvestris
6	445	37.56	37.662	0.102	BAABBA	Yes	M. sieversii or M. orientalis
6	445	37.56	37.662	0.102	BABBAA	Yes	M. sieversii or M. orientalis
6	445	37.56	37.662	0.102	BABBBA	Yes	M. sieversii or M. orientalis
6	445	37.56	37.662	0.102	BAABAB	Yes	M. sylvestris
6	446	37.915	37.915	0	BABB	No	Exotic Malus
6	446	37.915	37.915	0	BBBA	Yes	M. sieversii or M. orientalis
6	446	37.915	37.915	0	AAAB	Yes	M. sylvestris
6	446	37.915	37.915	0	ABBB	Yes	M. sylvestris
6	447	38.377	38.383	0.006	BBABB	No	Exotic Malus
6	447	38.377	38.383	0.006	AAABB	No	M. sieversii or M. orientalis
6	447	38.377	38.383	0.006	ABBBB	No	M. sylvestris
6	448	42.851	42.958	0.107	BABB	No	M. sieversii or M. orientalis
6	449	43.175	43.18	0.005	AAB	Yes	Exotic Malus
6	449	43.175	43.18	0.005	BAA	No	M. sieversii or M. orientalis
6	450	43.385	43.388	0.003	AAAAB	No	Exotic Malus
6	450	43.385	43.388	0.003	BBABB	Yes	M. sylvestris
6	451	44.043	44.109	0.066	BBBBBA	Yes	M. orientalis
6	451	44.043	44.109	0.066	ABABBA	Yes	M. sieversii
6	451	44.043	44.109	0.066	BAABBA	No	M. sieversii or M. orientalis
6	451	44.043	44.109	0.066	BABBBB	Yes	M. sylvestris
6	452	45.221	45.228	0.007	AAA	Yes	Exotic Malus
6	452	45.221	45.228	0.007	ABB	Yes	M. sieversii or M. orientalis
6	452	45.221	45.228	0.007	BBA	Yes	M. sylvestris
6	453	46.432	46.545	0.113	ABA	Yes	M. sylvestris
6	454	48.515	48.515	0	ABB	No	Exotic Malus
6	454	48.515	48.515	0	ABA	No	M. sieversii or M. orientalis
6	454	48.515	48.515	0	AAB	Yes	M. sylvestris
6	455	48.726	48.726	0	ABBBBBBBBA	No	Exotic Malus
6	455	48.726	48.726	0	ABBAAABAAB	Yes	M. sieversii
6	455	48.726	48.726	0	AABAAABAAB	Yes	M. sieversii or M. orientalis
6	455	48.726	48.726	0	ABBBAABAAB	Yes	M. sieversii or M. orientalis
6	455	48.726	48.726	0	ABABBAAAAA	Yes	M. sylvestris
6	455	48.726	48.726	0	ABABBAABAA	Yes	M. sylvestris
6	455	48.726	48.726	0	ABBBBAAAAA	No	M. sylvestris
6	456	50.917	50.917	0	BBAA	No	Exotic Malus
6	456	50.917	50.917	0	ABAA	Yes	M. sieversii or M. orientalis
6	456	50.917	50.917	0	BBAB	Yes	M. sylvestris
6	457	54.621	54.793	0.172	AABABA	No	Exotic Malus
6	457	54.621	54.793	0.172	BAAABA	No	M. sieversii or M. orientalis
6	457	54.621	54.793	0.172	BABAAA	No	M. sieversii or M. orientalis
6	457	54.621	54.793	0.172	AABBBB	No	M. sylvestris
6	458	55.687	55.687	0	ABAABBB	No	Exotic Malus
6	458	55.687	55.687	0	AAAABBB	Yes	M. orientalis
6	458	55.687	55.687	0	BBBAAAB	Yes	M. sieversii or M. orientalis
6	458	55.687	55.687	0	BBBBAAB	Yes	M. sieversii or M. orientalis
6	458	55.687	55.687	0	BBBBABB	Yes	M. sieversii or M. orientalis
6	458	55.687	55.687	0	BBBBBBB	Yes	M. sieversii or M. orientalis
6	458	55.687	55.687	0	ABBABBA	Yes	M. sylvestris
6	459	58.129	58.129	0	BBABBA	Yes	Exotic Malus
6	459	58.129	58.129	0	BABABA	No	M. orientalis
6	459	58.129	58.129	0	BABBAB	No	M. sieversii or M. orientalis
6	459	58.129	58.129	0	BBBABB	No	M. sieversii or M. orientalis
6	460	59.397	59.59	0.193	BBAABBA	Yes	M. orientalis
6	460	59.397	59.59	0.193	AABAABA	Yes	M. sieversii
6	460	59.397	59.59	0.193	BBAAABA	Yes	M. sieversii or M. orientalis
6	460	59.397	59.59	0.193	BAAABAB	Yes	M. sylvestris
6	460	59.397	59.59	0.193	BAABBAA	Yes	M. sylvestris
6	460	59.397	59.59	0.193	BAABBAB	Yes	M. sylvestris
6	461	62.227	62.227	0	BAB	Yes	M. sieversii or M. orientalis
6	461	62.227	62.227	0	ABB	Yes	M. sylvestris
6	463	65.241	65.353	0.112	BABB	Yes	M. sylvestris
6	464	68.031	68.092	0.061	AABAAA	No	Exotic Malus
6	464	68.031	68.092	0.061	AAAAAB	Yes	M. sieversii or M. orientalis
6	464	68.031	68.092	0.061	BBBAAA	Yes	M. sylvestris
6	465	69.163	69.168	0.005	BABBAA	Yes	M. sieversii or M. orientalis
6	465	69.163	69.168	0.005	AABBBA	No	M. sylvestris
6	465	69.163	69.168	0.005	ABBABA	No	M. sylvestris
6	466	69.765	69.765	0	BBB	Yes	M. sylvestris
6	467	71.014	71.014	0	AABAABB	No	Exotic Malus
6	467	71.014	71.014	0	AAAABBA	Yes	M. sylvestris
6	467	71.014	71.014	0	BABABBA	Yes	M. sylvestris
6	467	71.014	71.014	0	BABBBAA	Yes	M. sylvestris
6	468	71.312	71.312	0	ABA	Yes	M. sylvestris
6	468	71.312	71.312	0	BBA	Yes	M. sylvestris
6	470	72.657	72.837	0.18	BBBAABABABA	No	Exotic Malus
6	470	72.657	72.837	0.18	BBBAAAAAABA	No	Exotic Malus
6	470	72.657	72.837	0.18	BBABBABBAAB	Yes	M. sieversii
6	470	72.657	72.837	0.18	BBAABABBAAB	Yes	M. sieversii or M. orientalis
6	470	72.657	72.837	0.18	ABBBAAAAAAA	Yes	M. sylvestris
6	470	72.657	72.837	0.18	ABBBABAAAAA	Yes	M. sylvestris
6	471	73.627	73.627	0	BBBBAB	Yes	Exotic Malus
6	471	73.627	73.627	0	ABAAAA	No	M. orientalis
6	471	73.627	73.627	0	BBAAAA	No	M. sieversii or M. orientalis
6	471	73.627	73.627	0	BAABBA	Yes	M. sylvestris
6	472	74.14	74.311	0.171	ABBAABA	No	Exotic Malus
6	472	74.14	74.311	0.171	BBBAAAA	No	M. sieversii or M. orientalis
6	472	74.14	74.311	0.171	BBBBAAB	No	M. sieversii or M. orientalis
6	472	74.14	74.311	0.171	AAAAAAA	No	M. sylvestris
6	472	74.14	74.311	0.171	AABAAAA	No	M. sylvestris
6	473	74.802	74.802	0	BBA	Yes	M. sieversii or M. orientalis
6	474	75.262	75.262	0	BAA	Yes	M. sieversii or M. orientalis
6	474	75.262	75.262	0	ABA	Yes	M. sylvestris
7	475	0	0.155	0.155	ABABBB	No	Exotic Malus
7	475	0	0.155	0.155	ABABAB	Yes	M. sieversii or M. orientalis
7	475	0	0.155	0.155	AABABA	Yes	M. sylvestris
7	475	0	0.155	0.155	BBBABA	Yes	M. sylvestris
7	476	1.048	1.095	0.047	AABBABABABBA	No	Exotic Malus
7	476	1.048	1.095	0.047	ABBBABABABBA	Yes	Exotic Malus
7	476	1.048	1.095	0.047	AABBBBABABBA	No	Exotic Malus
7	476	1.048	1.095	0.047	BAABABBAABAA	Yes	M. sieversii
7	476	1.048	1.095	0.047	AAABABAAABAA	Yes	M. sieversii or M. orientalis
7	476	1.048	1.095	0.047	AABBABAAABAA	Yes	M. sieversii or M. orientalis
7	476	1.048	1.095	0.047	BABBBBBAABAA	Yes	M. sieversii or M. orientalis
7	476	1.048	1.095	0.047	AAAAABABAAAA	Yes	M. sylvestris
7	476	1.048	1.095	0.047	AAABBABBABAA	No	M. sylvestris
7	476	1.048	1.095	0.047	AABBABBBABAA	No	M. sylvestris
7	477	1.432	1.432	0	AAA	Yes	M. sylvestris
7	477	1.432	1.432	0	BBB	No	M. sylvestris
7	478	2.915	2.915	0	BBBBAABBA	No	Exotic Malus
7	478	2.915	2.915	0	ABBAAABBA	No	M. sieversii or M. orientalis
7	478	2.915	2.915	0	BABAAAABA	No	M. sieversii or M. orientalis
7	478	2.915	2.915	0	BBBABBBBA	Yes	M. sieversii or M. orientalis
7	478	2.915	2.915	0	BBBAAABBB	Yes	M. sylvestris
7	479	4.412	4.412	0	AAAAA	No	M. sieversii or M. orientalis
7	479	4.412	4.412	0	BAAAB	No	M. sylvestris
7	480	5.495	5.634	0.139	AAA	Yes	M. sylvestris
7	481	6.015	6.015	0	BAAAAABA	No	Exotic Malus
7	481	6.015	6.015	0	BABBAABA	No	Exotic Malus
7	481	6.015	6.015	0	BBAAAABB	No	M. sylvestris
7	481	6.015	6.015	0	BBAAABBB	No	M. sylvestris
7	482	7.86	7.86	0	ABBBB	Yes	M. sylvestris
7	483	8.177	8.177	0	AAAB	No	M. sieversii or M. orientalis
7	483	8.177	8.177	0	ABBB	Yes	M. sylvestris
7	484	9.426	9.426	0	ABA	No	Exotic Malus
7	484	9.426	9.426	0	AAB	Yes	M. sieversii or M. orientalis
7	485	10.112	10.112	0	BBA	Yes	M. sieversii or M. orientalis
7	486	10.64	10.64	0	AABBBBB	No	M. sieversii or M. orientalis
7	487	11.579	11.579	0	BBA	Yes	M. sieversii or M. orientalis
7	487	11.579	11.579	0	AAA	Yes	M. sylvestris
7	487	11.579	11.579	0	AAB	Yes	M. sylvestris
7	488	12.076	12.076	0	BBA	Yes	M. sylvestris
7	489	13.248	13.248	0	BAAAAB	Yes	M. sieversii or M. orientalis
7	490	15.402	15.501	0.099	ABB	Yes	M. sieversii or M. orientalis
7	491	17.757	17.757	0	BBBA	Yes	M. sieversii or M. orientalis
7	491	17.757	17.757	0	ABAB	Yes	M. sylvestris
7	492	20.785	20.816	0.031	BBBABA	No	M. sieversii
7	493	21.302	21.324	0.022	AAABA	No	Exotic Malus
7	493	21.302	21.324	0.022	ABAAA	No	M. sylvestris
7	493	21.302	21.324	0.022	ABAAB	No	M. sylvestris
7	493	21.302	21.324	0.022	ABABB	No	M. sylvestris
7	493	21.302	21.324	0.022	BABBB	Yes	M. sylvestris
7	494	21.725	21.725	0	BAAAABA	No	Exotic Malus
7	494	21.725	21.725	0	BAAAAAB	No	M. sieversii or M. orientalis
7	494	21.725	21.725	0	AAAABAB	No	M. sylvestris
7	495	22.365	22.365	0	AAAA	No	M. sieversii or M. orientalis
7	495	22.365	22.365	0	BABA	No	M. sylvestris
7	497	26.557	26.682	0.125	BAA	Yes	M. sieversii or M. orientalis
7	497	26.557	26.682	0.125	BBB	Yes	M. sieversii or M. orientalis
7	497	26.557	26.682	0.125	ABA	Yes	M. sylvestris
7	498	27.017	27.017	0	ABAAABAB	No	Exotic Malus
7	498	27.017	27.017	0	ABAAAAAB	No	Exotic Malus
7	498	27.017	27.017	0	ABBBBBAA	Yes	M. orientalis
7	498	27.017	27.017	0	ABABAABA	No	M. sieversii
7	498	27.017	27.017	0	ABABABAA	No	M. sieversii or M. orientalis
7	498	27.017	27.017	0	ABABBAAA	Yes	M. sieversii or M. orientalis
7	498	27.017	27.017	0	BBAAAABB	Yes	M. sylvestris
7	498	27.017	27.017	0	BBAAABAB	Yes	M. sylvestris
7	498	27.017	27.017	0	BBAAABBB	Yes	M. sylvestris
7	498	27.017	27.017	0	BBABABAB	Yes	M. sylvestris
7	499	27.76	27.76	0	ABB	Yes	M. sieversii or M. orientalis
7	500	28.027	28.027	0	AABB	No	Exotic Malus
7	500	28.027	28.027	0	ABBA	Yes	M. sieversii or M. orientalis
7	500	28.027	28.027	0	BABA	Yes	M. sylvestris
7	500	28.027	28.027	0	BABB	Yes	M. sylvestris
7	501	28.178	28.258	0.08	BAAA	Yes	M. sieversii or M. orientalis
7	501	28.178	28.258	0.08	BBAA	Yes	M. sieversii or M. orientalis
7	502	28.777	28.92	0.143	ABABB	Yes	M. sylvestris
7	503	29.086	29.184	0.098	BBAA	Yes	M. sieversii or M. orientalis
7	503	29.086	29.184	0.098	BBAB	Yes	M. sieversii or M. orientalis
7	503	29.086	29.184	0.098	ABBB	Yes	M. sylvestris
7	503	29.086	29.184	0.098	BABB	Yes	M. sylvestris
7	504	29.713	29.727	0.014	ABA	Yes	M. sieversii or M. orientalis
7	505	30.724	30.724	0	BBAA	Yes	M. sylvestris
7	506	31.464	31.464	0	BAABA	Yes	M. sieversii or M. orientalis
7	506	31.464	31.464	0	BBABA	Yes	M. sieversii or M. orientalis
7	506	31.464	31.464	0	BBBAA	Yes	M. sylvestris
7	507	31.69	31.715	0.025	BBBBB	Yes	M. orientalis
7	507	31.69	31.715	0.025	BABAB	Yes	M. sieversii or M. orientalis
7	507	31.69	31.715	0.025	BBBAB	Yes	M. sieversii or M. orientalis
7	507	31.69	31.715	0.025	ABAAA	Yes	M. sylvestris
7	507	31.69	31.715	0.025	ABAAB	Yes	M. sylvestris
7	508	32.484	32.499	0.015	ABBAB	No	Exotic Malus
7	508	32.484	32.499	0.015	BABAB	Yes	M. sieversii or M. orientalis
7	508	32.484	32.499	0.015	BABBB	Yes	M. sieversii or M. orientalis
7	510	35.503	35.503	0	BAAAA	No	M. sieversii or M. orientalis
7	510	35.503	35.503	0	BBBAA	No	M. sieversii or M. orientalis
7	510	35.503	35.503	0	BABBB	Yes	M. sylvestris
7	510	35.503	35.503	0	BBABB	Yes	M. sylvestris
7	511	35.706	35.706	0	AABAA	No	M. sieversii or M. orientalis
7	511	35.706	35.706	0	AABBA	No	M. sieversii or M. orientalis
7	511	35.706	35.706	0	ABBBB	No	M. sylvestris
7	511	35.706	35.706	0	BBBAB	No	M. sylvestris
7	512	36.636	36.636	0	BAA	Yes	M. sieversii or M. orientalis
7	512	36.636	36.636	0	BAB	Yes	M. sieversii or M. orientalis
7	513	36.854	36.854	0	AAB	Yes	M. sylvestris
7	514	37.929	37.981	0.052	AABBAAA	Yes	M. orientalis
7	514	37.929	37.981	0.052	AABBAAB	Yes	M. sieversii or M. orientalis
7	515	38.033	38.033	0	BABB	No	M. sieversii or M. orientalis
7	516	38.134	38.241	0.107	ABB	Yes	M. sieversii or M. orientalis
7	516	38.134	38.241	0.107	BBA	Yes	M. sylvestris
7	517	38.7	38.7	0	BABB	Yes	M. sieversii or M. orientalis
7	517	38.7	38.7	0	AAAB	Yes	M. sylvestris
7	517	38.7	38.7	0	ABBB	Yes	M. sylvestris
7	518	39.529	39.529	0	AAA	Yes	M. sylvestris
7	519	39.968	39.968	0	ABBBB	No	Exotic Malus
7	519	39.968	39.968	0	AABAB	Yes	M. sylvestris
7	519	39.968	39.968	0	AABBB	No	M. sylvestris
7	519	39.968	39.968	0	ABBBA	No	M. sylvestris
7	520	40.165	40.165	0	ABB	Yes	M. sieversii or M. orientalis
7	520	40.165	40.165	0	BBA	Yes	M. sylvestris
7	521	42.14	42.14	0	BBA	No	Exotic Malus
7	522	45.717	45.718	0.001	AABAA	No	Exotic Malus
7	522	45.717	45.718	0.001	BBBAA	Yes	M. sieversii
7	522	45.717	45.718	0.001	BAABA	Yes	M. sieversii or M. orientalis
7	522	45.717	45.718	0.001	BABAA	Yes	M. sieversii or M. orientalis
7	522	45.717	45.718	0.001	BABBA	Yes	M. sieversii or M. orientalis
7	523	45.955	45.955	0	BBBA	No	Exotic Malus
7	523	45.955	45.955	0	BAAA	No	M. sieversii or M. orientalis
7	524	46.472	46.488	0.016	ABAAA	Yes	M. orientalis
7	524	46.472	46.488	0.016	ABABA	Yes	M. sieversii or M. orientalis
7	524	46.472	46.488	0.016	AABBA	No	M. sylvestris
7	524	46.472	46.488	0.016	AABBB	Yes	M. sylvestris
7	525	48.654	48.657	0.003	ABBBBAAA	No	Exotic Malus
7	525	48.654	48.657	0.003	ABBBBABA	No	Exotic Malus
7	525	48.654	48.657	0.003	ABAABBBA	Yes	M. sieversii or M. orientalis
7	525	48.654	48.657	0.003	BBBABAAA	No	M. sylvestris
7	525	48.654	48.657	0.003	BBBABABA	No	M. sylvestris
7	526	49.174	49.237	0.063	BBAAAA	No	Exotic Malus
7	526	49.174	49.237	0.063	BAABAA	Yes	M. sieversii or M. orientalis
7	526	49.174	49.237	0.063	ABAAAB	Yes	M. sylvestris
7	526	49.174	49.237	0.063	ABABAB	Yes	M. sylvestris
7	528	58.119	58.119	0	ABAB	Yes	M. sieversii or M. orientalis
7	528	58.119	58.119	0	BAAB	Yes	M. sieversii or M. orientalis
7	528	58.119	58.119	0	BBAA	Yes	M. sieversii or M. orientalis
7	529	60.916	60.916	0	BBBBAABB	No	Exotic Malus
7	529	60.916	60.916	0	ABBBBAAA	Yes	M. sieversii
7	529	60.916	60.916	0	ABBBBAAB	No	M. sieversii
7	529	60.916	60.916	0	AAAAAABA	Yes	M. sieversii or M. orientalis
7	529	60.916	60.916	0	BABAAABA	Yes	M. sieversii or M. orientalis
7	529	60.916	60.916	0	ABBBAAAB	No	M. sylvestris
7	530	62.122	62.122	0	BAAAAB	Yes	M. sieversii or M. orientalis
7	531	63.686	63.686	0	BABAAB	No	Exotic Malus
7	531	63.686	63.686	0	BAAAAB	No	Exotic Malus
7	531	63.686	63.686	0	BBAABA	Yes	M. sieversii or M. orientalis
7	531	63.686	63.686	0	BBAABB	Yes	M. sieversii or M. orientalis
7	532	64.56	64.56	0	AAA	Yes	M. sieversii or M. orientalis
7	532	64.56	64.56	0	BAA	Yes	M. sieversii or M. orientalis
7	533	67.852	67.864	0.012	BBB	Yes	Exotic Malus
7	533	67.852	67.864	0.012	AAA	Yes	M. sieversii or M. orientalis
7	534	74.568	74.579	0.011	AABAA	Yes	M. sieversii or M. orientalis
7	534	74.568	74.579	0.011	ABBAA	Yes	M. sieversii or M. orientalis
7	535	76.766	76.766	0	BBBBBABB	Yes	Exotic Malus
7	535	76.766	76.766	0	ABAABBBA	No	M. sieversii or M. orientalis
7	535	76.766	76.766	0	ABAABBBB	No	M. sieversii or M. orientalis
7	535	76.766	76.766	0	ABBABBBB	No	M. sieversii or M. orientalis
7	535	76.766	76.766	0	ABBABBBA	No	M. sylvestris
7	535	76.766	76.766	0	BBBAABBB	No	M. sylvestris
7	537	80.848	80.853	0.005	ABBBA	No	M. sylvestris
7	538	81.027	81.027	0	BBBBB	Yes	Exotic Malus
7	538	81.027	81.027	0	BBAAA	Yes	M. sylvestris
7	539	82.13	82.13	0	BAAAAB	No	Exotic Malus
7	539	82.13	82.13	0	ABABAB	Yes	M. sieversii or M. orientalis
7	540	82.375	82.39	0.015	BBAABBB	Yes	Exotic Malus
7	540	82.375	82.39	0.015	BBAABAB	Yes	Exotic Malus
7	540	82.375	82.39	0.015	BAABBBA	Yes	M. sieversii or M. orientalis
7	540	82.375	82.39	0.015	BBAABBA	No	M. sylvestris
7	540	82.375	82.39	0.015	BBBABBA	No	M. sylvestris
8	541	0	0	0	ABBBB	No	Exotic Malus
8	541	0	0	0	ABABA	Yes	M. sieversii or M. orientalis
8	541	0	0	0	BBBAB	No	M. sylvestris
8	542	0.795	0.795	0	ABAABA	No	Exotic Malus
8	542	0.795	0.795	0	ABABBB	Yes	M. sieversii or M. orientalis
8	542	0.795	0.795	0	BBBBBB	Yes	M. sieversii or M. orientalis
8	542	0.795	0.795	0	AABAAA	Yes	M. sylvestris
8	544	3.512	3.512	0	ABBBAB	No	M. sieversii or M. orientalis
8	545	4.683	4.683	0	BAABAB	No	M. sieversii or M. orientalis
8	546	5.449	5.449	0	AABAB	No	Exotic Malus
8	546	5.449	5.449	0	BBBAB	Yes	M. sieversii
8	546	5.449	5.449	0	AABBB	Yes	M. sieversii or M. orientalis
8	546	5.449	5.449	0	ABAAA	Yes	M. sylvestris
8	546	5.449	5.449	0	ABBAA	Yes	M. sylvestris
8	548	6.105	6.232	0.127	BABA	No	M. sieversii
8	548	6.105	6.232	0.127	AABB	Yes	M. sieversii or M. orientalis
8	548	6.105	6.232	0.127	BBAB	Yes	M. sylvestris
8	549	7.484	7.484	0	BBABB	Yes	M. sieversii or M. orientalis
8	549	7.484	7.484	0	AABBA	Yes	M. sylvestris
8	549	7.484	7.484	0	ABBAB	No	M. sylvestris
8	549	7.484	7.484	0	ABBBA	Yes	M. sylvestris
8	550	7.707	7.707	0	BBABBBA	Yes	M. sieversii
8	550	7.707	7.707	0	BBBABBA	Yes	M. sieversii
8	550	7.707	7.707	0	BABAAAB	Yes	M. sieversii or M. orientalis
8	550	7.707	7.707	0	BABABBA	Yes	M. sieversii or M. orientalis
8	550	7.707	7.707	0	ABBBAAA	Yes	M. sylvestris
8	550	7.707	7.707	0	ABBBAAB	Yes	M. sylvestris
8	550	7.707	7.707	0	ABBBBBA	Yes	M. sylvestris
8	552	10.966	10.966	0	BBA	Yes	M. sieversii or M. orientalis
8	553	12.307	12.307	0	AAAAB	Yes	M. sieversii or M. orientalis
8	553	12.307	12.307	0	ABAAA	Yes	M. sieversii or M. orientalis
8	553	12.307	12.307	0	ABAAB	Yes	M. sieversii or M. orientalis
8	554	12.468	12.468	0	ABBBBB	No	Exotic Malus
8	554	12.468	12.468	0	AABBBB	No	Exotic Malus
8	554	12.468	12.468	0	ABBAAB	Yes	M. sieversii or M. orientalis
8	554	12.468	12.468	0	BAABBA	No	M. sieversii or M. orientalis
8	555	13.965	13.965	0	ABBAB	Yes	M. sylvestris
8	556	14.431	14.431	0	BAA	No	Exotic Malus
8	556	14.431	14.431	0	BBA	Yes	M. sieversii or M. orientalis
8	556	14.431	14.431	0	BBB	Yes	M. sieversii or M. orientalis
8	556	14.431	14.431	0	AAA	Yes	M. sylvestris
8	557	14.913	14.913	0	AABA	Yes	M. sieversii or M. orientalis
8	558	16.46	16.46	0	BAAB	Yes	M. sieversii or M. orientalis
8	558	16.46	16.46	0	BABA	Yes	M. sieversii or M. orientalis
8	559	16.898	16.898	0	ABAB	Yes	M. sieversii or M. orientalis
8	560	17.245	17.245	0	BBBBA	Yes	M. sieversii or M. orientalis
8	560	17.245	17.245	0	AAABA	Yes	M. sylvestris
8	560	17.245	17.245	0	AAABB	Yes	M. sylvestris
8	561	19.837	19.837	0	ABAAAABAB	Yes	M. sieversii
8	561	19.837	19.837	0	ABAAABBAA	Yes	M. sieversii or M. orientalis
8	561	19.837	19.837	0	ABAABABAB	Yes	M. sieversii or M. orientalis
8	561	19.837	19.837	0	ABAABBBAA	Yes	M. sieversii or M. orientalis
8	561	19.837	19.837	0	BAAABABAB	No	M. sieversii or M. orientalis
8	561	19.837	19.837	0	BAAABAAAA	No	M. sylvestris
8	562	20.808	20.947	0.139	BBABBBB	Yes	M. sieversii
8	562	20.808	20.947	0.139	BBAABBB	Yes	M. sieversii or M. orientalis
8	562	20.808	20.947	0.139	BAABABA	Yes	M. sylvestris
8	563	22.483	22.522	0.039	BBBBA	No	Exotic Malus
8	563	22.483	22.522	0.039	BABAA	Yes	M. sieversii or M. orientalis
8	565	24.605	24.605	0	BBAB	No	M. sieversii or M. orientalis
8	566	25.097	25.097	0	BABA	Yes	M. sieversii or M. orientalis
8	566	25.097	25.097	0	BBAB	Yes	M. sieversii or M. orientalis
8	567	25.826	25.826	0	ABABABA	Yes	M. orientalis
8	567	25.826	25.826	0	AAABABA	Yes	M. sieversii or M. orientalis
8	567	25.826	25.826	0	BAABABA	Yes	M. sieversii or M. orientalis
8	567	25.826	25.826	0	BBABABA	Yes	M. sieversii or M. orientalis
8	568	26.75	26.75	0	BBABAB	Yes	M. sieversii or M. orientalis
8	568	26.75	26.75	0	BBBAAB	Yes	M. sieversii or M. orientalis
8	568	26.75	26.75	0	BBBBAA	No	M. sylvestris
8	569	27.398	27.398	0	AABBBAA	Yes	M. sieversii or M. orientalis
8	569	27.398	27.398	0	ABBBBAB	No	M. sieversii or M. orientalis
8	569	27.398	27.398	0	BAABBBB	Yes	M. sylvestris
8	570	27.616	27.681	0.065	BBAABB	Yes	M. sieversii or M. orientalis
8	570	27.616	27.681	0.065	BBBABA	Yes	M. sieversii or M. orientalis
8	570	27.616	27.681	0.065	BBBBAB	Yes	M. sylvestris
8	571	28.682	28.682	0	BBAABA	No	M. sieversii or M. orientalis
8	571	28.682	28.682	0	BBBBBA	Yes	M. sieversii or M. orientalis
8	571	28.682	28.682	0	AAABAA	Yes	M. sylvestris
8	571	28.682	28.682	0	BAAAAA	Yes	M. sylvestris
8	572	29.076	29.076	0	BAABA	Yes	Exotic Malus
8	572	29.076	29.076	0	AABAA	Yes	M. sieversii or M. orientalis
8	572	29.076	29.076	0	BABAA	Yes	M. sieversii or M. orientalis
8	572	29.076	29.076	0	BBBAA	Yes	M. sieversii or M. orientalis
8	573	30.044	30.044	0	BABABBBB	Yes	M. sieversii or M. orientalis
8	573	30.044	30.044	0	BBBABABA	Yes	M. sieversii or M. orientalis
8	573	30.044	30.044	0	BBBABBAA	No	M. sylvestris
8	573	30.044	30.044	0	BBBBBBBB	Yes	M. sylvestris
8	574	31.837	31.837	0	ABBAAA	Yes	M. orientalis
8	574	31.837	31.837	0	AABABB	Yes	M. sylvestris
8	574	31.837	31.837	0	BABBAA	Yes	M. sylvestris
8	574	31.837	31.837	0	BABBBB	Yes	M. sylvestris
8	575	32.412	32.472	0.06	ABAABAAB	Yes	M. orientalis
8	575	32.412	32.472	0.06	AAABBBAB	Yes	M. sieversii or M. orientalis
8	575	32.412	32.472	0.06	AABBABAB	Yes	M. sieversii or M. orientalis
8	575	32.412	32.472	0.06	ABABBAAB	No	M. sylvestris
8	575	32.412	32.472	0.06	BBABBAAB	Yes	M. sylvestris
8	576	34.082	34.082	0	ABBBABA	No	Exotic Malus
8	576	34.082	34.082	0	ABABABA	No	Exotic Malus
8	576	34.082	34.082	0	BABAABA	Yes	M. orientalis
8	576	34.082	34.082	0	BABBBBA	Yes	M. sieversii or M. orientalis
8	576	34.082	34.082	0	AAAAABA	No	M. sylvestris
8	577	34.497	34.497	0	BBABBBB	No	Exotic Malus
8	577	34.497	34.497	0	BBAABBB	No	Exotic Malus
8	577	34.497	34.497	0	BAABBBA	No	M. sieversii or M. orientalis
8	577	34.497	34.497	0	BBBABBA	Yes	M. sieversii or M. orientalis
8	577	34.497	34.497	0	AAABBAB	Yes	M. sylvestris
8	577	34.497	34.497	0	BAABBAB	Yes	M. sylvestris
8	578	35.532	35.532	0	ABAABABA	No	M. sieversii or M. orientalis
8	578	35.532	35.532	0	BBAABABA	No	M. sieversii or M. orientalis
8	578	35.532	35.532	0	ABABBAAB	Yes	M. sylvestris
8	578	35.532	35.532	0	BBBBBAAB	Yes	M. sylvestris
8	579	35.945	35.945	0	AAA	Yes	M. sieversii or M. orientalis
8	579	35.945	35.945	0	BBA	No	M. sylvestris
8	580	36.233	36.337	0.104	ABBAABBA	No	M. sieversii
8	580	36.233	36.337	0.104	ABABBAAB	No	M. sieversii or M. orientalis
8	580	36.233	36.337	0.104	BBBBABBB	No	M. sieversii or M. orientalis
8	580	36.233	36.337	0.104	ABBBBBBA	No	M. sylvestris
8	580	36.233	36.337	0.104	BBBBBBBA	No	M. sylvestris
8	580	36.233	36.337	0.104	BBBBBBBB	No	M. sylvestris
8	581	37.56	37.56	0	BABB	Yes	M. sieversii or M. orientalis
8	582	39.44	39.44	0	ABBBABB	Yes	M. sieversii or M. orientalis
8	582	39.44	39.44	0	AAABAAA	Yes	M. sylvestris
8	582	39.44	39.44	0	ABABAAA	Yes	M. sylvestris
8	582	39.44	39.44	0	ABABAAB	Yes	M. sylvestris
8	582	39.44	39.44	0	BBABAAA	Yes	M. sylvestris
8	583	40.29	40.444	0.154	ABAAAB	Yes	M. sieversii or M. orientalis
8	583	40.29	40.444	0.154	ABAABB	Yes	M. sieversii or M. orientalis
8	583	40.29	40.444	0.154	AAABAA	Yes	M. sylvestris
8	583	40.29	40.444	0.154	BAABAB	Yes	M. sylvestris
8	583	40.29	40.444	0.154	BBBBAB	Yes	M. sylvestris
8	584	40.844	40.95	0.106	BABBBAAAAB	No	Exotic Malus
8	584	40.844	40.95	0.106	BAAABAABAB	Yes	M. sieversii
8	584	40.844	40.95	0.106	BABABAABAA	Yes	M. sieversii or M. orientalis
8	584	40.844	40.95	0.106	BABABAABAB	Yes	M. sieversii or M. orientalis
8	584	40.844	40.95	0.106	BBBABAABAA	Yes	M. sieversii or M. orientalis
8	584	40.844	40.95	0.106	AAABAABABB	Yes	M. sylvestris
8	584	40.844	40.95	0.106	BAABAABABB	Yes	M. sylvestris
8	584	40.844	40.95	0.106	BABBBABAAB	Yes	M. sylvestris
8	584	40.844	40.95	0.106	BABBBABABB	Yes	M. sylvestris
8	585	41.174	41.351	0.177	BBBBBAA	No	Exotic Malus
8	585	41.174	41.351	0.177	BBBABAA	No	Exotic Malus
8	585	41.174	41.351	0.177	BBABBAA	Yes	M. sieversii or M. orientalis
8	585	41.174	41.351	0.177	AABAAAB	Yes	M. sylvestris
8	585	41.174	41.351	0.177	ABBAAAB	Yes	M. sylvestris
8	586	43.97	43.97	0	BABABBB	No	Exotic Malus
8	586	43.97	43.97	0	BBBABAB	Yes	M. sieversii or M. orientalis
8	586	43.97	43.97	0	AAAAABB	No	M. sylvestris
8	586	43.97	43.97	0	AABABAB	No	M. sylvestris
8	587	44.345	44.345	0	AABBB	Yes	M. sieversii or M. orientalis
8	588	47.118	47.12	0.002	BBABBBAAAAAA	No	Exotic Malus
8	588	47.118	47.12	0.002	BAAABBAABBAA	Yes	M. sieversii
8	588	47.118	47.12	0.002	BBAABBBABAAA	Yes	M. sieversii
8	588	47.118	47.12	0.002	ABBBBBAABBAA	Yes	M. sieversii or M. orientalis
8	588	47.118	47.12	0.002	BAAABBBABAAA	Yes	M. sieversii or M. orientalis
8	588	47.118	47.12	0.002	BBABAAAAAABA	No	M. sylvestris
8	588	47.118	47.12	0.002	BBABAAAAAABB	No	M. sylvestris
8	589	47.805	47.887	0.082	BAAAAABABB	No	Exotic Malus
8	589	47.805	47.887	0.082	BAAABABABB	No	Exotic Malus
8	589	47.805	47.887	0.082	AABAABABBB	Yes	M. sieversii
8	589	47.805	47.887	0.082	AAAAAABABA	No	M. sieversii or M. orientalis
8	589	47.805	47.887	0.082	AAAABBBBBB	No	M. sylvestris
8	589	47.805	47.887	0.082	BBABAABBBB	No	M. sylvestris
8	590	48.385	48.385	0	BAA	Yes	M. sieversii or M. orientalis
8	591	49.121	49.121	0	ABABAA	Yes	M. sieversii or M. orientalis
8	592	50.835	50.839	0.004	ABABAA	Yes	Exotic Malus
8	592	50.835	50.839	0.004	ABAABA	No	M. sieversii or M. orientalis
8	592	50.835	50.839	0.004	ABABBA	No	M. sieversii or M. orientalis
8	593	52.115	52.115	0	BABA	Yes	M. sieversii or M. orientalis
8	594	52.437	52.437	0	BAAB	Yes	M. sylvestris
8	595	54.442	54.586	0.144	BAAA	Yes	M. sieversii or M. orientalis
8	596	55.914	56.053	0.139	BABA	Yes	M. sieversii or M. orientalis
8	596	55.914	56.053	0.139	BBAA	Yes	M. sieversii or M. orientalis
8	596	55.914	56.053	0.139	BBAB	Yes	M. sieversii or M. orientalis
8	596	55.914	56.053	0.139	BBBA	Yes	M. sieversii or M. orientalis
8	597	56.115	56.115	0	BAABB	Yes	Exotic Malus
8	597	56.115	56.115	0	ABABA	Yes	M. sieversii or M. orientalis
8	597	56.115	56.115	0	BBAAB	No	M. sylvestris
8	598	56.688	56.8	0.112	AAABBAABBAA	No	Exotic Malus
8	598	56.688	56.8	0.112	AABBBAABBBA	Yes	M. sieversii
8	598	56.688	56.8	0.112	AABBABABBBA	Yes	M. sieversii or M. orientalis
8	598	56.688	56.8	0.112	AABBBAABABA	Yes	M. sieversii or M. orientalis
8	598	56.688	56.8	0.112	BABBBAABABA	Yes	M. sieversii or M. orientalis
8	598	56.688	56.8	0.112	AAAABBAABAA	Yes	M. sylvestris
8	598	56.688	56.8	0.112	AAABBBAABAA	Yes	M. sylvestris
8	599	57.39	57.452	0.062	ABAAAAABABABA	Yes	Exotic Malus
8	599	57.39	57.452	0.062	ABBAAAABBBABA	Yes	Exotic Malus
8	599	57.39	57.452	0.062	ABBBBBABBBBAA	Yes	M. orientalis
8	599	57.39	57.452	0.062	ABABBAAAABAAA	Yes	M. sieversii
8	599	57.39	57.452	0.062	ABBBAAAABBBAA	Yes	M. sieversii
8	599	57.39	57.452	0.062	ABBBBABAABBAA	Yes	M. sieversii
8	599	57.39	57.452	0.062	ABABBAAABBBAA	Yes	M. sieversii or M. orientalis
8	599	57.39	57.452	0.062	ABAAAAABABAAA	No	M. sylvestris
8	600	58.101	58.101	0	AABBABB	Yes	M. sieversii or M. orientalis
8	601	60.662	60.662	0	AABAABBAA	No	Exotic Malus
8	601	60.662	60.662	0	AAAABBBBB	Yes	M. sieversii or M. orientalis
8	601	60.662	60.662	0	AAABBBBBA	Yes	M. sieversii or M. orientalis
8	601	60.662	60.662	0	AAABBBBBB	Yes	M. sieversii or M. orientalis
8	601	60.662	60.662	0	ABABBBBBA	Yes	M. sieversii or M. orientalis
8	602	61.641	61.641	0	AABAB	Yes	Exotic Malus
8	602	61.641	61.641	0	BAAAA	Yes	M. sieversii or M. orientalis
8	602	61.641	61.641	0	BBBAB	No	M. sieversii or M. orientalis
8	603	62.726	62.726	0	AABA	Yes	M. sieversii or M. orientalis
8	603	62.726	62.726	0	BAAA	Yes	M. sieversii or M. orientalis
8	603	62.726	62.726	0	ABAB	Yes	M. sylvestris
8	604	63.762	63.762	0	ABBBAB	No	Exotic Malus
8	604	63.762	63.762	0	ABABAB	No	M. sieversii or M. orientalis
8	604	63.762	63.762	0	BBAABB	Yes	M. sieversii or M. orientalis
8	604	63.762	63.762	0	BBABAB	Yes	M. sieversii or M. orientalis
8	605	64.3	64.3	0	ABA	No	M. sieversii or M. orientalis
8	606	65.096	65.115	0.019	BABBBBBBBAA	No	Exotic Malus
8	606	65.096	65.115	0.019	BAAAAABBAAA	Yes	M. orientalis
8	606	65.096	65.115	0.019	BAABBAABBAA	No	M. orientalis
8	606	65.096	65.115	0.019	BAAAAAABAAA	Yes	M. sieversii or M. orientalis
8	606	65.096	65.115	0.019	BAAAAABBBAA	Yes	M. sieversii or M. orientalis
8	606	65.096	65.115	0.019	BAABBABABBA	No	M. sylvestris
8	606	65.096	65.115	0.019	BBABBBBABBA	Yes	M. sylvestris
8	607	67.174	67.186	0.012	ABB	Yes	M. orientalis
8	607	67.174	67.186	0.012	AAA	Yes	M. sieversii or M. orientalis
8	607	67.174	67.186	0.012	BAA	Yes	M. sieversii or M. orientalis
8	608	68.526	68.526	0	ABBAAAABB	No	Exotic Malus
8	608	68.526	68.526	0	ABBAAABAB	No	Exotic Malus
8	608	68.526	68.526	0	ABABBAAAA	Yes	M. sieversii or M. orientalis
8	608	68.526	68.526	0	ABABBAAAB	Yes	M. sieversii or M. orientalis
8	608	68.526	68.526	0	ABBBABBBB	No	M. sylvestris
9	609	0	0.085	0.085	BBBABABABB	No	Exotic Malus
9	609	0	0.085	0.085	BBBABABABA	No	Exotic Malus
9	609	0	0.085	0.085	BBBBBABABB	No	M. sieversii
9	609	0	0.085	0.085	BBBABABBBB	No	M. sieversii or M. orientalis
9	609	0	0.085	0.085	BBBABBBBBA	No	M. sieversii or M. orientalis
9	609	0	0.085	0.085	BAAAAABAAB	Yes	M. sylvestris
9	609	0	0.085	0.085	BAAABABABB	Yes	M. sylvestris
9	610	0.597	0.597	0	BBA	No	M. sieversii or M. orientalis
9	610	0.597	0.597	0	ABB	Yes	M. sylvestris
9	611	1.767	1.767	0	ABB	Yes	M. sieversii or M. orientalis
9	612	3.239	3.239	0	BABB	Yes	M. sylvestris
9	612	3.239	3.239	0	BBAA	Yes	M. sylvestris
9	613	4.144	4.144	0	BBBA	Yes	Exotic Malus
9	613	4.144	4.144	0	ABAB	Yes	M. sieversii
9	613	4.144	4.144	0	AAAA	Yes	M. sylvestris
9	613	4.144	4.144	0	AABA	Yes	M. sylvestris
9	614	5.626	5.77	0.144	AAAABBBA	No	Exotic Malus
9	614	5.626	5.77	0.144	AAAABABA	No	Exotic Malus
9	614	5.626	5.77	0.144	BAAABBBA	Yes	Exotic Malus
9	614	5.626	5.77	0.144	ABAABBAA	Yes	M. sieversii or M. orientalis
9	614	5.626	5.77	0.144	ABAABBBA	Yes	M. sieversii or M. orientalis
9	614	5.626	5.77	0.144	AAABABBA	Yes	M. sylvestris
9	614	5.626	5.77	0.144	AABBBBBA	Yes	M. sylvestris
9	615	6.519	6.524	0.005	ABAABAABBB	Yes	M. sieversii
9	615	6.519	6.524	0.005	ABAABBABAB	Yes	M. sieversii or M. orientalis
9	615	6.519	6.524	0.005	BABBBBAAAB	Yes	M. sylvestris
9	615	6.519	6.524	0.005	BABBBBABAB	Yes	M. sylvestris
9	616	7.207	7.207	0	ABBAABAB	No	Exotic Malus
9	616	7.207	7.207	0	ABBAAAAB	Yes	M. orientalis
9	616	7.207	7.207	0	AABAAAAB	Yes	M. sieversii or M. orientalis
9	616	7.207	7.207	0	BBBAAAAB	Yes	M. sieversii or M. orientalis
9	616	7.207	7.207	0	AABAABBA	Yes	M. sylvestris
9	616	7.207	7.207	0	AABBBBAB	Yes	M. sylvestris
9	616	7.207	7.207	0	ABBBBBAB	Yes	M. sylvestris
9	617	8.141	8.256	0.115	AABBAB	Yes	M. sieversii
9	617	8.141	8.256	0.115	BABBAB	Yes	M. sieversii
9	617	8.141	8.256	0.115	ABABAB	Yes	M. sieversii or M. orientalis
9	617	8.141	8.256	0.115	BBBBBB	Yes	M. sieversii or M. orientalis
9	618	9.894	9.894	0	AAABABAB	Yes	M. sieversii or M. orientalis
9	618	9.894	9.894	0	ABABABAB	Yes	M. sieversii or M. orientalis
9	618	9.894	9.894	0	AAABABAA	No	M. sylvestris
9	618	9.894	9.894	0	AAABBABA	Yes	M. sylvestris
9	618	9.894	9.894	0	AABBBAAA	Yes	M. sylvestris
9	618	9.894	9.894	0	AABBBABA	Yes	M. sylvestris
9	619	9.894	10.025	0.131	ABA	Yes	M. sieversii or M. orientalis
9	619	9.894	10.025	0.131	ABB	Yes	M. sieversii or M. orientalis
9	619	9.894	10.025	0.131	BBB	Yes	M. sieversii or M. orientalis
9	620	10.679	10.821	0.142	ABBAB	Yes	M. sieversii or M. orientalis
9	620	10.679	10.821	0.142	BBBAB	No	M. sieversii or M. orientalis
9	620	10.679	10.821	0.142	BBABA	Yes	M. sylvestris
9	620	10.679	10.821	0.142	BBBBA	Yes	M. sylvestris
9	621	11.566	11.566	0	BBAAABB	No	Exotic Malus
9	621	11.566	11.566	0	BAAAABB	No	Exotic Malus
9	621	11.566	11.566	0	BBAABAB	Yes	M. sieversii or M. orientalis
9	621	11.566	11.566	0	BBABBBB	Yes	M. sieversii or M. orientalis
9	621	11.566	11.566	0	AABAABB	Yes	M. sylvestris
9	621	11.566	11.566	0	BBBAABB	Yes	M. sylvestris
9	621	11.566	11.566	0	BBBABBB	Yes	M. sylvestris
9	622	12.3	12.316	0.016	BBBBA	Yes	M. sieversii or M. orientalis
9	622	12.3	12.316	0.016	BBAAB	No	M. sylvestris
9	623	15.718	15.742	0.024	BBBABBB	No	M. sieversii
9	623	15.718	15.742	0.024	BBBBBAA	No	M. sieversii
9	623	15.718	15.742	0.024	BBBBBAB	No	M. sieversii or M. orientalis
9	623	15.718	15.742	0.024	BBABBBA	Yes	M. sylvestris
9	623	15.718	15.742	0.024	BBBABBA	No	M. sylvestris
9	623	15.718	15.742	0.024	BBBBABA	No	M. sylvestris
9	624	18.263	18.263	0	AAABABA	Yes	M. sieversii or M. orientalis
9	624	18.263	18.263	0	BBBABBA	Yes	M. sylvestris
9	624	18.263	18.263	0	BBBBBBA	Yes	M. sylvestris
9	625	19.154	19.162	0.008	ABA	Yes	Exotic Malus
9	625	19.154	19.162	0.008	BBB	Yes	M. sylvestris
9	626	19.766	19.766	0	BBAABA	Yes	Exotic Malus
9	626	19.766	19.766	0	ABBBBA	Yes	M. sieversii or M. orientalis
9	626	19.766	19.766	0	BABAAA	Yes	M. sylvestris
9	626	19.766	19.766	0	BABABA	Yes	M. sylvestris
9	627	20.051	20.051	0	AABA	No	Exotic Malus
9	627	20.051	20.051	0	BBBA	Yes	M. sylvestris
9	628	21.144	21.181	0.037	BBAA	No	M. sieversii or M. orientalis
9	628	21.144	21.181	0.037	BBBA	No	M. sieversii or M. orientalis
9	628	21.144	21.181	0.037	AABA	Yes	M. sylvestris
9	628	21.144	21.181	0.037	BAAA	No	M. sylvestris
9	629	21.852	21.852	0	AABAAAA	Yes	M. sylvestris
9	629	21.852	21.852	0	ABAAABB	Yes	M. sylvestris
9	630	22.362	22.362	0	ABABAAAB	Yes	M. sylvestris
9	630	22.362	22.362	0	ABBBBAAB	Yes	M. sylvestris
9	631	22.624	22.702	0.078	AAB	Yes	M. sylvestris
9	631	22.624	22.702	0.078	BAB	Yes	M. sylvestris
9	631	22.624	22.702	0.078	BBB	Yes	M. sylvestris
9	632	23.301	23.483	0.182	ABAAAAABA	No	M. sieversii or M. orientalis
9	632	23.301	23.483	0.182	ABABAAABA	No	M. sieversii or M. orientalis
9	632	23.301	23.483	0.182	BBAABABBA	Yes	M. sieversii or M. orientalis
9	632	23.301	23.483	0.182	ABABABABB	Yes	M. sylvestris
9	633	24.87	24.87	0	BBBBBA	Yes	M. sieversii or M. orientalis
9	633	24.87	24.87	0	ABBAAA	Yes	M. sylvestris
9	635	26.911	26.942	0.031	BBBABAA	Yes	Exotic Malus
9	635	26.911	26.942	0.031	BABABAB	Yes	M. sylvestris
9	635	26.911	26.942	0.031	BABABBB	Yes	M. sylvestris
9	636	28.743	28.776	0.033	BBAB	No	Exotic Malus
9	636	28.743	28.776	0.033	BBAA	No	Exotic Malus
9	636	28.743	28.776	0.033	BAAB	No	M. orientalis
9	637	29.199	29.208	0.009	BBBA	Yes	Exotic Malus
9	637	29.199	29.208	0.009	BABA	Yes	Exotic Malus
9	637	29.199	29.208	0.009	ABBB	Yes	M. sieversii
9	638	29.759	29.759	0	BBBB	No	Exotic Malus
9	638	29.759	29.759	0	BBAB	No	M. sylvestris
9	639	32.408	32.408	0	BABAA	No	M. sieversii or M. orientalis
9	639	32.408	32.408	0	ABAAA	No	M. sylvestris
9	639	32.408	32.408	0	BBAAB	No	M. sylvestris
9	640	32.757	32.777	0.02	AABAB	No	Exotic Malus
9	640	32.757	32.777	0.02	ABABA	Yes	M. sieversii or M. orientalis
9	641	32.954	32.954	0	BBAAAA	Yes	Exotic Malus
9	642	33.827	33.983	0.156	AAB	Yes	M. sieversii or M. orientalis
9	643	34.616	34.616	0	AABABBB	No	Exotic Malus
9	643	34.616	34.616	0	AAAABBB	No	M. sieversii or M. orientalis
9	643	34.616	34.616	0	ABBBBBB	Yes	M. sylvestris
9	645	36.398	36.398	0	ABBAA	Yes	M. sylvestris
9	646	36.579	36.579	0	BBAB	No	M. sylvestris
9	648	38.48	38.48	0	AAAABABA	Yes	M. sieversii or M. orientalis
9	648	38.48	38.48	0	BAAABABA	Yes	M. sieversii or M. orientalis
9	649	38.987	38.987	0	AAAB	Yes	M. sieversii or M. orientalis
9	650	40.953	40.953	0	BAABBB	No	Exotic Malus
9	650	40.953	40.953	0	BBABAB	Yes	M. orientalis
9	650	40.953	40.953	0	BBBBAB	Yes	M. orientalis
9	650	40.953	40.953	0	BABBAA	Yes	M. sieversii
9	650	40.953	40.953	0	BABBBA	Yes	M. sieversii
9	650	40.953	40.953	0	BABBAB	Yes	M. sieversii or M. orientalis
9	650	40.953	40.953	0	BBBBBB	Yes	M. sieversii or M. orientalis
9	650	40.953	40.953	0	AAAABB	Yes	M. sylvestris
9	651	41.158	41.193	0.035	ABABA	Yes	M. sieversii or M. orientalis
9	651	41.158	41.193	0.035	BBAAA	Yes	M. sieversii or M. orientalis
9	651	41.158	41.193	0.035	BBBAA	Yes	M. sieversii or M. orientalis
9	652	43.599	43.599	0	AAB	Yes	M. sieversii or M. orientalis
9	653	47.136	47.136	0	BABB	No	Exotic Malus
9	653	47.136	47.136	0	AAAB	Yes	M. sieversii or M. orientalis
9	654	47.732	47.732	0	ABB	Yes	Exotic Malus
9	655	47.916	47.916	0	BAABA	No	Exotic Malus
9	655	47.916	47.916	0	BABAA	Yes	M. sieversii or M. orientalis
9	655	47.916	47.916	0	BBBBA	Yes	M. sieversii or M. orientalis
9	656	50.181	50.181	0	ABA	Yes	M. sieversii or M. orientalis
9	657	50.319	50.322	0.003	BABBB	Yes	Exotic Malus
9	657	50.319	50.322	0.003	BAAAB	No	M. sylvestris
9	658	50.634	50.698	0.064	BBAAB	No	Exotic Malus
9	658	50.634	50.698	0.064	ABAAB	Yes	M. sieversii or M. orientalis
9	658	50.634	50.698	0.064	ABABB	Yes	M. sieversii or M. orientalis
9	659	51.46	51.46	0	AABB	Yes	Exotic Malus
9	659	51.46	51.46	0	BAAB	Yes	M. sieversii or M. orientalis
9	660	51.528	51.707	0.179	BAAABA	Yes	M. sieversii or M. orientalis
9	660	51.528	51.707	0.179	BAABBA	Yes	M. sieversii or M. orientalis
9	660	51.528	51.707	0.179	BBAAAB	Yes	M. sylvestris
9	661	53.348	53.351	0.003	BBBA	Yes	M. sieversii or M. orientalis
9	661	53.348	53.351	0.003	BBBB	Yes	M. sieversii or M. orientalis
9	662	53.901	53.901	0	BABB	No	Exotic Malus
9	662	53.901	53.901	0	AABA	Yes	M. sieversii or M. orientalis
9	663	54.474	54.474	0	ABBAAAA	Yes	M. sieversii or M. orientalis
9	663	54.474	54.474	0	ABBBAAA	Yes	M. sieversii or M. orientalis
9	663	54.474	54.474	0	ABBBABB	Yes	M. sieversii or M. orientalis
9	663	54.474	54.474	0	BABABBA	No	M. sylvestris
9	664	54.487	54.632	0.145	BABA	Yes	M. sieversii or M. orientalis
9	664	54.487	54.632	0.145	BABB	Yes	M. sieversii or M. orientalis
9	664	54.487	54.632	0.145	BBBB	Yes	M. sieversii or M. orientalis
9	664	54.487	54.632	0.145	AAAB	Yes	M. sylvestris
9	665	55.268	55.268	0	BAA	Yes	M. sieversii or M. orientalis
9	666	56.339	56.351	0.012	ABBBB	Yes	M. sieversii or M. orientalis
9	666	56.339	56.351	0.012	BBABA	Yes	M. sieversii or M. orientalis
9	666	56.339	56.351	0.012	BBBBA	Yes	M. sieversii or M. orientalis
9	667	56.982	56.982	0	BABB	No	Exotic Malus
9	667	56.982	56.982	0	AABB	Yes	M. sieversii or M. orientalis
9	667	56.982	56.982	0	BBBB	No	M. sieversii or M. orientalis
9	668	57.12	57.12	0	BBAA	Yes	M. sylvestris
9	669	57.968	58.114	0.146	AAABBBB	Yes	M. sieversii or M. orientalis
9	669	57.968	58.114	0.146	BAABBBB	Yes	M. sieversii or M. orientalis
9	669	57.968	58.114	0.146	AAABAAB	No	M. sylvestris
9	669	57.968	58.114	0.146	BAAAAAB	No	M. sylvestris
9	670	58.567	58.567	0	AABAB	No	Exotic Malus
9	670	58.567	58.567	0	AABAA	No	M. sieversii or M. orientalis
9	670	58.567	58.567	0	AABBA	No	M. sieversii or M. orientalis
9	670	58.567	58.567	0	ABBBB	No	M. sylvestris
9	671	60.383	60.383	0	BAABAAAA	No	Exotic Malus
9	671	60.383	60.383	0	AAAAABAA	No	M. orientalis
9	671	60.383	60.383	0	AAABBBAB	No	M. sieversii
9	671	60.383	60.383	0	AABAAAAA	No	M. sieversii
9	671	60.383	60.383	0	BAAAABAA	No	M. sieversii
9	671	60.383	60.383	0	BAAAAAAA	No	M. sieversii or M. orientalis
9	671	60.383	60.383	0	BABAAAAA	No	M. sieversii or M. orientalis
9	671	60.383	60.383	0	ABBAAABA	Yes	M. sylvestris
9	672	60.423	60.423	0	BAB	No	M. sieversii or M. orientalis
9	673	61.319	61.319	0	BAABABAA	Yes	M. sieversii or M. orientalis
9	673	61.319	61.319	0	BBABABAA	Yes	M. sieversii or M. orientalis
9	673	61.319	61.319	0	AAABBAAA	Yes	M. sylvestris
9	673	61.319	61.319	0	AAABBABA	Yes	M. sylvestris
9	673	61.319	61.319	0	BAABBAAA	No	M. sylvestris
9	674	62.22	62.251	0.031	BAA	Yes	M. sylvestris
9	675	62.666	62.666	0	AAABBABBA	Yes	M. sieversii or M. orientalis
9	675	62.666	62.666	0	AAABBBBBA	Yes	M. sieversii or M. orientalis
9	675	62.666	62.666	0	BAABBBBBB	No	M. sylvestris
9	675	62.666	62.666	0	BBBAAAABB	Yes	M. sylvestris
9	675	62.666	62.666	0	BBBABAAAB	Yes	M. sylvestris
9	676	62.868	62.868	0	BBBB	Yes	Exotic Malus
9	676	62.868	62.868	0	BABA	Yes	M. sieversii or M. orientalis
9	676	62.868	62.868	0	ABAA	Yes	M. sylvestris
[truncated: 2,359 more rows]
