# Supplementary material for: Identifying the contributions of progenitor Malus species to cultivated apple (M. domestica) using 20K SNP array data
Source: BMC Genomics. 2026 Jun 11;27:536. doi: 10.1186/s12864-026-13023-z (PMC13255378; doi:10.1186/s12864-026-13023-z)
Supplement: Supplementary file 9 — Supplementary Material 9. [file 12864_2026_13023_MOESM9_ESM.xlsx]

## Sheet: Table S4
Table S4. Ancestry assignments and frequency per SNP allele via STRUCTURE results with K=3 (columns C through J) and the allele frequencies for each Malus group used for species-specific SNP allele assignments (columns K through P) for the study "Identifying the contributions of progenitor Malus species to cultivated apple (M. domestica) using 20K SNP array data". The allele frequencies for each …
		Allele frequencies from STRUCTURE results								Allele frequencies from wild panel, with admixed haplotypes masked						Difference in frequency between methods
		A allele				B allele				A allele			B allele
SNP	Chromosome	Freq	K1 (M. sylvestris)	K2 (M. sieversii / M. orientalis)	K3 (Exotic Malus)	Freq	K1 (M. sylvestris)	K2 (M. sieversii / M. orientalis)	K3 (Exotic Malus)	M. sylvestris	M. orientalis or M. sieversii	Exotic Malus	M. sylvestris	M. orientalis or M. sieversii	Exotic Malus	M. sylvestris	M. orientalis or M. sieversii	Exotic Malus	Notes
8921	1	0.432	0.006	0.999	0.002	0.568	0.994	0.001	0.998	0	0.915	0	1	0.085	1	0.006	0.084	0.002
8922	1	0.242	0.001	0.761	0.001	0.758	0.999	0.239	0.999	0	0.696	0	1	0.304	1	0.001	0.065	0.001
8923	1	0.476	0.998	0.004	0.002	0.524	0.002	0.996	0.998	1	0.1	0	0	0.9	1	0.002	0.096	0.002
17241	1	0.483	0.998	0.005	0.002	0.517	0.002	0.995	0.998	1	0.102	0	0	0.898	1	0.002	0.097	0.002
2965	1	0.779	0.999	0.815	0.999	0.221	0.001	0.185	0.001	1	0.843	1	0	0.157	0	0.001	0.028	0.001
2280	1	0.242	0.001	0.763	0.001	0.758	0.999	0.237	0.999	0	0.729	0	1	0.271	1	0.001	0.034	0.001
7672	1	0.468	0.002	0.999	0.068	0.532	0.998	0.001	0.932	0	0.912	0.071	1	0.088	0.929	0.002	0.087	0.003
17428	1	0.444	0.001	0.999	0.018	0.556	0.999	0.001	0.982	0	0.904	0	1	0.096	1	0.001	0.095	0.018
17427	1	0.202	0.001	0.019	0.001	0.798	0.999	0.981	0.999	0	0.018	0	1	0.982	1	0.001	0.001	0.001
8785	1	0.387	0.998	0.001	0.003	0.613	0.002	0.999	0.997	1	0.087	0	0	0.913	1	0.002	0.086	0.003
8787	1	0	0	0	0	1	1	1	1	0	0	0	1	1	0	0	0	0
8788	1	0.283	0.001	0.231	0.281	0.717	0.999	0.769	0.719	0	0.2	0	1	0.8	0	0.001	0.031	0.281	Exotic Malus accessions had a high null allele rate, which is the likely reason for the discordant assignment of allele frequencies for the exotic Malus group/K value.
8790	1	0.186	0.001	0.004	0.001	0.814	0.999	0.996	0.999	0	0.004	0	1	0.996	1	0.001	0	0.001
8789	1	0.292	0.147	0.001	0.29	0.708	0.853	0.999	0.71	0.018	0.093	0	0.982	0.907	0	0.129	0.092	0.29	Exotic Malus accessions had a high null allele rate, which is the likely reason for the discordant assignment of allele frequencies for the exotic Malus group/K value.
17247	1	0.339	0.581	0.005	0.002	0.661	0.419	0.995	0.998	0.475	0.094	0	0.525	0.906	1	0.106	0.089	0.002
662	1	0.756	0.999	0.232	0.999	0.244	0.001	0.768	0.001	1	0.296	1	0	0.704	0	0.001	0.064	0.001
636	1	0.759	0.999	0.232	0.999	0.241	0.001	0.768	0.001	1	0.296	1	0	0.704	0	0.001	0.064	0.001
8888	1	0.63	0.999	0.427	0.058	0.37	0.001	0.573	0.942	1	0.52	0.057	0	0.48	0.943	0.001	0.093	0.001
8887	1	0.227	0.001	0.227	0.001	0.773	0.999	0.773	0.999	0	0.196	0	1	0.804	1	0.001	0.031	0.001
8886	1	0.206	0.001	0	0.703	0.794	0.999	1	0.297	0	0	0.773	1	1	0.227	0.001	0	0.07
6184	1	0.227	0.001	0.231	0.002	0.773	0.999	0.769	0.998	0	0.2	0	1	0.8	1	0.001	0.031	0.002
6186	1	0.439	0.768	0.745	0.004	0.561	0.232	0.255	0.996	0.884	0.704	0	0.116	0.296	1	0.116	0.041	0.004
6199	1	0.515	0.999	0.001	0.445	0.485	0.001	0.999	0.555	1	0.091	0.441	0	0.909	0.559	0.001	0.09	0.004
10463	1	0.767	0.999	0.497	0.999	0.233	0.001	0.503	0.001	1	0.532	1	0	0.468	0	0.001	0.035	0.001
10462	1	0.21	0.002	0.011	0.001	0.79	0.998	0.989	0.999	0	0.007	0	1	0.993	1	0.002	0.004	0.001
10460	1	0.222	0.001	0.231	0.001	0.778	0.999	0.769	0.999	0	0.2	0	1	0.8	1	0.001	0.031	0.001
10459	1	0.648	0.999	0.239	0.709	0.352	0.001	0.761	0.291	1	0.304	0.7	0	0.696	0.3	0.001	0.065	0.009
10458	1	0.804	0.999	1	0.871	0.196	0.001	0	0.129	1	1	0.883	0	0	0.117	0.001	0	0.012
10457	1	0	0	0	0	1	1	1	1	0	0	0	1	1	1	0	0	0
10456	1	0.346	0.001	0.999	0.001	0.654	0.999	0.001	0.999	0	0.904	0	1	0.096	1	0.001	0.095	0.001
16668	1	0.206	0.001	0.043	0.001	0.794	0.999	0.957	0.999	0	0.039	0	1	0.961	1	0.001	0.004	0.001
13610	1	0.228	0.001	0.354	0.001	0.772	0.999	0.646	0.999	0	0.314	0	1	0.686	1	0.001	0.04	0.001
17853	1	0.342	0.001	0.999	0.001	0.658	0.999	0.001	0.999	0	0.904	0	1	0.096	1	0.001	0.095	0.001
17852	1	0.321	0.001	0.047	0.718	0.679	0.999	0.953	0.282	0	0.039	0.735	1	0.961	0.265	0.001	0.008	0.017
9626	1	0.229	0.167	0.001	0.001	0.771	0.833	0.999	0.999	0.027	0.093	0	0.973	0.907	1	0.14	0.092	0.001
9627	1	0.341	0.001	0.999	0.001	0.659	0.999	0.001	0.999	0	0.904	0	1	0.096	1	0.001	0.095	0.001
15723	1	0.232	0.001	0.519	0.001	0.768	0.999	0.481	0.999	0	0.461	0	1	0.539	1	0.001	0.058	0.001
15724	1	0.799	0.999	0.977	0.999	0.201	0.001	0.023	0.001	1	0.979	1	0	0.021	0	0.001	0.002	0.001
9631	1	0.274	0.001	0.983	0.001	0.726	0.999	0.017	0.999	0	0.896	0	1	0.104	1	0.001	0.087	0.001
9633	1	0.774	0.863	0.999	0.999	0.226	0.137	0.001	0.001	1	0.911	1	0	0.089	0	0.137	0.088	0.001
9634	1	1	1	1	1	0	0	0	0	1	1	1	0	0	0	0	0	0
9635	1	0.196	0.001	0.012	0.001	0.804	0.999	0.988	0.999	0	0.011	0	1	0.989	1	0.001	0.001	0.001
9636	1	0	0	0	0	1	1	1	1	0	0	0	1	1	1	0	0	0
8920	1	0.505	0.999	0.016	0.002	0.495	0.001	0.984	0.998	1	0.107	0	0	0.893	1	0.001	0.091	0.002
8918	1	0.726	0.999	0.013	0.999	0.274	0.001	0.987	0.001	1	0.104	1	0	0.896	0	0.001	0.091	0.001
8917	1	0.349	0.001	0.938	0.017	0.651	0.999	0.062	0.983	0	0.85	0	1	0.15	1	0.001	0.088	0.017
8916	1	0.761	0.606	1	0.999	0.239	0.394	0	0.001	0.75	0.907	1	0.25	0.093	0	0.144	0.093	0.001
17578	1	0.531	0.999	0.077	0.002	0.469	0.001	0.923	0.998	1	0.164	0	0	0.836	1	0.001	0.087	0.002
12371	1	0.596	0.946	0.017	0.998	0.404	0.054	0.983	0.002	0.929	0.115	1	0.071	0.885	0	0.017	0.098	0.002
12373	1	0.589	0.876	0.032	0.998	0.411	0.124	0.968	0.002	1	0.039	1	0	0.961	0	0.124	0.007	0.002
12374	1	0.719	0.999	0.01	0.999	0.281	0.001	0.99	0.001	1	0.111	1	0	0.889	0	0.001	0.101	0.001
12375	1	0.743	0.999	0.061	0.999	0.257	0.001	0.939	0.001	1	0.157	1	0	0.843	0	0.001	0.096	0.001
16294	1	0.236	0.001	0.644	0.001	0.764	0.999	0.356	0.999	0	0.586	0	1	0.414	1	0.001	0.058	0.001
16295	1	0.645	0.891	0.734	0.999	0.355	0.109	0.266	0.001	1	0.7	1	0	0.3	0	0.109	0.034	0.001
8925	1	0.257	0.001	0	0.997	0.743	0.999	1	0.003	0	0	1	1	1	0	0.001	0	0.003
8924	1	0.448	0.116	0.296	0.449	0.552	0.884	0.704	0.551	0	0.332	0	1	0.668	0	0.116	0.036	0.449	Exotic Malus accessions had a high null allele rate, which is the likely reason for the discordant assignment of allele frequencies for the exotic Malus group/K value.
15564	1	0.77	0.999	0.764	0.996	0.23	0.001	0.236	0.004	1	0.788	1	0	0.212	0	0.001	0.024	0.004
17897	1	0.194	0.001	0.008	0.001	0.806	0.999	0.992	0.999	0	0.007	0	1	0.993	1	0.001	0.001	0.001
17896	1	0.416	0.002	0.991	0.132	0.584	0.998	0.009	0.868	0	0.887	0.13	1	0.113	0.87	0.002	0.104	0.002
17895	1	0.209	0.001	0	0.812	0.791	0.999	1	0.188	0	0	0.808	1	1	0.192	0.001	0	0.004
17894	1	0.248	0.001	0.859	0.001	0.752	0.999	0.141	0.999	0	0.768	0	1	0.232	1	0.001	0.091	0.001
15932	1	0.296	0.145	0.015	0.001	0.704	0.855	0.985	0.999	0	0.111	0	1	0.889	1	0.145	0.096	0.001
16526	1	0.337	0.001	0.84	0.022	0.663	0.999	0.16	0.978	0	0.754	0	1	0.246	1	0.001	0.086	0.022
16525	1	0.451	0.022	0.833	0.195	0.549	0.978	0.167	0.805	0.009	0.75	0.155	0.991	0.25	0.845	0.013	0.083	0.04
16523	1	0.702	0.999	0.973	0.854	0.298	0.001	0.027	0.146	1	0.975	0.845	0	0.025	0.155	0.001	0.002	0.009
17583	1	0.773	0.999	0.629	0.999	0.227	0.001	0.371	0.001	1	0.65	1	0	0.35	0	0.001	0.021	0.001
8931	1	0.395	0.096	0.807	0.011	0.605	0.904	0.193	0.989	0.018	0.8	0	0.982	0.2	1	0.078	0.007	0.011
8933	1	0.765	0.999	0.401	0.999	0.235	0.001	0.599	0.001	1	0.421	1	0	0.579	0	0.001	0.02	0.001
8934	1	0.24	0.001	0.706	0.001	0.76	0.999	0.294	0.999	0	0.688	0	1	0.312	1	0.001	0.018	0.001
1169	1	0.764	0.998	0.684	0.999	0.236	0.002	0.316	0.001	1	0.707	1	0	0.293	0	0.002	0.023	0.001
8935	1	0.421	0.014	0.427	0.225	0.579	0.986	0.573	0.775	0	0.407	0.241	1	0.593	0.759	0.014	0.02	0.016
8936	1	0.235	0.001	0.56	0.001	0.765	0.999	0.44	0.999	0	0.557	0	1	0.443	1	0.001	0.003	0.001
15567	1	0.216	0.001	0.133	0.001	0.784	0.999	0.867	0.999	0	0.132	0	1	0.868	1	0.001	0.001	0.001
15566	1	0.224	0.001	0.2	0.001	0.776	0.999	0.8	0.999	0	0.193	0	1	0.807	1	0.001	0.007	0.001
8941	1	0.196	0.001	0	0.113	0.804	0.999	1	0.887	0	0	0.121	1	1	0.879	0.001	0	0.008
8940	1	1	1	1	1	0	0	0	0	1	1	1	0	0	0	0	0	0
8939	1	0.196	0.001	0.011	0.001	0.804	0.999	0.989	0.999	0	0.011	0	1	0.989	1	0.001	0	0.001
8938	1	0.221	0.001	0.2	0.001	0.779	0.999	0.8	0.999	0	0.189	0	1	0.811	1	0.001	0.011	0.001
66	1	0.742	0.999	0.349	0.973	0.258	0.001	0.651	0.027	1	0.346	0	0	0.654	0	0.001	0.003	0.973	Exotic Malus accessions had a high null allele rate, which is the likely reason for the discordant assignment of allele frequencies for the exotic Malus group/K value.
8974	1	0.338	0.001	0.809	0.02	0.662	0.999	0.191	0.98	0	0.796	0	1	0.204	1	0.001	0.013	0.02
8976	1	0.29	0.001	0.036	0.02	0.71	0.999	0.964	0.98	0	0.036	0.019	1	0.964	0.981	0.001	0	0.001
8977	1	0.235	0.001	0.539	0.001	0.765	0.999	0.461	0.999	0	0.536	0	1	0.464	1	0.001	0.003	0.001
12352	1	0.325	0.001	0.066	0.591	0.675	0.999	0.934	0.409	0	0.056	0.577	1	0.944	0.423	0.001	0.01	0.014
519	1	0.193	0.001	0	0.067	0.807	0.999	1	0.933	0	0	0.069	1	1	0.931	0.001	0	0.002
8992	1	0.773	0.999	0.925	0.987	0.227	0.001	0.075	0.013	1	0.935	1	0	0.065	0	0.001	0.01	0.013
8995	1	0.808	0.999	1	0.949	0.192	0.001	0	0.051	1	1	0.966	0	0	0.034	0.001	0	0.017
771	1	0.813	0.999	0.996	0.999	0.187	0.001	0.004	0.001	1	0.996	1	0	0.004	0	0.001	0	0.001
17802	1	0.209	0.001	0.039	0.001	0.791	0.999	0.961	0.999	0	0.04	0	1	0.96	1	0.001	0.001	0.001
4557	1	0.188	0.001	0.004	0.001	0.812	0.999	0.996	0.999	0	0.004	0	1	0.996	1	0.001	0	0.001
4556	1	0.581	0.998	0.816	0.003	0.419	0.002	0.184	0.997	1	0.821	0	0	0.179	1	0.002	0.005	0.003
4555	1	0.227	0.001	0.354	0.001	0.773	0.999	0.646	0.999	0	0.348	0	1	0.652	1	0.001	0.006	0.001
4554	1	0	0	0	0	1	1	1	1	0	0	0	1	1	1	0	0	0
9019	1	0.514	0.008	0.523	0.998	0.486	0.992	0.477	0.002	0.009	0.518	1	0.991	0.482	0	0.001	0.005	0.002
9020	1	0.679	0.999	0.477	0.983	0.321	0.001	0.523	0.017	1	0.475	1	0	0.525	0	0.001	0.002	0.017
9021	1	0.215	0.001	0.106	0.001	0.785	0.999	0.894	0.999	0	0.107	0	1	0.893	1	0.001	0.001	0.001
9023	1	0.803	0.999	0.989	0.999	0.197	0.001	0.011	0.001	1	0.989	1	0	0.011	0	0.001	0	0.001
9024	1	0.304	0.001	0.074	0.034	0.696	0.999	0.926	0.966	0	0.064	0	1	0.936	1	0.001	0.01	0.034
3176	1	0.347	0.001	0.999	0.001	0.653	0.999	0.001	0.999	0	0.996	0	1	0.004	1	0.001	0.003	0.001
8998	1	0.358	0.007	0.008	0.122	0.642	0.993	0.992	0.878	0.009	0.007	0.125	0.991	0.993	0.875	0.002	0.001	0.003
8999	1	0.611	0.073	0.982	0.998	0.389	0.927	0.018	0.002	0.098	0.979	1	0.902	0.021	0	0.025	0.003	0.002
536	1	0.767	0.671	1	0.999	0.233	0.329	0	0.001	0.625	1	1	0.375	0	0	0.046	0	0.001
9001	1	0.749	0.999	0.118	0.999	0.251	0.001	0.882	0.001	1	0.121	1	0	0.879	0	0.001	0.003	0.001
15688	1	0.278	0.001	0.004	0.134	0.722	0.999	0.996	0.866	0	0.004	0.129	1	0.996	0.871	0.001	0	0.005
15687	1	0	0	0	0	1	1	1	1	0	0	0	1	1	1	0	0	0
9461	1	0.475	0.324	0.476	0.147	0.525	0.676	0.524	0.853	0.314	0.475	0.15	0.686	0.525	0.85	0.01	0.001	0.003
9458	1	0.589	0.527	0.256	0.998	0.411	0.473	0.744	0.002	0.558	0.257	1	0.442	0.743	0	0.031	0.001	0.002
9457	1	0.807	0.999	1	0.951	0.193	0.001	0	0.049	1	1	0.967	0	0	0.033	0.001	0	0.016
9456	1	0.343	0.17	0.06	0.001	0.657	0.83	0.94	0.999	0.183	0.061	0	0.817	0.939	1	0.013	0.001	0.001
2728	1	0.332	0.049	0.13	0.001	0.668	0.951	0.87	0.999	0.019	0.125	0	0.981	0.875	1	0.03	0.005	0.001
789	1	0.519	0.698	0.802	0.195	0.481	0.302	0.198	0.805	0.75	0.804	0.183	0.25	0.196	0.817	0.052	0.002	0.012
416	1	0.383	0.624	0.127	0.001	0.617	0.376	0.873	0.999	0.606	0.118	0	0.394	0.882	1	0.018	0.009	0.001
2004	1	0.306	0.009	0.181	0.001	0.694	0.991	0.819	0.999	0	0.175	0	1	0.825	1	0.009	0.006	0.001
2002	1	0.389	0.388	0.397	0.002	0.611	0.612	0.603	0.998	0.385	0.404	0	0.615	0.596	1	0.003	0.007	0.002
9031	1	0.716	0.992	0.868	0.999	0.284	0.008	0.132	0.001	1	0.881	1	0	0.119	0	0.008	0.013	0.001
9028	1	0.286	0.009	0.128	0.001	0.714	0.991	0.872	0.999	0	0.116	0	1	0.884	1	0.009	0.012	0.001
9033	1	0.304	0.007	0.171	0.001	0.696	0.993	0.829	0.999	0	0.173	0	1	0.827	1	0.007	0.002	0.001
9034	1	0.52	0.736	0.784	0.163	0.48	0.264	0.216	0.837	0.779	0.784	0.167	0.221	0.216	0.833	0.043	0	0.004
9035	1	0.699	0.958	0.992	0.999	0.301	0.042	0.008	0.001	0.99	0.993	1	0.01	0.007	0	0.032	0.001	0.001
145	1	0.315	0.159	0	0.049	0.685	0.841	1	0.951	0.163	0	0.05	0.837	1	0.95	0.004	0	0.001
1496	1	0.497	0.59	0.428	0.303	0.503	0.41	0.572	0.697	0.569	0.43	0.3	0.431	0.57	0.7	0.021	0.002	0.003
9038	1	0.411	0.901	0.12	0.002	0.589	0.099	0.88	0.998	0.92	0.122	0	0.08	0.878	1	0.019	0.002	0.002
2754	1	0.297	0.001	0.996	0.001	0.703	0.999	0.004	0.999	0	0.993	0	1	0.007	1	0.001	0.003	0.001
15541	1	0.678	0.999	0.003	0.999	0.322	0.001	0.997	0.001	1	0.007	1	0	0.993	0	0.001	0.004	0.001
15543	1	0.766	0.999	0.449	0.999	0.234	0.001	0.551	0.001	1	0.457	1	0	0.543	0	0.001	0.008	0.001
15544	1	0.224	0.166	0	0.001	0.776	0.834	1	0.999	0.157	0	0	0.843	1	1	0.009	0	0.001
15545	1	0.458	0.251	0.002	0.996	0.542	0.749	0.998	0.004	0.22	0.007	1	0.78	0.993	0	0.031	0.005	0.004
9053	1	0.429	0.257	0.001	0.998	0.571	0.743	0.999	0.002	0.225	0	1	0.775	1	0	0.032	0.001	0.002
2036	1	0.229	0.001	0.398	0.001	0.771	0.999	0.602	0.999	0	0.406	0	1	0.594	1	0.001	0.008	0.001
9051	1	0.222	0.001	0.164	0.001	0.778	0.999	0.836	0.999	0	0.141	0	1	0.859	1	0.001	0.023	0.001
9050	1	0.605	0.642	0.451	0.998	0.395	0.358	0.549	0.002	0.637	0.457	1	0.363	0.543	0	0.005	0.006	0.002
9049	1	0.685	0.999	0.69	0.983	0.315	0.001	0.31	0.017	1	0.71	1	0	0.29	0	0.001	0.02	0.017
9048	1	0.796	0.998	0.994	0.999	0.204	0.002	0.006	0.001	1	0.996	1	0	0.004	0	0.002	0.002	0.001
9046	1	0.778	0.84	1	0.999	0.222	0.16	0	0.001	0.833	1	1	0.167	0	0	0.007	0	0.001
9045	1	0.299	0.032	0.001	0.073	0.701	0.968	0.999	0.927	0.029	0	0.026	0.971	1	0.974	0.003	0.001	0.047
9044	1	0.445	0.02	0.829	0.118	0.555	0.98	0.171	0.882	0.02	0.848	0.07	0.98	0.152	0.93	0	0.019	0.048
9043	1	0.498	0.99	0.769	0.002	0.502	0.01	0.231	0.998	1	0.786	0	0	0.214	1	0.01	0.017	0.002
9042	1	0.575	0.092	0.729	0.998	0.425	0.908	0.271	0.002	0.09	0.717	1	0.91	0.283	0	0.002	0.012	0.002
9041	1	0.221	0.001	0.138	0.001	0.779	0.999	0.862	0.999	0	0.116	0	1	0.884	1	0.001	0.022	0.001
9040	1	0.652	0.999	0.001	0.999	0.348	0.001	0.999	0.001	1	0	1	0	1	0	0.001	0.001	0.001
9062	1	0.717	0.999	0.008	0.999	0.283	0.001	0.992	0.001	0.99	0.007	1	0.01	0.993	0	0.009	0.001	0.001
9063	1	0.611	0.894	0.125	0.999	0.389	0.106	0.875	0.001	0.863	0.125	1	0.137	0.875	0	0.031	0	0.001
9064	1	0.327	0.104	0.027	0.001	0.673	0.896	0.973	0.999	0.137	0.022	0	0.863	0.978	1	0.033	0.005	0.001
9066	1	0.781	0.999	0.881	0.999	0.219	0.001	0.119	0.001	1	0.899	1	0	0.101	0	0.001	0.018	0.001
1524	1	0.235	0.001	0.406	0.001	0.765	0.999	0.594	0.999	0	0.413	0	1	0.587	1	0.001	0.007	0.001
437	1	0.775	0.84	1	0.998	0.225	0.16	0	0.002	0.784	1	1	0.216	0	0	0.056	0	0.002
3210	1	0.764	0.999	0.449	0.999	0.236	0.001	0.551	0.001	0.99	0.465	1	0.01	0.535	0	0.009	0.016	0.001
824	1	0.541	0.999	0.001	0.912	0.459	0.001	0.999	0.088	0.98	0.066	0.911	0.02	0.934	0.089	0.019	0.065	0.001
9069	1	0.346	0.001	0.999	0.001	0.654	0.999	0.001	0.999	0.02	0.944	0	0.98	0.056	1	0.019	0.055	0.001
9070	1	0.774	0.996	0.969	0.999	0.226	0.004	0.031	0.001	1	0.989	1	0	0.011	0	0.004	0.02	0.001
9071	1	0.747	0.999	0.086	0.999	0.253	0.001	0.914	0.001	0.98	0.127	1	0.02	0.873	0	0.019	0.041	0.001
9072	1	0.35	0.664	0.008	0.001	0.65	0.336	0.992	0.999	0.647	0.072	0	0.353	0.928	1	0.017	0.064	0.001
9073	1	0.626	0.994	0.996	0.035	0.374	0.006	0.004	0.965	1	1	0.033	0	0	0.967	0.006	0.004	0.002
9074	1	0.771	0.843	0.999	0.999	0.229	0.157	0.001	0.001	0.951	0.935	1	0.049	0.065	0	0.108	0.064	0.001
15587	1	0.76	0.999	0.304	0.999	0.24	0.001	0.696	0.001	0.971	0.362	1	0.029	0.638	0	0.028	0.058	0.001
15589	1	0.253	0.001	0.877	0.001	0.747	0.999	0.123	0.999	0.029	0.815	0	0.971	0.185	1	0.028	0.062	0.001
9076	1	0.761	0.545	1	0.999	0.239	0.455	0	0.001	0.398	1	1	0.602	0	0	0.147	0	0.001
2058	1	0.366	0.11	0.469	0.001	0.634	0.89	0.531	0.999	0.16	0.438	0	0.84	0.562	1	0.05	0.031	0.001
827	1	0.248	0.001	0.845	0.001	0.752	0.999	0.155	0.999	0.019	0.79	0	0.981	0.21	1	0.018	0.055	0.001
2061	1	0.441	0.002	0.577	0.998	0.559	0.998	0.423	0.002	0.01	0.558	1	0.99	0.442	0	0.008	0.019	0.002
3213	1	0.77	0.996	0.934	0.999	0.23	0.004	0.066	0.001	0.981	0.978	1	0.019	0.022	0	0.015	0.044	0.001
1540	1	0.52	0.992	0.004	0.902	0.48	0.008	0.996	0.098	0.962	0.036	0.9	0.038	0.964	0.1	0.03	0.032	0.002
17255	1	0.801	0.999	1	0.783	0.199	0.001	0	0.217	1	1	0.81	0	0	0.19	0.001	0	0.027
17256	1	0.655	0.999	0.001	0.999	0.345	0.001	0.999	0.001	0.971	0.033	1	0.029	0.967	0	0.028	0.032	0.001
17257	1	0.378	0.998	0.001	0.001	0.622	0.002	0.999	0.999	0.971	0.033	0	0.029	0.967	1	0.027	0.032	0.001
326	1	0.342	0.001	0.459	0.288	0.658	0.999	0.541	0.712	0.019	0.424	0.308	0.981	0.576	0.692	0.018	0.035	0.02
2782	1	0.501	0.357	0.944	0.034	0.499	0.643	0.056	0.966	0.321	0.92	0.033	0.679	0.08	0.967	0.036	0.024	0.001
9082	1	0.501	0.073	0.999	0.002	0.499	0.927	0.001	0.998	0.131	0.967	0	0.869	0.033	1	0.058	0.032	0.002
9083	1	0.409	0.066	0.001	0.998	0.591	0.934	0.999	0.002	0.019	0.033	1	0.981	0.967	0	0.047	0.032	0.002
9084	1	0.229	0.001	0.342	0.001	0.771	0.999	0.658	0.999	0.009	0.304	0	0.991	0.696	1	0.008	0.038	0.001
9085	1	0.24	0.42	0	0.001	0.76	0.58	1	0.999	0.302	0.033	0	0.698	0.967	1	0.118	0.033	0.001
9087	1	0.786	0.999	0.908	0.999	0.214	0.001	0.092	0.001	0.991	0.909	1	0.009	0.091	0	0.008	0.001	0.001
9088	1	0.773	0.999	0.704	0.999	0.227	0.001	0.296	0.001	0.981	0.739	1	0.019	0.261	0	0.018	0.035	0.001
9089	1	0.74	0.219	1	0.999	0.26	0.781	0	0.001	0.292	0.967	1	0.708	0.033	0	0.073	0.033	0.001
15904	1	0.238	0.001	0.478	0.002	0.762	0.999	0.522	0.998	0.028	0.442	0	0.972	0.558	1	0.027	0.036	0.002
9097	1	0.279	0.029	0.015	0.001	0.721	0.971	0.985	0.999	0.019	0	0	0.981	1	1	0.01	0.015	0.001
9099	1	0.411	0.271	0.008	0.066	0.589	0.729	0.992	0.934	0.255	0.04	0.067	0.745	0.96	0.933	0.016	0.032	0.001
9107	1	0.387	0.063	0.924	0.001	0.613	0.937	0.076	0.999	0.123	0.893	0	0.877	0.107	1	0.06	0.031	0.001
655	1	0.783	0.946	0.999	0.999	0.217	0.054	0.001	0.001	1	0.967	1	0	0.033	0	0.054	0.032	0.001
2091	1	0.217	0.054	0.001	0.001	0.783	0.946	0.999	0.999	0	0.033	0	1	0.967	1	0.054	0.032	0.001
16364	1	0.502	0.998	0.001	0.197	0.498	0.002	0.999	0.803	0.962	0.033	0.204	0.038	0.967	0.796	0.036	0.032	0.007
16363	1	0.637	0.999	0.408	0.163	0.363	0.001	0.592	0.837	0.981	0.42	0.167	0.019	0.58	0.833	0.018	0.012	0.004
531	1	0.763	0.999	0.383	0.999	0.237	0.001	0.617	0.001	0.962	0.417	1	0.038	0.583	0	0.037	0.034	0.001
10081	1	0.271	0.913	0	0.001	0.729	0.087	1	0.999	0.843	0.04	0	0.157	0.96	1	0.07	0.04	0.001
869	1	0.245	0.001	0.761	0.001	0.755	0.999	0.239	0.999	0.019	0.73	0	0.981	0.27	1	0.018	0.031	0.001
9119	1	0.797	0.999	1	0.621	0.203	0.001	0	0.379	1	1	0.625	0	0	0.375	0.001	0	0.004
870	1	0.569	0.042	0.999	0.067	0.431	0.958	0.001	0.933	0.059	0.956	0.067	0.941	0.044	0.933	0.017	0.043	0
2101	1	0.229	0.23	0	0.001	0.771	0.77	1	0.999	0.194	0.034	0	0.806	0.966	1	0.036	0.034	0.001
9120	1	0.225	0.001	0.194	0.001	0.775	0.999	0.806	0.999	0.019	0.163	0	0.981	0.837	1	0.018	0.031	0.001
1562	1	0.234	0.333	0	0.001	0.766	0.667	1	0.999	0.279	0.044	0	0.721	0.956	1	0.054	0.044	0.001
1563	1	0.241	0.507	0	0.001	0.759	0.493	1	0.999	0.472	0.047	0	0.528	0.953	1	0.035	0.047	0.001
15603	1	1	1	1	1	0	0	0	0	1	1	1	0	0	0	0	0	0
15605	1	0.785	0.999	0.95	0.999	0.215	0.001	0.05	0.001	1	0.967	1	0	0.033	0	0.001	0.017	0.001
17877	1	0.224	0.001	0.268	0.001	0.776	0.999	0.732	0.999	0	0.259	0	1	0.741	1	0.001	0.009	0.001
15610	1	0.202	0.001	0.015	0.002	0.798	0.999	0.985	0.998	0	0.015	0.033	1	0.985	0.967	0.001	0	0.031
15611	1	0.654	0.999	0.001	0.999	0.346	0.001	0.999	0.001	1	0.026	1	0	0.974	0	0.001	0.025	0.001
15612	1	0.576	0.043	0.999	0.115	0.424	0.957	0.001	0.885	0.047	0.975	0.121	0.953	0.025	0.879	0.004	0.024	0.006
2571	1	0.76	0.999	0.343	0.999	0.24	0.001	0.657	0.001	1	0.366	1	0	0.634	0	0.001	0.023	0.001
9131	1	0.606	0.999	0.946	0.002	0.394	0.001	0.054	0.998	1	0.946	0	0	0.054	1	0.001	0	0.002
2813	1	0.232	0.001	0.465	0.001	0.768	0.999	0.535	0.999	0	0.442	0	1	0.558	1	0.001	0.023	0.001
1573	1	0.401	0.248	0.01	0.018	0.599	0.752	0.99	0.982	0.238	0.011	0	0.762	0.989	1	0.01	0.001	0.018
2108	1	0.228	0.001	0.371	0.001	0.772	0.999	0.629	0.999	0	0.373	0	1	0.627	1	0.001	0.002	0.001
3221	1	0.783	0.999	0.875	0.999	0.217	0.001	0.125	0.001	1	0.891	1	0	0.109	0	0.001	0.016	0.001
660	1	0.607	0.706	0.396	0.998	0.393	0.294	0.604	0.002	0.689	0.391	1	0.311	0.609	0	0.017	0.005	0.002
2814	1	0.23	0.001	0.426	0.001	0.77	0.999	0.574	0.999	0	0.399	0	1	0.601	1	0.001	0.027	0.001
9135	1	0.43	0.156	0.092	0.066	0.57	0.844	0.908	0.934	0.151	0.091	0.054	0.849	0.909	0.946	0.005	0.001	0.012
9136	1	0.483	0.809	0.036	0.533	0.517	0.191	0.964	0.467	0.802	0.062	0.547	0.198	0.938	0.453	0.007	0.026	0.014
9137	1	0.46	0.146	0.281	0.413	0.54	0.854	0.719	0.587	0.142	0.265	0.381	0.858	0.735	0.619	0.004	0.016	0.032
1575	1	0.772	0.999	0.707	0.999	0.228	0.001	0.293	0.001	1	0.728	1	0	0.272	0	0.001	0.021	0.001
9139	1	0.774	0.999	0.738	0.999	0.226	0.001	0.262	0.001	1	0.745	1	0	0.255	0	0.001	0.007	0.001
9140	1	0.769	0.999	0.505	0.999	0.231	0.001	0.495	0.001	1	0.518	1	0	0.482	0	0.001	0.013	0.001
9141	1	0.791	0.999	0.949	0.999	0.209	0.001	0.051	0.001	1	0.953	1	0	0.047	0	0.001	0.004	0.001
9142	1	0.218	0.001	0.144	0.001	0.782	0.999	0.856	0.999	0	0.144	0	1	0.856	1	0.001	0	0.001
2572	1	0.777	0.999	0.726	0.999	0.223	0.001	0.274	0.001	1	0.73	1	0	0.27	0	0.001	0.004	0.001
872	1	0.233	0.001	0.501	0.001	0.767	0.999	0.499	0.999	0	0.493	0	1	0.507	1	0.001	0.008	0.001
2113	1	0.234	0.001	0.5	0.001	0.766	0.999	0.5	0.999	0	0.496	0	1	0.504	1	0.001	0.004	0.001
9145	1	0.793	0.999	0.975	0.999	0.207	0.001	0.025	0.001	1	0.978	1	0	0.022	0	0.001	0.003	0.001
9151	1	0.212	0.001	0.065	0.001	0.788	0.999	0.935	0.999	0	0.061	0	1	0.939	1	0.001	0.004	0.001
81	1	0.464	0.509	0.106	0.135	0.536	0.491	0.894	0.865	0.528	0.108	0.146	0.472	0.892	0.854	0.019	0.002	0.011
2578	1	0.195	0.012	0	0.001	0.805	0.988	1	0.999	0.009	0	0	0.991	1	1	0.003	0	0.001
9165	1	0.201	0.001	0	0.282	0.799	0.999	1	0.718	0	0	0.354	1	1	0.646	0.001	0	0.072
9163	1	0.226	0.001	0.316	0.001	0.774	0.999	0.684	0.999	0	0.317	0	1	0.683	1	0.001	0.001	0.001
9162	1	0.21	0.001	0.06	0.001	0.79	0.999	0.94	0.999	0	0.061	0	1	0.939	1	0.001	0.001	0.001
2128	1	0.246	0.001	0.772	0.001	0.754	0.999	0.228	0.999	0	0.77	0	1	0.23	1	0.001	0.002	0.001
1589	1	0.347	0.001	0.515	0.445	0.653	0.999	0.485	0.555	0	0.526	0.5	1	0.474	0.5	0.001	0.011	0.055
9153	1	0.21	0.001	0.057	0.001	0.79	0.999	0.943	0.999	0	0.058	0	1	0.942	1	0.001	0.001	0.001
9154	1	0.232	0.001	0.461	0.001	0.768	0.999	0.539	0.999	0	0.457	0	1	0.543	1	0.001	0.004	0.001
9155	1	0.229	0.26	0	0.001	0.771	0.74	1	0.999	0.292	0	0	0.708	1	1	0.032	0	0.001
9156	1	0.528	0.998	0.001	0.833	0.472	0.002	0.999	0.167	1	0	0.826	0	1	0.174	0.002	0.001	0.007
9158	1	0.232	0.001	0.445	0.001	0.768	0.999	0.555	0.999	0	0.45	0	1	0.55	1	0.001	0.005	0.001
9159	1	0.324	0.001	0.554	0.018	0.676	0.999	0.446	0.982	0	0.55	0.021	1	0.45	0.979	0.001	0.004	0.003
551	1	0.488	0.002	0.999	0.482	0.512	0.998	0.001	0.518	0	1	0.56	1	0	0.44	0.002	0.001	0.078
9160	1	0.294	0.001	0.015	0.067	0.706	0.999	0.985	0.933	0	0.011	0.063	1	0.989	0.938	0.001	0.004	0.004
510	1	0.655	0.905	0.837	0.999	0.345	0.095	0.163	0.001	0.923	0.835	1	0.077	0.165	0	0.018	0.002	0.001
9177	1	0.645	0.306	0.999	0.933	0.355	0.694	0.001	0.067	0.32	0.949	0.938	0.68	0.051	0.063	0.014	0.05	0.005
9178	1	0.251	0.669	0	0.001	0.749	0.331	1	0.999	0.637	0.058	0	0.363	0.942	1	0.032	0.058	0.001
2856	1	0.347	0.001	0.829	0.072	0.653	0.999	0.171	0.928	0	0.781	0	1	0.219	1	0.001	0.048	0.072
9179	1	0.669	0.967	0.832	0.999	0.331	0.033	0.168	0.001	0.962	0.838	1	0.038	0.162	0	0.005	0.006	0.001
9180	1	0.538	0.985	0.273	0.052	0.462	0.015	0.727	0.948	0.971	0.317	0.063	0.029	0.683	0.938	0.014	0.044	0.011
9181	1	0.753	0.999	0.172	0.999	0.247	0.001	0.828	0.001	1	0.221	1	0	0.779	0	0.001	0.049	0.001
9182	1	0.233	0.001	0.557	0.001	0.767	0.999	0.443	0.999	0	0.522	0	1	0.478	1	0.001	0.035	0.001
9183	1	0.38	0.535	0.133	0.002	0.62	0.465	0.867	0.998	0.5	0.18	0	0.5	0.82	1	0.035	0.047	0.002
9185	1	0.248	0.001	0.847	0.001	0.752	0.999	0.153	0.999	0	0.799	0	1	0.201	1	0.001	0.048	0.001
9168	1	0.239	0.423	0	0.001	0.761	0.577	1	0.999	0.324	0.061	0	0.676	0.939	1	0.099	0.061	0.001
9174	1	0.385	0.005	0.663	0.034	0.615	0.995	0.337	0.966	0	0.62	0	1	0.38	1	0.005	0.043	0.034
9205	1	0.789	0.999	1	0.181	0.211	0.001	0	0.819	1	1	0.173	0	0	0.827	0.001	0	0.008
9204	1	0.552	0.998	0.315	0.002	0.448	0.002	0.685	0.998	1	0.371	0	0	0.629	1	0.002	0.056	0.002
98	1	0.767	0.999	0.424	0.999	0.233	0.001	0.576	0.001	1	0.464	1	0	0.536	0	0.001	0.04	0.001
9202	1	0.6	0.997	0.08	0.119	0.4	0.003	0.92	0.881	1	0.151	0.13	0	0.849	0.87	0.003	0.071	0.011
9199	1	0.223	0.09	0.001	0.001	0.777	0.91	0.999	0.999	0	0.049	0	1	0.951	1	0.09	0.048	0.001
15627	1	0.342	0.001	0.999	0.001	0.658	0.999	0.001	0.999	0	0.93	0	1	0.07	1	0.001	0.069	0.001
15626	1	0.756	0.999	0.209	0.999	0.244	0.001	0.791	0.001	1	0.254	1	0	0.746	0	0.001	0.045	0.001
15624	1	0.221	0.001	0.162	0.001	0.779	0.999	0.838	0.999	0	0.155	0	1	0.845	1	0.001	0.007	0.001
1664	1	0.243	0.139	0.003	0.001	0.757	0.861	0.997	0.999	0.01	0.076	0	0.99	0.924	1	0.129	0.073	0.001
15620	1	0.312	0.011	0.176	0.001	0.688	0.989	0.824	0.999	0	0.165	0	1	0.835	1	0.011	0.011	0.001
15618	1	0.692	0.894	0.999	0.982	0.308	0.106	0.001	0.018	0.952	0.96	1	0.048	0.04	0	0.058	0.039	0.018
9194	1	0.574	0.803	0.999	0.003	0.426	0.197	0.001	0.997	0.865	0.957	0	0.135	0.043	1	0.062	0.042	0.003
1332	1	0.23	0.001	0.432	0.001	0.77	0.999	0.568	0.999	0	0.41	0	1	0.59	1	0.001	0.022	0.001
9189	1	0.776	0.999	0.8	0.999	0.224	0.001	0.2	0.001	1	0.82	1	0	0.18	0	0.001	0.02	0.001
9187	1	0.625	0.002	0.999	0.999	0.375	0.998	0.001	0.001	0	0.957	1	1	0.043	0	0.002	0.042	0.001
529	1	0.322	0.282	0.001	0.032	0.678	0.718	0.999	0.968	0.293	0	0	0.707	1	1	0.011	0.001	0.032
919	1	0.346	0.001	0.999	0.001	0.654	0.999	0.001	0.999	0	0.96	0	1	0.04	1	0.001	0.039	0.001
2859	1	0.625	0.002	0.999	0.998	0.375	0.998	0.001	0.002	0	0.957	1	1	0.043	0	0.002	0.042	0.002
9224	1	0.77	0.999	0.52	0.999	0.23	0.001	0.48	0.001	1	0.529	1	0	0.471	0	0.001	0.009	0.001
9225	1	0.352	0.001	0.658	0.395	0.648	0.999	0.342	0.605	0	0.633	0.405	1	0.367	0.595	0.001	0.025	0.01
9226	1	0.625	0.002	0.999	0.999	0.375	0.998	0.001	0.001	0	0.957	1	1	0.043	0	0.002	0.042	0.001
1627	1	0.573	0.784	0.999	0.002	0.427	0.216	0.001	0.998	0.885	0.957	0	0.115	0.043	1	0.101	0.042	0.002
9228	1	0.319	0.001	0.515	0.018	0.681	0.999	0.485	0.982	0	0.504	0	1	0.496	1	0.001	0.011	0.018
9230	1	0.798	0.977	1	0.999	0.202	0.023	0	0.001	0.962	1	1	0.038	0	0	0.015	0	0.001
9232	1	0.779	0.999	0.764	0.999	0.221	0.001	0.236	0.001	1	0.77	1	0	0.23	0	0.001	0.006	0.001
9233	1	0.512	0.428	0.898	0.206	0.488	0.572	0.102	0.794	0.404	0.899	0.229	0.596	0.101	0.771	0.024	0.001	0.023
9234	1	0.519	0.765	0.443	0.645	0.481	0.235	0.557	0.355	0.765	0.46	0.673	0.235	0.54	0.327	0	0.017	0.028
9235	1	0.618	0.254	0.999	0.296	0.382	0.746	0.001	0.704	0.269	0.96	0.268	0.731	0.04	0.732	0.015	0.039	0.028
9236	1	0.23	0.001	0.454	0.001	0.77	0.999	0.546	0.999	0	0.44	0	1	0.56	1	0.001	0.014	0.001
2346	1	0.647	0.998	0.001	0.999	0.353	0.002	0.999	0.001	1	0.04	1	0	0.96	0	0.002	0.039	0.001
6914	1	0.522	0.505	0.788	0.684	0.478	0.495	0.212	0.316	0.549	0.755	0.643	0.451	0.245	0.357	0.044	0.033	0.041
15640	1	0.63	0.996	0.535	0.819	0.37	0.004	0.465	0.181	1	0.571	0.841	0	0.429	0.159	0.004	0.036	0.022
9262	1	0.229	0.113	0.001	0.001	0.771	0.887	0.999	0.999	0	0.065	0	1	0.935	1	0.113	0.064	0.001
2915	1	0.437	0.502	0.951	0.002	0.563	0.498	0.049	0.998	0.531	0.891	0	0.469	0.109	1	0.029	0.06	0.002
194	1	0.631	0.938	0.231	0.999	0.369	0.062	0.769	0.001	0.904	0.273	1	0.096	0.727	0	0.034	0.042	0.001
3251	1	0.771	0.999	0.762	0.999	0.229	0.001	0.238	0.001	1	0.786	1	0	0.214	0	0.001	0.024	0.001
9265	1	0.657	0.999	0.355	0.891	0.343	0.001	0.645	0.109	1	0.403	0.9	0	0.597	0.1	0.001	0.048	0.009
9266	1	0.258	0.775	0	0.001	0.742	0.225	1	0.999	0.745	0.065	0	0.255	0.935	1	0.03	0.065	0.001
9267	1	0.807	0.999	1	0.936	0.193	0.001	0	0.064	1	1	0.946	0	0	0.054	0.001	0	0.01
9268	1	0.348	0.626	0.001	0.038	0.652	0.374	0.999	0.962	0.577	0.065	0.036	0.423	0.935	0.964	0.049	0.064	0.002
9269	1	0.208	0.045	0	0.001	0.792	0.955	1	0.999	0.069	0	0	0.931	1	1	0.024	0	0.001
9272	1	0.815	0.999	0.996	0.999	0.185	0.001	0.004	0.001	1	0.996	1	0	0.004	0	0.001	0	0.001
59	1	0.212	0.001	0.075	0.001	0.788	0.999	0.925	0.999	0	0.072	0	1	0.928	1	0.001	0.003	0.001
9273	1	0.656	0.999	0.001	0.999	0.344	0.001	0.999	0.001	1	0.072	1	0	0.928	0	0.001	0.071	0.001
9274	1	0.774	0.999	0.669	0.999	0.226	0.001	0.331	0.001	1	0.712	1	0	0.288	0	0.001	0.043	0.001
9275	1	0.503	0.999	0.001	0.179	0.497	0.001	0.999	0.821	1	0.072	0.179	0	0.928	0.821	0.001	0.071	0
9276	1	0.227	0.137	0.001	0.001	0.773	0.863	0.999	0.999	0.059	0.065	0	0.941	0.935	1	0.078	0.064	0.001
9277	1	0.766	0.999	0.399	0.999	0.234	0.001	0.601	0.001	1	0.424	1	0	0.576	0	0.001	0.025	0.001
9278	1	0.414	0.013	0.6	0.035	0.586	0.987	0.4	0.965	0.019	0.576	0.036	0.981	0.424	0.964	0.006	0.024	0.001
990	1	0.777	0.999	0.775	0.999	0.223	0.001	0.225	0.001	1	0.788	1	0	0.212	0	0.001	0.013	0.001
9279	1	0.69	0.999	0.736	0.983	0.31	0.001	0.264	0.017	1	0.754	1	0	0.246	0	0.001	0.018	0.017
9280	1	0.221	0.001	0.153	0.001	0.779	0.999	0.847	0.999	0	0.126	0	1	0.874	1	0.001	0.027	0.001
2625	1	0.487	0.723	0.165	0.215	0.513	0.277	0.835	0.785	0.702	0.201	0.16	0.298	0.799	0.84	0.021	0.036	0.055
9283	1	0.673	0.999	0.531	0.949	0.327	0.001	0.469	0.051	1	0.573	0.945	0	0.427	0.055	0.001	0.042	0.004
17114	1	0.34	0.538	0.001	0.035	0.66	0.462	0.999	0.965	0.629	0	0	0.371	1	1	0.091	0.001	0.035
991	1	0.482	0.106	0.95	0.05	0.518	0.894	0.05	0.95	0	0.967	0.036	1	0.033	0.964	0.106	0.017	0.014
9284	1	0.22	0.001	0.213	0.001	0.78	0.999	0.787	0.999	0	0.201	0	1	0.799	1	0.001	0.012	0.001
9285	1	0.422	0.104	0.002	0.998	0.578	0.896	0.998	0.002	0	0.065	1	1	0.935	0	0.104	0.063	0.002
9286	1	0.77	0.999	0.617	0.999	0.23	0.001	0.383	0.001	1	0.658	1	0	0.342	0	0.001	0.041	0.001
995	1	0.62	0.492	0.839	0.999	0.38	0.508	0.161	0.001	0.461	0.845	1	0.539	0.155	0	0.031	0.006	0.001
9287	1	0.229	0.199	0.001	0.001	0.771	0.801	0.999	0.999	0.104	0.065	0	0.896	0.935	1	0.095	0.064	0.001
9288	1	0.779	0.999	0.768	0.999	0.221	0.001	0.232	0.001	1	0.785	1	0	0.215	0	0.001	0.017	0.001
9289	1	0.437	0.981	0.093	0.002	0.563	0.019	0.907	0.998	0.981	0.147	0	0.019	0.853	1	0	0.054	0.002
9290	1	0.218	0.106	0	0.001	0.782	0.894	1	0.999	0.085	0	0	0.915	1	1	0.021	0	0.001
9292	1	1	1	1	1	0	0	0	0	1	1	1	0	0	0	0	0	0
9293	1	0.367	0.823	0.001	0.103	0.633	0.177	0.999	0.897	0.82	0.065	0.111	0.18	0.935	0.889	0.003	0.064	0.008
997	1	0.764	0.999	0.428	0.999	0.236	0.001	0.572	0.001	1	0.475	1	0	0.525	0	0.001	0.047	0.001
374	1	0.628	0.999	0.139	0.351	0.372	0.001	0.861	0.649	1	0.201	0.38	0	0.799	0.62	0.001	0.062	0.029
15652	1	0.379	0.282	0.403	0.001	0.621	0.718	0.597	0.999	0.311	0.378	0	0.689	0.622	1	0.029	0.025	0.001
15653	1	0.525	0.747	0.937	0.034	0.475	0.253	0.063	0.966	0.736	0.924	0.036	0.264	0.076	0.964	0.011	0.013	0.002
15657	1	0.2	0.017	0	0.001	0.8	0.983	1	0.999	0.009	0	0	0.991	1	1	0.008	0	0.001
15656	1	0.242	0.001	0.75	0.001	0.758	0.999	0.25	0.999	0.019	0.665	0	0.981	0.335	1	0.018	0.085	0.001
9303	1	0.469	0.001	0.999	0.208	0.531	0.999	0.001	0.792	0.028	0.896	0.174	0.972	0.104	0.826	0.027	0.103	0.034
9301	1	0.384	0.998	0.001	0.002	0.616	0.002	0.999	0.998	0.972	0.104	0	0.028	0.896	1	0.026	0.103	0.002
9300	1	0.245	0.518	0	0.001	0.755	0.482	1	0.999	0.453	0.068	0	0.547	0.932	1	0.065	0.068	0.001
9299	1	0.668	0.833	0.999	0.706	0.332	0.167	0.001	0.294	0.802	1	0.732	0.198	0	0.268	0.031	0.001	0.026
9298	1	0.642	0.464	0.999	0.64	0.358	0.536	0.001	0.36	0.538	0.932	0.673	0.462	0.068	0.327	0.074	0.067	0.033
9328	1	0.378	0.747	0.042	0.002	0.622	0.253	0.958	0.998	0.821	0.043	0	0.179	0.957	1	0.074	0.001	0.002
9327	1	0.479	0.682	0.274	0.044	0.521	0.318	0.726	0.956	0.695	0.29	0.048	0.305	0.71	0.952	0.013	0.016	0.004
9322	1	0.773	0.881	0.999	0.999	0.227	0.119	0.001	0.001	1	0.924	1	0	0.076	0	0.119	0.075	0.001
9321	1	0.653	0.598	0.977	0.999	0.347	0.402	0.023	0.001	0.698	0.899	1	0.302	0.101	0	0.1	0.078	0.001
9320	1	0.23	0.001	0.459	0.001	0.77	0.999	0.541	0.999	0	0.414	0	1	0.586	1	0.001	0.045	0.001
9319	1	0.796	0.999	1	0.555	0.204	0.001	0	0.445	1	1	0.538	0	0	0.462	0.001	0	0.017
9318	1	0.5	0.957	0.066	0.066	0.5	0.043	0.934	0.934	0.934	0.144	0.071	0.066	0.856	0.929	0.023	0.078	0.005
2256	1	0.393	0.602	0.26	0.002	0.607	0.398	0.74	0.998	0.7	0.255	0	0.3	0.745	1	0.098	0.005	0.002
3375	1	1	1	1	1	0	0	0	0	1	1	1	0	0	0	0	0	0
2950	1	0.688	0.869	0.999	0.983	0.312	0.131	0.001	0.017	0.991	0.924	0.982	0.009	0.076	0.018	0.122	0.075	0.001
9341	1	0.608	0.455	0.715	0.998	0.392	0.545	0.285	0.002	0.529	0.681	1	0.471	0.319	0	0.074	0.034	0.002
9342	1	0.765	0.689	1	0.999	0.235	0.311	0	0.001	0.779	0.924	1	0.221	0.076	0	0.09	0.076	0.001
9343	1	0.226	0.001	0.287	0.001	0.774	0.999	0.713	0.999	0	0.245	0	1	0.755	1	0.001	0.042	0.001
704	1	0.688	0.999	0.679	0.983	0.312	0.001	0.321	0.017	1	0.723	1	0	0.277	0	0.001	0.044	0.017
9347	1	0.653	0.512	0.999	0.87	0.347	0.488	0.001	0.13	0.519	0.924	0.857	0.481	0.076	0.143	0.007	0.075	0.013
210	1	0.645	0.513	0.999	0.661	0.355	0.487	0.001	0.339	0.519	0.924	0.661	0.481	0.076	0.339	0.006	0.075	0
9348	1	0.798	0.999	1	0.639	0.202	0.001	0	0.361	1	1	0.611	0	0	0.389	0.001	0	0.028
9349	1	0.778	0.999	0.771	0.999	0.222	0.001	0.229	0.001	1	0.782	1	0	0.218	0	0.001	0.011	0.001
9350	1	0.449	0.377	0.984	0.004	0.551	0.623	0.016	0.996	0.377	0.911	0	0.623	0.089	1	0	0.073	0.004
9351	1	0.787	0.999	1	0.157	0.213	0.001	0	0.843	1	1	0.125	0	0	0.875	0.001	0	0.032
9358	1	0.346	0.033	0.473	0.001	0.654	0.967	0.527	0.999	0.028	0.432	0	0.972	0.568	1	0.005	0.041	0.001
9359	1	1	1	1	1	0	0	0	0	1	1	1	0	0	0	0	0	0
9360	1	0.235	0.329	0	0.001	0.765	0.671	1	0.999	0.24	0.057	0	0.76	0.943	1	0.089	0.057	0.001
592	1	0.237	0.001	0.657	0.001	0.763	0.999	0.343	0.999	0	0.618	0	1	0.382	1	0.001	0.039	0.001
9367	1	0.254	0.001	0.904	0.001	0.746	0.999	0.096	0.999	0	0.85	0	1	0.15	1	0.001	0.054	0.001
2284	1	0.379	0.998	0.001	0.002	0.621	0.002	0.999	0.998	1	0.05	0	0	0.95	1	0.002	0.049	0.002
9371	1	0.806	0.999	1	0.93	0.194	0.001	0	0.07	1	1	0.938	0	0	0.063	0.001	0	0.008
2285	1	0.414	0.927	0.001	0.868	0.586	0.073	0.999	0.132	0.979	0.061	0.886	0.021	0.939	0.114	0.052	0.06	0.018
9373	1	0.229	0.001	0.414	0.001	0.771	0.999	0.586	0.999	0	0.389	0	1	0.611	1	0.001	0.025	0.001
9374	1	0.348	0.001	0.597	0.37	0.652	0.999	0.403	0.63	0	0.561	0.404	1	0.439	0.596	0.001	0.036	0.034
1051	1	0.747	0.298	1	0.999	0.253	0.702	0	0.001	0.317	0.939	1	0.683	0.061	0	0.019	0.061	0.001
1737	1	0.658	0.999	0.001	0.999	0.342	0.001	0.999	0.001	1	0.061	1	0	0.939	0	0.001	0.06	0.001
9376	1	0.24	0.001	0.719	0.001	0.76	0.999	0.281	0.999	0	0.679	0	1	0.321	1	0.001	0.04	0.001
1387	1	0.226	0.001	0.331	0.001	0.774	0.999	0.669	0.999	0	0.313	0	1	0.687	1	0.001	0.018	0.001
9379	1	0.333	0.001	0.57	0.07	0.667	0.999	0.43	0.93	0	0.539	0	1	0.461	1	0.001	0.031	0.07
9380	1	0.196	0.001	0	0.113	0.804	0.999	1	0.887	0	0	0.115	1	1	0.885	0.001	0	0.002
1739	1	0.771	0.999	0.597	0.999	0.229	0.001	0.403	0.001	1	0.618	1	0	0.382	0	0.001	0.021	0.001
570	1	0.342	0.001	0.999	0.001	0.658	0.999	0.001	0.999	0	0.95	0	1	0.05	1	0.001	0.049	0.001
2640	1	0.53	0.989	0.114	0.052	0.47	0.011	0.886	0.948	1	0.157	0.04	0	0.843	0.96	0.011	0.043	0.012
1744	1	0.316	0.991	0.001	0.001	0.684	0.009	0.999	0.999	1	0.046	0	0	0.954	1	0.009	0.045	0.001
9383	1	0.622	0.002	0.999	0.999	0.378	0.998	0.001	0.001	0	0.954	1	1	0.046	0	0.002	0.045	0.001
9384	1	0.264	0.001	0.97	0.001	0.736	0.999	0.03	0.999	0	0.925	0	1	0.075	1	0.001	0.045	0.001
2292	1	0.23	0.001	0.448	0.001	0.77	0.999	0.552	0.999	0	0.425	0	1	0.575	1	0.001	0.023	0.001
9411	1	0.662	0.393	0.999	0.983	0.338	0.607	0.001	0.017	0.387	0.943	0.981	0.613	0.057	0.019	0.006	0.056	0.002
9412	1	0.785	0.999	1	0.069	0.215	0.001	0	0.931	1	1	0.052	0	0	0.948	0.001	0	0.017
9415	1	0.228	0.091	0.001	0.001	0.772	0.909	0.999	0.999	0	0.054	0	1	0.946	1	0.091	0.053	0.001
15660	1	0.283	0.954	0	0.001	0.717	0.046	1	0.999	0.962	0.046	0	0.038	0.954	1	0.008	0.046	0.001
15661	1	0.719	0.998	0.023	0.999	0.281	0.002	0.977	0.001	1	0.068	1	0	0.932	0	0.002	0.045	0.001
15662	1	0.23	0.001	0.42	0.001	0.77	0.999	0.58	0.999	0	0.4	0	1	0.6	1	0.001	0.02	0.001
15665	1	0.744	0.999	0.082	0.999	0.256	0.001	0.918	0.001	1	0.125	1	0	0.875	0	0.001	0.043	0.001
15666	1	0.592	0.123	0.999	0.071	0.408	0.877	0.001	0.929	0.106	0.966	0.077	0.894	0.034	0.923	0.017	0.033	0.006
9417	1	0.771	0.999	0.596	0.999	0.229	0.001	0.404	0.001	1	0.618	1	0	0.382	0	0.001	0.022	0.001
9418	1	0.734	0.999	0.026	0.999	0.266	0.001	0.974	0.001	1	0.075	1	0	0.925	0	0.001	0.049	0.001
9419	1	0.659	0.231	0.999	0.984	0.341	0.769	0.001	0.016	0.255	0.95	0.982	0.745	0.05	0.018	0.024	0.049	0.002
9420	1	0.366	0.655	0.001	0.402	0.634	0.345	0.999	0.598	0.726	0	0.429	0.274	1	0.571	0.071	0.001	0.027
9421	1	0.563	0.66	0.97	0.853	0.437	0.34	0.03	0.147	0.726	0.925	0.875	0.274	0.075	0.125	0.066	0.045	0.022
3018	1	0.657	0.999	0.001	0.999	0.343	0.001	0.999	0.001	1	0.05	1	0	0.95	0	0.001	0.049	0.001
3019	1	0.362	0.001	0.931	0.13	0.638	0.999	0.069	0.87	0	0.888	0.107	1	0.112	0.893	0.001	0.043	0.023
1084	1	0.762	0.999	0.315	0.999	0.238	0.001	0.685	0.001	1	0.335	1	0	0.665	0	0.001	0.02	0.001
1780	1	0.305	0.001	0.16	0.018	0.695	0.999	0.84	0.982	0	0.158	0	1	0.842	1	0.001	0.002	0.018
9424	1	0.732	0.996	0.151	0.999	0.268	0.004	0.849	0.001	1	0.158	1	0	0.842	0	0.004	0.007	0.001
9425	1	0.796	0.999	1	0.538	0.204	0.001	0	0.462	1	1	0.417	0	0	0.583	0.001	0	0.121
9426	1	0.332	0.167	0.001	0.356	0.668	0.833	0.999	0.644	0.151	0	0.393	0.849	1	0.607	0.016	0.001	0.037
9427	1	0.774	0.844	1	0.999	0.226	0.156	0	0.001	0.818	1	1	0.182	0	0	0.026	0	0.001
516	1	0.751	0.997	0.594	0.999	0.249	0.003	0.406	0.001	1	0.601	1	0	0.399	0	0.003	0.007	0.001
723	1	0.233	0.001	0.535	0.001	0.767	0.999	0.465	0.999	0	0.537	0	1	0.463	1	0.001	0.002	0.001
9429	1	0.736	0.995	1	0.756	0.264	0.005	0	0.244	0.991	1	0.75	0.009	0	0.25	0.004	0	0.006
9431	1	0.462	0.002	0.999	0.071	0.538	0.998	0.001	0.929	0	0.993	0.077	1	0.007	0.923	0.002	0.006	0.006
9433	1	0.378	0.001	0.78	0.9	0.622	0.999	0.22	0.1	0	0.768	0.905	1	0.232	0.095	0.001	0.012	0.005
9434	1	0.366	0.406	0.001	0.881	0.634	0.594	0.999	0.119	0.436	0	0.911	0.564	1	0.089	0.03	0.001	0.03
1094	1	0.543	0.4	0.988	0.297	0.457	0.6	0.012	0.703	0.427	0.964	0.308	0.573	0.036	0.692	0.027	0.024	0.011
9435	1	0.685	0.999	0.005	0.999	0.315	0.001	0.995	0.001	1	0.029	1	0	0.971	0	0.001	0.024	0.001
9436	1	0.216	0.048	0.001	0.001	0.784	0.952	0.999	0.999	0.046	0.007	0	0.954	0.993	1	0.002	0.006	0.001
3027	1	0.733	0.129	1	0.999	0.267	0.871	0	0.001	0.127	0.993	1	0.873	0.007	0	0.002	0.007	0.001
1789	1	0.372	0.878	0.001	0.087	0.628	0.122	0.999	0.913	0.882	0.007	0.096	0.118	0.993	0.904	0.004	0.006	0.009
1790	1	0.33	0.001	0.07	0.767	0.67	0.999	0.93	0.233	0.009	0.072	0.804	0.991	0.928	0.196	0.008	0.002	0.037
9437	1	0.684	0.987	0.845	0.999	0.316	0.013	0.155	0.001	1	0.848	1	0	0.152	0	0.013	0.003	0.001
9439	1	0.801	0.997	1	0.976	0.199	0.003	0	0.024	0.991	1	1	0.009	0	0	0.006	0	0.024
9443	1	0.216	0.001	0.127	0.001	0.784	0.999	0.873	0.999	0	0.123	0	1	0.877	1	0.001	0.004	0.001
170	1	0.752	0.999	0.162	0.999	0.248	0.001	0.838	0.001	1	0.178	1	0	0.822	0	0.001	0.016	0.001
15668	1	0.624	0.999	0.075	0.529	0.376	0.001	0.925	0.471	1	0.088	0.5	0	0.912	0.5	0.001	0.013	0.029
15671	1	0.766	0.999	0.46	0.999	0.234	0.001	0.54	0.001	1	0.479	1	0	0.521	0	0.001	0.019	0.001
15672	1	0.779	0.999	1	0.118	0.221	0.001	0	0.882	0.991	1	0.111	0.009	0	0.889	0.008	0	0.007
15673	1	0.686	0.928	0.999	0.879	0.314	0.072	0.001	0.121	0.954	0.989	0.857	0.046	0.011	0.143	0.026	0.01	0.022
17274	1	0.803	0.998	1	0.972	0.197	0.002	0	0.028	0.991	1	1	0.009	0	0	0.007	0	0.028
17276	1	0.232	0.001	0.542	0.001	0.768	0.999	0.458	0.999	0	0.533	0	1	0.467	1	0.001	0.009	0.001
17277	1	0.376	0.956	0.001	0.018	0.624	0.044	0.999	0.982	0.963	0.011	0.019	0.037	0.989	0.981	0.007	0.01	0.001
17281	1	0.68	0.999	0.982	0.089	0.32	0.001	0.018	0.911	0.991	0.982	0.08	0.009	0.018	0.92	0.008	0	0.009
9446	1	0.771	0.999	0.612	0.999	0.229	0.001	0.388	0.001	1	0.612	1	0	0.388	0	0.001	0	0.001
9447	1	0.657	0.999	0.61	0.46	0.343	0.001	0.39	0.54	1	0.609	0.442	0	0.391	0.558	0.001	0.001	0.018
9448	1	0.42	0.852	0.358	0.002	0.58	0.148	0.642	0.998	0.855	0.362	0	0.145	0.638	1	0.003	0.004	0.002
481	1	0.688	0.998	0.857	0.983	0.312	0.002	0.143	0.017	1	0.869	1	0	0.131	0	0.002	0.012	0.017
3031	1	0.228	0.001	0.331	0.001	0.772	0.999	0.669	0.999	0	0.33	0	1	0.67	1	0.001	0.001	0.001
9450	1	0.765	0.999	0.453	0.999	0.235	0.001	0.547	0.001	1	0.449	1	0	0.551	0	0.001	0.004	0.001
3033	1	0.446	0.002	0.613	0.998	0.554	0.998	0.387	0.002	0	0.615	1	1	0.385	0	0.002	0.002	0.002
2343	1	0.226	0.19	0	0.001	0.774	0.81	1	0.999	0.16	0	0	0.84	1	1	0.03	0	0.001
2344	1	0.234	0.001	0.304	0.001	0.766	0.999	0.696	0.999	0	0.301	0	1	0.699	1	0.001	0.003	0.001
15676	1	0.353	0.001	0.719	0.293	0.647	0.999	0.281	0.707	0	0.726	0.25	1	0.274	0.75	0.001	0.007	0.043
15679	1	0.766	0.998	0.846	0.999	0.234	0.002	0.154	0.001	1	0.852	1	0	0.148	0	0.002	0.006	0.001
15680	1	0.773	0.999	0.669	0.999	0.227	0.001	0.331	0.001	1	0.67	1	0	0.33	0	0.001	0.001	0.001
15681	1	0.219	0.001	0.152	0.001	0.781	0.999	0.848	0.999	0	0.152	0	1	0.848	1	0.001	0	0.001
15682	1	0.705	0.89	0.996	0.999	0.295	0.11	0.004	0.001	0.884	0.996	1	0.116	0.004	0	0.006	0	0.001
15683	1	0.472	0.442	0.002	0.998	0.528	0.558	0.998	0.002	0.438	0.004	1	0.563	0.996	0	0.004	0.002	0.002
1408	1	0.282	0.943	0	0.002	0.718	0.057	1	0.998	0.967	0	0	0.033	1	1	0.024	0	0.002
9453	1	0.485	0.992	0.001	0.982	0.515	0.008	0.999	0.018	0.992	0	0.982	0.008	1	0.018	0	0.001	0
9454	1	0.798	0.999	1	0.667	0.202	0.001	0	0.333	1	1	0.64	0	0	0.36	0.001	0	0.027
9455	1	0.22	0.001	0.178	0.001	0.78	0.999	0.822	0.999	0	0.182	0	1	0.818	1	0.001	0.004	0.001
15684	1	0.749	0.332	1	0.999	0.251	0.668	0	0.001	0.317	1	1	0.683	0	0	0.015	0	0.001
15685	1	0.806	0.999	1	0.935	0.194	0.001	0	0.065	1	1	0.946	0	0	0.054	0.001	0	0.011
15686	1	0.792	0.999	1	0.281	0.208	0.001	0	0.719	1	1	0.278	0	0	0.722	0.001	0	0.003
15689	2	0.66	0.841	0.949	0.999	0.34	0.159	0.051	0.001	0.841	0.95	1	0.159	0.05	0	0	0.001	0.001
9464	2	0.4	0.781	0.172	0.002	0.6	0.219	0.828	0.998	0.78	0.173	0	0.22	0.827	1	0.001	0.001	0.002
9465	2	0.579	0.062	0.857	0.998	0.421	0.938	0.143	0.002	0.061	0.859	1	0.939	0.141	0	0.001	0.002	0.002
9466	2	0.752	0.999	0.156	0.999	0.248	0.001	0.844	0.001	1	0.154	1	0	0.846	0	0.001	0.002	0.001
17294	2	0.238	0.001	0.636	0.001	0.762	0.999	0.364	0.999	0	0.636	0	1	0.364	1	0.001	0	0.001
2746	2	0.782	0.999	0.902	0.998	0.218	0.001	0.098	0.002	1	0.909	1	0	0.091	0	0.001	0.007	0.002
2747	2	0.798	0.998	0.993	0.999	0.202	0.002	0.007	0.001	1	0.996	1	0	0.004	0	0.002	0.003	0.001
1500	2	0.327	0.17	0	0.167	0.673	0.83	1	0.833	0.171	0	0.179	0.829	1	0.821	0.001	0	0.012
805	2	0.759	0.516	1	0.999	0.241	0.484	0	0.001	0.518	1	1	0.482	0	0	0.002	0	0.001
9469	2	0.319	0.002	0.278	0.028	0.681	0.998	0.722	0.972	0	0.279	0	1	0.721	1	0.002	0.001	0.028
9470	2	0.749	0.999	0.13	0.999	0.251	0.001	0.87	0.001	0.982	0.132	1	0.018	0.868	0	0.017	0.002	0.001
3204	2	0.795	0.998	0.993	0.999	0.205	0.002	0.007	0.001	1	0.996	1	0	0.004	0	0.002	0.003	0.001
9472	2	0.625	0.999	0.098	0.388	0.375	0.001	0.902	0.612	0.982	0.1	0.397	0.018	0.9	0.603	0.017	0.002	0.009
1507	2	0.356	0.001	0.74	0.339	0.644	0.999	0.26	0.661	0.018	0.736	0.328	0.982	0.264	0.672	0.017	0.004	0.011
264	2	0.757	0.999	0.281	0.999	0.243	0.001	0.719	0.001	0.982	0.286	1	0.018	0.714	0	0.017	0.005	0.001
9475	2	0.35	0.001	0.738	0.161	0.65	0.999	0.262	0.839	0.018	0.733	0.173	0.982	0.267	0.827	0.017	0.005	0.012
9476	2	0.205	0.031	0	0.001	0.795	0.969	1	0.999	0.03	0	0	0.97	1	1	0.001	0	0.001
2031	2	0.329	0.484	0	0.017	0.671	0.516	1	0.983	0.482	0	0	0.518	1	1	0.002	0	0.017
2033	2	0.346	0.001	0.914	0.017	0.654	0.999	0.086	0.983	0.018	0.913	0.017	0.982	0.087	0.983	0.017	0.001	0
9478	2	0.752	0.405	1	0.999	0.248	0.595	0	0.001	0.409	1	1	0.591	0	0	0.004	0	0.001
9480	2	0.784	0.999	0.9	0.999	0.216	0.001	0.1	0.001	0.988	0.913	1	0.012	0.087	0	0.011	0.013	0.001
9481	2	0.538	0.998	0.145	0.002	0.462	0.002	0.855	0.998	0.988	0.146	0	0.012	0.854	1	0.01	0.001	0.002
9482	2	0.25	0.001	0.855	0.001	0.75	0.999	0.145	0.999	0.012	0.854	0	0.988	0.146	1	0.011	0.001	0.001
9483	2	0.437	0.001	0.556	0.998	0.563	0.999	0.444	0.002	0	0.566	1	1	0.434	0	0.001	0.01	0.002
9485	2	0.44	0.026	0.443	0.417	0.56	0.974	0.557	0.583	0.037	0.436	0.429	0.963	0.564	0.571	0.011	0.007	0.012
9486	2	0.79	0.999	0.928	0.999	0.21	0.001	0.072	0.001	1	0.928	1	0	0.072	0	0.001	0	0.001
9487	2	0.343	0.254	0.001	0.551	0.657	0.746	0.999	0.449	0.25	0	0.588	0.75	1	0.412	0.004	0.001	0.037
9583	2	0.641	0.513	0.999	0.465	0.359	0.487	0.001	0.535	0.518	1	0.509	0.482	0	0.491	0.005	0.001	0.044
9586	2	0.604	0.999	0.004	0.95	0.396	0.001	0.996	0.05	0.988	0.004	0.948	0.012	0.996	0.052	0.011	0	0.002
9587	2	0.786	0.999	0.908	0.999	0.214	0.001	0.092	0.001	1	0.907	1	0	0.093	0	0.001	0.001	0.001
9589	2	0.257	0.751	0	0.001	0.743	0.249	1	0.999	0.75	0	0	0.25	1	1	0.001	0	0.001
882	2	0.799	0.975	1	0.999	0.201	0.025	0	0.001	0.976	1	1	0.024	0	0	0.001	0	0.001
9492	2	0.802	0.999	0.989	0.999	0.198	0.001	0.011	0.001	1	0.989	1	0	0.011	0	0.001	0	0.001
9493	2	0.457	0.014	0.544	0.958	0.543	0.986	0.456	0.042	0.012	0.546	0.958	0.988	0.454	0.042	0.002	0.002	0
2580	2	0.23	0.001	0.428	0.001	0.77	0.999	0.572	0.999	0	0.433	0	1	0.567	1	0.001	0.005	0.001
886	2	0.423	0.362	0.004	0.467	0.577	0.638	0.996	0.533	0.364	0.004	0.482	0.636	0.996	0.518	0.002	0	0.015
2828	2	0.671	0.999	0.807	0.645	0.329	0.001	0.193	0.355	1	0.809	0.672	0	0.191	0.328	0.001	0.002	0.027
3227	2	0.618	0.561	0.747	0.999	0.382	0.439	0.253	0.001	0.567	0.75	1	0.433	0.25	0	0.006	0.003	0.001
2136	2	0.561	0.185	0.233	0.998	0.439	0.815	0.767	0.002	0.177	0.23	1	0.823	0.77	0	0.008	0.003	0.002
1322	2	0.557	0.163	0.251	0.998	0.443	0.837	0.749	0.002	0.153	0.248	1	0.847	0.752	0	0.01	0.003	0.002
2142	2	0.779	0.862	1	0.999	0.221	0.138	0	0.001	0.86	1	1	0.14	0	0	0.002	0	0.001
9494	2	0.791	0.958	1	0.999	0.209	0.042	0	0.001	0.958	1	1	0.042	0	0	0	0	0.001
9495	2	0.209	0.012	0	0.023	0.791	0.988	1	0.977	0.012	0	0	0.988	1	1	0	0	0.023
9496	2	0.76	0.999	0.267	0.999	0.24	0.001	0.733	0.001	1	0.264	1	0	0.736	0	0.001	0.003	0.001
9497	2	0.436	0.957	0.22	0.002	0.564	0.043	0.78	0.998	0.958	0.218	0	0.042	0.782	1	0.001	0.002	0.002
9498	2	0.216	0.107	0	0.001	0.784	0.893	1	0.999	0.108	0	0	0.892	1	1	0.001	0	0.001
2191	2	0.51	0.963	0.124	0.066	0.49	0.037	0.876	0.934	0.964	0.125	0.071	0.036	0.875	0.929	0.001	0.001	0.005
9499	2	0.362	0.001	0.875	0.259	0.638	0.999	0.125	0.741	0	0.875	0.25	1	0.125	0.75	0.001	0	0.009
9500	2	0.522	0.957	0.124	0.397	0.478	0.043	0.876	0.603	0.958	0.125	0.386	0.042	0.875	0.614	0.001	0.001	0.011
9501	2	0.802	0.982	1	0.999	0.198	0.018	0	0.001	0.982	1	1	0.018	0	0	0	0	0.001
1648	2	0.744	0.999	0.079	0.999	0.256	0.001	0.921	0.001	1	0.079	1	0	0.921	0	0.001	0	0.001
342	2	0.78	0.999	0.833	0.999	0.22	0.001	0.167	0.001	1	0.831	1	0	0.169	0	0.001	0.002	0.001
9502	2	0.348	0.001	0.999	0.001	0.652	0.999	0.001	0.999	0	1	0	1	0	1	0.001	0.001	0.001
9504	2	0.201	0.024	0	0.001	0.799	0.976	1	0.999	0.024	0	0	0.976	1	1	0	0	0.001
9505	2	0.241	0.484	0	0.001	0.759	0.516	1	0.999	0.476	0	0	0.524	1	1	0.008	0	0.001
9506	2	0.779	0.875	1	0.999	0.221	0.125	0	0.001	0.88	1	1	0.12	0	0	0.005	0	0.001
9507	2	0.234	0.001	0.53	0.001	0.766	0.999	0.47	0.999	0	0.525	0	1	0.475	1	0.001	0.005	0.001
9508	2	0.76	0.642	1	0.999	0.24	0.358	0	0.001	0.648	1	1	0.352	0	0	0.006	0	0.001
9510	2	0.623	0.002	0.999	0.998	0.377	0.998	0.001	0.002	0	1	1	1	0	0	0.002	0.001	0.002
9511	2	0.76	0.544	1	0.999	0.24	0.456	0	0.001	0.548	1	1	0.452	0	0	0.004	0	0.001
3260	2	0.77	0.999	0.567	0.999	0.23	0.001	0.433	0.001	1	0.562	1	0	0.438	0	0.001	0.005	0.001
9512	2	0.782	0.899	1	0.999	0.218	0.101	0	0.001	0.898	1	1	0.102	0	0	0.001	0	0.001
9513	2	0.759	0.999	0.258	0.999	0.241	0.001	0.742	0.001	1	0.479	1	0	0.521	0	0.001	0.221	0.001
2267	2	0.23	0.262	0	0.001	0.77	0.738	1	0.999	0.265	0	0	0.735	1	1	0.003	0	0.001
15696	2	0.238	0.445	0	0.001	0.762	0.555	1	0.999	0.44	0	0	0.56	1	1	0.005	0	0.001
17296	2	0.78	0.999	0.83	0.999	0.22	0.001	0.17	0.001	1	0.828	1	0	0.172	0	0.001	0.002	0.001
17297	2	0.214	0.001	0.092	0.001	0.786	0.999	0.908	0.999	0	0.08	0	1	0.92	1	0.001	0.012	0.001
17298	2	0.798	0.999	1	0.634	0.202	0.001	0	0.366	1	1	0.648	0	0	0.352	0.001	0	0.014
17299	2	0.552	0.05	0.489	0.998	0.448	0.95	0.511	0.002	0.048	0.482	1	0.952	0.518	0	0.002	0.007	0.002
17300	2	0.465	0.969	0.627	0.002	0.535	0.031	0.373	0.998	0.97	0.631	0	0.03	0.369	1	0.001	0.004	0.002
17301	2	0.672	0.999	0.628	0.906	0.328	0.001	0.372	0.094	1	0.627	0.958	0	0.373	0.042	0.001	0.001	0.052
17302	2	0.214	0.078	0	0.001	0.786	0.922	1	0.999	0.078	0	0	0.922	1	1	0	0	0.001
17303	2	0.455	0.969	0.475	0.002	0.545	0.031	0.525	0.998	0.97	0.478	0	0.03	0.522	1	0.001	0.003	0.002
17304	2	0.438	0.001	0.525	0.998	0.562	0.999	0.475	0.002	0	0.522	1	1	0.478	0	0.001	0.003	0.002
2645	2	0.325	0.404	0	0.018	0.675	0.596	1	0.982	0.404	0	0	0.596	1	1	0	0	0.018
1755	2	0.54	0.002	0.996	0.998	0.46	0.998	0.004	0.002	0	1	1	1	0	0	0.002	0.004	0.002
15697	2	0.458	0.287	0.178	0.174	0.542	0.713	0.822	0.826	0.287	0.174	0.196	0.713	0.826	0.804	0	0.004	0.022
15698	2	0.587	0.587	0.18	0.998	0.413	0.413	0.82	0.002	0.585	0.186	1	0.415	0.814	0	0.002	0.006	0.002
15699	2	0.642	0.785	0.858	0.999	0.358	0.215	0.142	0.001	0.78	0.866	1	0.22	0.134	0	0.005	0.008	0.001
15701	2	0.778	0.999	0.854	0.997	0.222	0.001	0.146	0.003	1	0.851	1	0	0.149	0	0.001	0.003	0.003
15702	2	1	1	1	1	0	0	0	0	1	1	1	0	0	0	0	0	0
2331	2	0.241	0.001	0.73	0.001	0.759	0.999	0.27	0.999	0	0.739	0	1	0.261	1	0.001	0.009	0.001
365	2	0.199	0.001	0.018	0.001	0.801	0.999	0.982	0.999	0	0.018	0	1	0.982	1	0.001	0	0.001
1089	2	0.727	0.085	1	0.999	0.273	0.915	0	0.001	0.079	1	1	0.921	0	0	0.006	0	0.001
17306	2	0.703	0.994	0.684	0.999	0.297	0.006	0.316	0.001	1	0.685	1	0	0.315	0	0.006	0.001	0.001
17307	2	0.806	0.987	1	0.999	0.194	0.013	0	0.001	0.987	1	1	0.013	0	0	0	0	0.001
17308	2	0.657	0.27	0.996	0.999	0.343	0.73	0.004	0.001	0.256	1	1	0.744	0	0	0.014	0.004	0.001
17310	2	0.516	0.746	0.75	0.14	0.484	0.254	0.25	0.86	0.743	0.746	0.143	0.257	0.254	0.857	0.003	0.004	0.003
17311	2	0.358	0.097	0.364	0.001	0.642	0.903	0.636	0.999	0.088	0.355	0	0.912	0.645	1	0.009	0.009	0.001
3369	2	0.205	0.03	0	0.001	0.795	0.97	1	0.999	0.027	0	0	0.973	1	1	0.003	0	0.001
3370	2	0.207	0.001	0.039	0.001	0.793	0.999	0.961	0.999	0	0.04	0	1	0.96	1	0.001	0.001	0.001
2665	2	0.455	0.658	0.008	0.647	0.545	0.342	0.992	0.353	0.642	0.007	0.648	0.358	0.993	0.352	0.016	0.001	0.001
9519	2	0.228	0.233	0	0.001	0.772	0.767	1	0.999	0.25	0	0	0.75	1	1	0.017	0	0.001
3074	2	0.338	0.001	0.998	0.001	0.662	0.999	0.002	0.999	0	1	0	1	0	1	0.001	0.002	0.001
9520	2	0.321	0.019	0.163	0.001	0.679	0.981	0.837	0.999	0.021	0.164	0	0.979	0.836	1	0.002	0.001	0.001
9521	2	0.773	0.772	1	0.999	0.227	0.228	0	0.001	0.743	1	1	0.257	0	0	0.029	0	0.001
3075	2	0.766	0.999	0.428	0.999	0.234	0.001	0.572	0.001	1	0.428	1	0	0.572	0	0.001	0	0.001
18018	2	0.202	0.001	0.021	0.001	0.798	0.999	0.979	0.999	0	0.021	0	1	0.979	1	0.001	0	0.001
317	2	0.274	0.013	0.004	0.001	0.726	0.987	0.996	0.999	0.014	0.004	0	0.986	0.996	1	0.001	0	0.001
15704	2	0.223	0.001	0.226	0.001	0.777	0.999	0.774	0.999	0	0.221	0	1	0.779	1	0.001	0.005	0.001
1842	2	0.344	0.001	0.102	0.949	0.656	0.999	0.898	0.051	0	0.1	0.95	1	0.9	0.05	0.001	0.002	0.001
1153	2	0.568	0.992	0.391	0.271	0.432	0.008	0.609	0.729	0.993	0.392	0.278	0.007	0.608	0.722	0.001	0.001	0.007
2396	2	0.426	0.986	0.025	0.002	0.574	0.014	0.975	0.998	0.986	0.025	0	0.014	0.975	1	0	0	0.002
9524	2	0.757	0.999	0.28	0.999	0.243	0.001	0.72	0.001	1	0.282	1	0	0.718	0	0.001	0.002	0.001
9525	2	0.294	0.013	0	0.319	0.706	0.987	1	0.681	0.014	0	0.315	0.986	1	0.685	0.001	0	0.004
9527	2	0.79	0.951	1	0.999	0.21	0.049	0	0.001	0.949	1	1	0.051	0	0	0.002	0	0.001
9528	2	0.466	0.344	0.123	0.485	0.534	0.656	0.877	0.515	0.294	0.125	0.481	0.706	0.875	0.519	0.05	0.002	0.004
9529	2	0.224	0.149	0	0.001	0.776	0.851	1	0.999	0.164	0	0	0.836	1	1	0.015	0	0.001
9530	2	0.358	0.175	0.195	0.001	0.642	0.825	0.805	0.999	0.193	0.196	0	0.807	0.804	1	0.018	0.001	0.001
9531	2	0.229	0.236	0	0.001	0.771	0.764	1	0.999	0.271	0	0	0.729	1	1	0.035	0	0.001
9533	2	0.769	0.999	0.683	0.999	0.231	0.001	0.317	0.001	1	0.698	1	0	0.302	0	0.001	0.015	0.001
1154	2	0.627	0.887	0.363	0.999	0.373	0.113	0.637	0.001	0.886	0.386	1	0.114	0.614	0	0.001	0.023	0.001
17313	2	0.773	0.776	1	0.999	0.227	0.224	0	0.001	0.758	1	1	0.242	0	0	0.018	0	0.001
17314	2	0.569	0.276	0.994	0.852	0.431	0.724	0.006	0.148	0.338	0.932	0.889	0.662	0.068	0.111	0.062	0.062	0.037
17316	2	0.621	0.523	0.998	0.472	0.379	0.477	0.002	0.528	0.6	0.936	0.483	0.4	0.064	0.517	0.077	0.062	0.011
3299	2	0.635	0.902	0.451	0.999	0.365	0.098	0.549	0.001	0.9	0.486	1	0.1	0.514	0	0.002	0.035	0.001
2400	2	0.523	0.529	0.519	0.951	0.477	0.471	0.481	0.049	0.564	0.511	0.95	0.436	0.489	0.05	0.035	0.008	0.001
2401	2	0.236	0.356	0	0.001	0.764	0.644	1	0.999	0.421	0	0	0.579	1	1	0.065	0	0.001
1158	2	0.426	0.437	0.922	0.002	0.574	0.563	0.078	0.998	0.478	0.871	0	0.522	0.129	1	0.041	0.051	0.002
2404	2	0.395	0.946	0.017	0.002	0.605	0.054	0.983	0.998	0.939	0.068	0	0.061	0.932	1	0.007	0.051	0.002
9535	2	0.777	0.849	1	0.999	0.223	0.151	0	0.001	0.816	1	1	0.184	0	0	0.033	0	0.001
9536	2	0.53	0.8	0.713	0.448	0.47	0.2	0.287	0.552	0.807	0.704	0.444	0.193	0.296	0.556	0.007	0.009	0.004
9538	2	0.33	0.001	0.332	0.13	0.67	0.999	0.668	0.87	0	0.314	0.133	1	0.686	0.867	0.001	0.018	0.003
9539	2	0.44	0.866	0.678	0.002	0.56	0.134	0.322	0.998	0.86	0.686	0	0.14	0.314	1	0.006	0.008	0.002
9541	2	0.581	0.998	0.801	0.002	0.419	0.002	0.199	0.998	1	0.818	0	0	0.182	1	0.002	0.017	0.002
9542	2	0.787	0.999	0.93	0.999	0.213	0.001	0.07	0.001	1	0.943	1	0	0.057	0	0.001	0.013	0.001
744	2	0.754	0.999	0.2	0.999	0.246	0.001	0.8	0.001	1	0.239	1	0	0.761	0	0.001	0.039	0.001
9543	2	0.326	0.888	0.003	0.001	0.674	0.112	0.997	0.999	0.882	0.058	0	0.118	0.942	1	0.006	0.055	0.001
15709	2	0.652	0.654	0.973	0.999	0.348	0.346	0.027	0.001	0.618	0.978	1	0.382	0.022	0	0.036	0.005	0.001
2409	2	0.358	0.425	0.001	0.582	0.642	0.575	0.999	0.418	0.375	0.051	0.603	0.625	0.949	0.397	0.05	0.05	0.021
15710	2	0.773	0.794	1	0.999	0.227	0.206	0	0.001	0.765	1	1	0.235	0	0	0.029	0	0.001
15711	2	0.299	0.029	0	0.097	0.701	0.971	1	0.903	0.037	0	0.1	0.963	1	0.9	0.008	0	0.003
15712	2	0.671	0.817	0.985	0.999	0.329	0.183	0.015	0.001	0.882	0.938	1	0.118	0.062	0	0.065	0.047	0.001
2417	2	0.255	0.614	0.001	0.001	0.745	0.386	0.999	0.999	0.603	0.062	0	0.397	0.938	1	0.011	0.061	0.001
48	2	0.42	0.065	0.126	0.051	0.58	0.935	0.874	0.949	0.061	0.115	0.052	0.939	0.885	0.948	0.004	0.011	0.001
9546	2	0.317	0.193	0.001	0.019	0.683	0.807	0.999	0.981	0.11	0.062	0.018	0.89	0.938	0.982	0.083	0.061	0.001
2418	2	0.345	0.197	0.001	0.484	0.655	0.803	0.999	0.516	0.11	0.062	0.466	0.89	0.938	0.534	0.087	0.061	0.018
9547	2	0.308	0.001	0.118	0.051	0.692	0.999	0.882	0.949	0	0.111	0.052	1	0.889	0.948	0.001	0.007	0.001
9548	2	0.508	0.432	0.513	0.854	0.492	0.568	0.487	0.146	0.397	0.529	0.867	0.603	0.471	0.133	0.035	0.016	0.013
9549	2	0.791	0.956	1	0.999	0.209	0.044	0	0.001	0.956	1	1	0.044	0	0	0	0	0.001
9550	2	0.602	0.533	0.485	0.998	0.398	0.467	0.515	0.002	0.507	0.489	1	0.493	0.511	0	0.026	0.004	0.002
9551	2	0.474	0.521	0.1	0.414	0.526	0.479	0.9	0.586	0.473	0.146	0.429	0.527	0.854	0.571	0.048	0.046	0.015
9554	2	0.59	0.511	0.299	0.998	0.41	0.489	0.701	0.002	0.515	0.29	1	0.485	0.71	0	0.004	0.009	0.002
2429	2	0.491	0.144	0.901	0.254	0.509	0.856	0.099	0.746	0.147	0.845	0.261	0.853	0.155	0.739	0.003	0.056	0.007
9555	2	0.612	0.999	0.315	0.018	0.388	0.001	0.685	0.982	1	0.359	0.017	0	0.641	0.983	0.001	0.044	0.001
9558	2	0.218	0.001	0.148	0.001	0.782	0.999	0.852	0.999	0	0.127	0	1	0.873	1	0.001	0.021	0.001
9560	2	0.453	0.228	0.19	0.443	0.547	0.772	0.81	0.557	0.176	0.21	0	0.824	0.79	0	0.052	0.02	0.443	Exotic Malus accessions had a high null allele rate, which is the likely reason for the discordant assignment of allele frequencies for the exotic Malus group/K value.
17879	2	0.504	0.482	0.609	0.5	0.496	0.518	0.391	0.5	0.515	0.595	0.5	0.485	0.405	0.5	0.033	0.014	0
17882	2	0.776	0.934	0.999	0.999	0.224	0.066	0.001	0.001	1	0.956	1	0	0.044	0	0.066	0.043	0.001
17883	2	0.533	0.976	0.241	0.152	0.467	0.024	0.759	0.848	0.971	0.275	0.15	0.029	0.725	0.85	0.005	0.034	0.002
17884	2	0.42	0.012	0.293	0.442	0.58	0.988	0.707	0.558	0.015	0.283	0.442	0.985	0.717	0.558	0.003	0.01	0
17885	2	0.603	0.506	0.537	0.998	0.397	0.494	0.463	0.002	0.529	0.518	1	0.471	0.482	0	0.023	0.019	0.002
17886	2	0.266	0.006	0.004	0.001	0.734	0.994	0.996	0.999	0.007	0.004	0	0.993	0.996	1	0.001	0	0.001
2446	2	0.395	0.007	0.307	0.066	0.605	0.993	0.693	0.934	0	0.297	0.065	1	0.703	0.935	0.007	0.01	0.001
2449	2	0.213	0.067	0	0.001	0.787	0.933	1	0.999	0.081	0	0	0.919	1	1	0.014	0	0.001
9569	2	0.298	0.067	0.001	0.017	0.702	0.933	0.999	0.983	0.074	0	0.016	0.926	1	0.984	0.007	0.001	0.001
9570	2	0.533	0.992	0.012	0.324	0.467	0.008	0.988	0.676	1	0.062	0.323	0	0.938	0.677	0.008	0.05	0.001
9572	2	0.258	0.769	0	0.001	0.742	0.231	1	0.999	0.743	0.051	0	0.257	0.949	1	0.026	0.051	0.001
1910	2	0.259	0.785	0	0.001	0.741	0.215	1	0.999	0.757	0.051	0	0.243	0.949	1	0.028	0.051	0.001
9576	2	0.224	0.077	0.001	0.001	0.776	0.923	0.999	0.999	0	0.051	0	1	0.949	1	0.077	0.05	0.001
9577	2	0.573	0.13	0.591	0.998	0.427	0.87	0.409	0.002	0.155	0.571	1	0.845	0.429	0	0.025	0.02	0.002
9578	2	0.783	0.999	0.895	0.999	0.217	0.001	0.105	0.001	1	0.898	1	0	0.102	0	0.001	0.003	0.001
17332	2	0.212	0.05	0	0.001	0.788	0.95	1	0.999	0.059	0	0	0.941	1	1	0.009	0	0.001
17333	2	0.545	0.428	0.999	0.002	0.455	0.572	0.001	0.998	0.375	1	0	0.625	0	1	0.053	0.001	0.002
17335	2	0.393	0.079	0.938	0.002	0.607	0.921	0.062	0.998	0	0.935	0	1	0.065	1	0.079	0.003	0.002
17336	2	0.757	0.999	0.226	0.999	0.243	0.001	0.774	0.001	1	0.268	1	0	0.732	0	0.001	0.042	0.001
3317	2	0.651	0.802	0.917	0.999	0.349	0.198	0.083	0.001	0.779	0.909	1	0.221	0.091	0	0.023	0.008	0.001
112	2	0.219	0.002	0.033	0.001	0.781	0.998	0.967	0.999	0	0.018	0	1	0.982	1	0.002	0.015	0.001
1916	2	0.228	0.001	0.366	0.001	0.772	0.999	0.634	0.999	0	0.341	0	1	0.659	1	0.001	0.025	0.001
1917	2	0.345	0.504	0.012	0.001	0.655	0.496	0.988	0.999	0.471	0.069	0	0.529	0.931	1	0.033	0.057	0.001
1438	2	0.344	0.132	0.094	0.001	0.656	0.868	0.906	0.999	0.132	0.087	0	0.868	0.913	1	0	0.007	0.001
1918	2	0.371	0.001	0.547	0.965	0.629	0.999	0.453	0.035	0	0.519	0.968	1	0.481	0.032	0.001	0.028	0.003
1203	2	0.633	0.462	0.948	0.999	0.367	0.538	0.052	0.001	0.426	0.949	1	0.574	0.051	0	0.036	0.001	0.001
3132	2	0.766	0.999	0.425	0.999	0.234	0.001	0.575	0.001	1	0.46	1	0	0.54	0	0.001	0.035	0.001
2469	2	0.368	0.871	0.008	0.001	0.632	0.129	0.992	0.999	0.895	0.065	0	0.105	0.935	1	0.024	0.057	0.001
9581	2	0.648	0.805	0.887	0.999	0.352	0.195	0.113	0.001	0.787	0.891	1	0.213	0.109	0	0.018	0.004	0.001
17887	2	0.62	0.002	0.999	0.998	0.38	0.998	0.001	0.002	0	0.938	1	1	0.062	0	0.002	0.061	0.002
17888	2	0.38	0.998	0.001	0.001	0.62	0.002	0.999	0.999	1	0.062	0	0	0.938	1	0.002	0.061	0.001
17889	2	0.748	0.355	1	0.999	0.252	0.645	0	0.001	0.221	1	1	0.779	0	0	0.134	0	0.001
17346	2	0.521	0.873	0.005	0.998	0.479	0.127	0.995	0.002	0.843	0.069	1	0.157	0.931	0	0.03	0.064	0.002
17348	2	0.316	0.001	0.995	0.001	0.684	0.999	0.005	0.999	0	0.931	0	1	0.069	1	0.001	0.064	0.001
17349	2	0.736	0.153	1	0.999	0.264	0.847	0	0.001	0.179	0.942	1	0.821	0.058	0	0.026	0.058	0.001
17350	2	0.231	0.001	0.337	0.002	0.769	0.999	0.663	0.998	0	0.312	0	1	0.688	1	0.001	0.025	0.002
17351	2	0.748	0.327	1	0.999	0.252	0.673	0	0.001	0.219	1	1	0.781	0	0	0.108	0	0.001
3148	2	0.614	0.213	0.943	0.999	0.386	0.787	0.057	0.001	0.226	0.892	1	0.774	0.108	0	0.013	0.051	0.001
17355	2	0.451	0.151	0.276	0.155	0.549	0.849	0.724	0.845	0.164	0.259	0.15	0.836	0.741	0.85	0.013	0.017	0.005
17354	2	0.443	0.168	0.296	0.035	0.557	0.832	0.704	0.965	0.194	0.286	0.033	0.806	0.714	0.967	0.026	0.01	0.002
17352	2	0.456	0.753	0.05	0.031	0.544	0.247	0.95	0.969	0.738	0.098	0.029	0.262	0.902	0.971	0.015	0.048	0.002
159	2	0.707	0.999	0.94	0.983	0.293	0.001	0.06	0.017	1	0.946	0.984	0	0.054	0.016	0.001	0.006	0.001
1932	2	0.62	0.352	0.903	0.999	0.38	0.648	0.097	0.001	0.308	0.891	1	0.692	0.109	0	0.044	0.012	0.001
2485	2	0.208	0.045	0	0.001	0.792	0.955	1	0.999	0.055	0	0	0.945	1	1	0.01	0	0.001
1225	2	0.766	0.999	0.434	0.999	0.234	0.001	0.566	0.001	1	0.464	1	0	0.536	0	0.001	0.03	0.001
3147	2	0.617	0.868	0.996	0.579	0.383	0.132	0.004	0.421	0.863	0.996	0.581	0.137	0.004	0.419	0.005	0	0.002
9603	2	0.706	0.994	0.914	0.999	0.294	0.006	0.086	0.001	0.993	0.917	1	0.007	0.083	0	0.001	0.003	0.001
9605	2	0.495	0.464	0.186	0.88	0.505	0.536	0.814	0.12	0.445	0.225	0.881	0.555	0.775	0.119	0.019	0.039	0.001
9606	2	0.196	0.001	0.008	0.001	0.804	0.999	0.992	0.999	0	0.007	0	1	0.993	1	0.001	0.001	0.001
9607	2	0.629	0.666	0.885	0.996	0.371	0.334	0.115	0.004	0.685	0.854	1	0.315	0.146	0	0.019	0.031	0.004
9609	2	0.485	0.534	0.718	0.026	0.515	0.466	0.282	0.974	0.548	0.693	0.024	0.452	0.307	0.976	0.014	0.025	0.002
9610	2	0.338	0.14	0.047	0.001	0.662	0.86	0.953	0.999	0.137	0.047	0	0.863	0.953	1	0.003	0	0.001
9611	2	0.413	0.138	0.006	0.95	0.587	0.862	0.994	0.05	0.144	0.011	0.952	0.856	0.989	0.048	0.006	0.005	0.002
9612	2	0.58	0.529	0.138	0.998	0.42	0.471	0.862	0.002	0.535	0.162	1	0.465	0.838	0	0.006	0.024	0.002
9614	2	0.631	0.347	0.964	0.999	0.369	0.653	0.036	0.001	0.349	0.96	1	0.651	0.04	0	0.002	0.004	0.001
9615	2	0.331	0.001	0.37	0.118	0.669	0.999	0.63	0.882	0	0.357	0.113	1	0.643	0.887	0.001	0.013	0.005
1963	2	0.395	0.363	0.598	0.002	0.605	0.637	0.402	0.998	0.388	0.601	0	0.612	0.399	1	0.025	0.003	0.002
3341	2	0.248	0.001	0.837	0.001	0.752	0.999	0.163	0.999	0	0.828	0	1	0.172	1	0.001	0.009	0.001
1261	2	0.766	0.999	0.494	0.999	0.234	0.001	0.506	0.001	1	0.511	1	0	0.489	0	0.001	0.017	0.001
1262	2	0.528	0.365	0.916	0.773	0.472	0.635	0.084	0.227	0.363	0.917	0.774	0.637	0.083	0.226	0.002	0.001	0.001
11398	2	0.313	0.068	0.014	0.001	0.687	0.932	0.986	0.999	0.055	0.011	0	0.945	0.989	1	0.013	0.003	0.001
11399	2	0.358	0.03	0.005	0.018	0.642	0.97	0.995	0.982	0.021	0.004	0.017	0.979	0.996	0.983	0.009	0.001	0.001
777	2	0.663	0.955	0.773	0.999	0.337	0.045	0.227	0.001	0.959	0.779	1	0.041	0.221	0	0.004	0.006	0.001
2716	2	0.768	0.703	1	0.999	0.232	0.297	0	0.001	0.705	1	1	0.295	0	0	0.002	0	0.001
1988	2	0.449	0.206	0.434	0.021	0.551	0.794	0.566	0.979	0.197	0.438	0.019	0.803	0.562	0.981	0.009	0.004	0.002
15726	2	0.531	0.918	0.38	0.5	0.469	0.082	0.62	0.5	0.925	0.388	0.5	0.075	0.612	0.5	0.007	0.008	0
282	2	0.627	0.907	0.305	0.999	0.373	0.093	0.695	0.001	0.911	0.299	1	0.089	0.701	0	0.004	0.006	0.001
1451	2	0.24	0.459	0	0.001	0.76	0.541	1	0.999	0.45	0	0	0.55	1	1	0.009	0	0.001
15720	2	0.618	0.507	0.999	0.057	0.382	0.493	0.001	0.943	0.507	1	0.054	0.493	0	0.946	0	0.001	0.003
15721	2	0.219	0.11	0	0.001	0.781	0.89	1	0.999	0.116	0	0	0.884	1	1	0.006	0	0.001
9647	2	0.775	0.834	1	0.999	0.225	0.166	0	0.001	0.829	1	1	0.171	0	0	0.005	0	0.001
17363	2	0.241	0.498	0	0.001	0.759	0.502	1	0.999	0.527	0	0	0.473	1	1	0.029	0	0.001
17367	2	0.21	0.044	0	0.001	0.79	0.956	1	0.999	0.047	0	0	0.953	1	1	0.003	0	0.001
2536	2	0.768	0.999	0.562	0.999	0.232	0.001	0.438	0.001	1	0.575	1	0	0.425	0	0.001	0.013	0.001
1281	2	0.231	0.001	0.383	0.001	0.769	0.999	0.617	0.999	0	0.372	0	1	0.628	1	0.001	0.011	0.001
9648	2	0.692	0.992	0.781	0.999	0.308	0.008	0.219	0.001	1	0.783	1	0	0.217	0	0.008	0.002	0.001
9649	2	0.514	0.789	0.995	0.002	0.486	0.211	0.005	0.998	0.77	0.993	0	0.23	0.007	1	0.019	0.002	0.002
9650	2	0.743	0.999	0.07	0.999	0.257	0.001	0.93	0.001	1	0.073	1	0	0.927	0	0.001	0.003	0.001
9651	2	0.507	0.914	0.203	0.141	0.493	0.086	0.797	0.859	0.91	0.201	0.143	0.09	0.799	0.857	0.004	0.002	0.002
9652	2	0.638	0.998	0.247	0.72	0.362	0.002	0.753	0.28	0.993	0.241	0.718	0.007	0.759	0.282	0.005	0.006	0.002
9653	2	0.418	0.041	0.036	0.629	0.582	0.959	0.964	0.371	0.041	0.036	0.629	0.959	0.964	0.371	0	0	0
2726	2	0.642	0.707	0.91	0.999	0.358	0.293	0.09	0.001	0.716	0.909	1	0.284	0.091	0	0.009	0.001	0.001
9654	2	0.342	0.001	0.535	0.203	0.658	0.999	0.465	0.797	0	0.522	0.204	1	0.478	0.796	0.001	0.013	0.001
9655	2	0.233	0.33	0	0.001	0.767	0.67	1	0.999	0.351	0	0	0.649	1	1	0.021	0	0.001
9656	2	0.753	0.371	1	0.999	0.247	0.629	0	0.001	0.351	1	1	0.649	0	0	0.02	0	0.001
2727	2	0.469	0.223	0.648	0.05	0.531	0.777	0.352	0.95	0.223	0.642	0.048	0.777	0.358	0.952	0	0.006	0.002
2729	2	0.644	0.998	0.83	0.041	0.356	0.002	0.17	0.959	1	0.848	0.034	0	0.152	0.966	0.002	0.018	0.007
253	2	0.358	0.561	0.018	0.003	0.642	0.439	0.982	0.997	0.581	0.018	0	0.419	0.982	1	0.02	0	0.003
9657	2	0.219	0.124	0	0.001	0.781	0.876	1	0.999	0.122	0	0	0.878	1	1	0.002	0	0.001
9659	2	0.624	0.811	0.568	0.998	0.376	0.189	0.432	0.002	0.824	0.562	1	0.176	0.438	0	0.013	0.006	0.002
176	2	0.578	0.803	0.999	0.002	0.422	0.197	0.001	0.998	0.819	1	0	0.181	0	1	0.016	0.001	0.002
794	2	0.756	0.999	0.226	0.999	0.244	0.001	0.774	0.001	1	0.236	1	0	0.764	0	0.001	0.01	0.001
9660	2	0.325	0.149	0	0.193	0.675	0.851	1	0.807	0.135	0	0.194	0.865	1	0.806	0.014	0	0.001
9664	2	0.488	0.875	0.001	0.998	0.512	0.125	0.999	0.002	0.872	0	1	0.128	1	0	0.003	0.001	0.002
9665	2	0.761	0.547	1	0.999	0.239	0.453	0	0.001	0.533	1	1	0.467	0	0	0.014	0	0.001
2539	2	0.613	0.193	0.999	0.259	0.387	0.807	0.001	0.741	0.187	1	0.258	0.813	0	0.742	0.006	0.001	0.001
795	2	0.237	0.391	0	0.001	0.763	0.609	1	0.999	0.375	0	0	0.625	1	1	0.016	0	0.001
2012	2	0.473	0.002	0.999	0.443	0.527	0.998	0.001	0.557	0	1	0	1	0	0	0.002	0.001	0.443	Exotic Malus accessions had a high null allele rate, which is the likely reason for the discordant assignment of allele frequencies for the exotic Malus group/K value.
2013	2	0.317	0.315	0.004	0.001	0.683	0.685	0.996	0.999	0.338	0	0	0.662	1	1	0.023	0.004	0.001
2541	2	0.223	0.167	0	0.001	0.777	0.833	1	0.999	0.176	0	0	0.824	1	1	0.009	0	0.001
2734	2	0.651	0.999	0.001	0.999	0.349	0.001	0.999	0.001	1	0	1	0	1	0	0.001	0.001	0.001
3197	2	0.633	0.999	0.588	0.035	0.367	0.001	0.412	0.965	1	0.602	0.017	0	0.398	0.983	0.001	0.014	0.018
632	2	0.766	0.999	0.463	0.999	0.234	0.001	0.537	0.001	1	0.462	1	0	0.538	0	0.001	0.001	0.001
11732	2	0.801	0.981	1	0.999	0.199	0.019	0	0.001	0.98	1	1	0.02	0	0	0.001	0	0.001
1514	2	0.247	0.001	0.803	0.001	0.753	0.999	0.197	0.999	0	0.814	0	1	0.186	1	0.001	0.011	0.001
1511	2	0.607	0.222	0.909	0.998	0.393	0.778	0.091	0.002	0.216	0.906	1	0.784	0.094	0	0.006	0.003	0.002
338	2	0.768	0.702	1	0.999	0.232	0.298	0	0.001	0.709	1	1	0.291	0	0	0.007	0	0.001
9679	2	0.405	0.421	0.375	0.016	0.595	0.579	0.625	0.984	0.419	0.373	0	0.581	0.627	1	0.002	0.002	0.016
2034	2	0.531	0.72	0.884	0.231	0.469	0.28	0.116	0.769	0.719	0.883	0.196	0.281	0.117	0.804	0.001	0.001	0.035
9677	2	0.526	0.812	0.851	0.082	0.474	0.188	0.149	0.918	0.797	0.844	0.083	0.203	0.156	0.917	0.015	0.007	0.001
9675	2	0.283	0.013	0.007	0.001	0.717	0.987	0.993	0.999	0.014	0.007	0	0.986	0.993	1	0.001	0	0.001
9674	2	0.324	0.107	0	0.317	0.676	0.893	1	0.683	0.108	0	0.288	0.892	1	0.712	0.001	0	0.029
9673	2	0.511	0.998	0.001	0.451	0.489	0.002	0.999	0.549	1	0	0.448	0	1	0.552	0.002	0.001	0.003
9672	2	0.476	0.42	0.468	0.066	0.524	0.58	0.532	0.934	0.412	0.46	0.067	0.588	0.54	0.933	0.008	0.008	0.001
1510	2	0.261	0.001	0.941	0.001	0.739	0.999	0.059	0.999	0	0.938	0	1	0.062	1	0.001	0.003	0.001
15733	2	0.238	0.327	0	0.003	0.762	0.673	1	0.997	0.333	0	0	0.667	1	1	0.006	0	0.003
15732	2	0.252	0.001	0.771	0.003	0.748	0.999	0.229	0.997	0	0.772	0	1	0.228	1	0.001	0.001	0.003
15731	2	0.353	0.645	0.001	0.098	0.647	0.355	0.999	0.902	0.641	0	0.067	0.359	1	0.933	0.004	0.001	0.031
1520	2	0.365	0.001	0.881	0.339	0.635	0.999	0.119	0.661	0	0.883	0.34	1	0.117	0.66	0.001	0.002	0.001
1521	2	0.43	0.727	0.761	0.002	0.57	0.273	0.239	0.998	0.73	0.757	0	0.27	0.243	1	0.003	0.004	0.002
2767	2	0.759	0.999	0.267	0.999	0.241	0.001	0.733	0.001	1	0.243	1	0	0.757	0	0.001	0.024	0.001
2552	2	0.226	0.001	0.291	0.001	0.774	0.999	0.709	0.999	0	0.296	0	1	0.704	1	0.001	0.005	0.001
9688	2	0.766	0.652	1	0.999	0.234	0.348	0	0.001	0.655	1	1	0.345	0	0	0.003	0	0.001
9689	2	0.784	0.999	0.937	0.999	0.216	0.001	0.063	0.001	1	0.942	1	0	0.058	0	0.001	0.005	0.001
9690	2	0.78	0.869	1	0.999	0.22	0.131	0	0.001	0.872	1	1	0.128	0	0	0.003	0	0.001
89	2	0.258	0.773	0	0.001	0.742	0.227	1	0.999	0.787	0	0	0.213	1	1	0.014	0	0.001
17371	2	0.436	0.262	0.131	0.021	0.564	0.738	0.869	0.979	0.253	0.129	0.02	0.747	0.871	0.98	0.009	0.002	0.001
17373	2	0.525	0.734	0.729	0.442	0.475	0.266	0.271	0.558	0.747	0.737	0.431	0.253	0.263	0.569	0.013	0.008	0.011
17374	2	0.187	0.001	0.004	0.001	0.813	0.999	0.996	0.999	0	0.004	0	1	0.996	1	0.001	0	0.001
1298	2	0.346	0.001	0.999	0.001	0.654	0.999	0.001	0.999	0	1	0	1	0	1	0.001	0.001	0.001
9692	2	0.253	0.711	0	0.001	0.747	0.289	1	0.999	0.74	0	0	0.26	1	1	0.029	0	0.001
9695	2	0.234	0.344	0	0.001	0.766	0.656	1	0.999	0.336	0	0	0.664	1	1	0.008	0	0.001
9696	2	0.628	0.635	0.825	0.999	0.372	0.365	0.175	0.001	0.638	0.825	1	0.362	0.175	0	0.003	0	0.001
9697	2	0.787	0.926	1	0.999	0.213	0.074	0	0.001	0.921	1	1	0.079	0	0	0.005	0	0.001
9699	2	0.767	0.999	0.502	0.999	0.233	0.001	0.498	0.001	1	0.507	1	0	0.493	0	0.001	0.005	0.001
9700	2	0.762	0.999	0.365	0.999	0.238	0.001	0.635	0.001	1	0.368	1	0	0.632	0	0.001	0.003	0.001
9701	2	0.252	0.687	0	0.001	0.748	0.313	1	0.999	0.688	0	0	0.312	1	1	0.001	0	0.001
9702	2	0.514	0.288	0.954	0.255	0.486	0.712	0.046	0.745	0.292	0.954	0.269	0.708	0.046	0.731	0.004	0	0.014
9703	2	0.189	0.007	0	0.001	0.811	0.993	1	0.999	0.006	0	0	0.994	1	1	0.001	0	0.001
9705	2	0.772	0.999	0.614	0.999	0.228	0.001	0.386	0.001	1	0.612	1	0	0.388	0	0.001	0.002	0.001
9706	2	0.667	0.999	0.66	0.825	0.333	0.001	0.34	0.175	1	0.668	0.817	0	0.332	0.183	0.001	0.008	0.008
9707	2	0.623	0.037	0.999	0.983	0.377	0.963	0.001	0.017	0.026	1	1	0.974	0	0	0.011	0.001	0.017
9708	2	0.749	0.318	1	0.999	0.251	0.682	0	0.001	0.312	1	1	0.688	0	0	0.006	0	0.001
9709	2	0.223	0.001	0.249	0.001	0.777	0.999	0.751	0.999	0	0.239	0	1	0.761	1	0.001	0.01	0.001
9710	2	0.493	0.701	0.573	0.034	0.507	0.299	0.427	0.966	0.701	0.571	0.033	0.299	0.429	0.967	0	0.002	0.001
76	2	0.187	0.007	0	0.001	0.813	0.993	1	0.999	0.006	0	0	0.994	1	1	0.001	0	0.001
9713	2	0.77	0.999	0.586	0.999	0.23	0.001	0.414	0.001	1	0.579	1	0	0.421	0	0.001	0.007	0.001
1532	2	0.751	0.339	1	0.999	0.249	0.661	0	0.001	0.342	1	1	0.658	0	0	0.003	0	0.001
9716	2	0.22	0.141	0	0.001	0.78	0.859	1	0.999	0.141	0	0	0.859	1	1	0	0	0.001
1300	2	0.231	0.275	0	0.001	0.769	0.725	1	0.999	0.269	0	0	0.731	1	1	0.006	0	0.001
33	2	0.813	0.993	1	0.999	0.187	0.007	0	0.001	0.994	1	1	0.006	0	0	0.001	0	0.001
829	2	0.651	0.962	0.511	0.999	0.349	0.038	0.489	0.001	0.968	0.514	1	0.032	0.486	0	0.006	0.003	0.001
2063	2	0.772	0.754	1	0.999	0.228	0.246	0	0.001	0.756	1	1	0.244	0	0	0.002	0	0.001
830	2	0.77	0.999	0.619	0.999	0.23	0.001	0.381	0.001	1	0.625	1	0	0.375	0	0.001	0.006	0.001
9717	2	0.32	0.316	0	0.017	0.68	0.684	1	0.983	0.327	0	0	0.673	1	1	0.011	0	0.017
9718	2	0.245	0.565	0	0.001	0.755	0.435	1	0.999	0.558	0	0	0.442	1	1	0.007	0	0.001
9719	2	0.216	0.087	0	0.001	0.784	0.913	1	0.999	0.091	0	0	0.909	1	1	0.004	0	0.001
9720	2	0.386	0.209	0.004	0.085	0.614	0.791	0.996	0.915	0.208	0.004	0.083	0.792	0.996	0.917	0.001	0	0.002
9721	2	0.749	0.319	1	0.999	0.251	0.681	0	0.001	0.312	1	1	0.688	0	0	0.007	0	0.001
9722	2	0.431	0.805	0.014	0.274	0.569	0.195	0.986	0.726	0.805	0.014	0	0.195	0.986	0	0	0	0.274	Exotic Malus accessions had a high null allele rate, which is the likely reason for the discordant assignment of allele frequencies for the exotic Malus group/K value.
2070	2	0.361	0.554	0.001	0.456	0.639	0.446	0.999	0.544	0.552	0	0.441	0.448	1	0.559	0.002	0.001	0.015
1304	2	0.352	0.253	0.001	0.828	0.648	0.747	0.999	0.172	0.26	0	0.833	0.74	1	0.167	0.007	0.001	0.005
9724	2	0.356	0.519	0.001	0.415	0.644	0.481	0.999	0.585	0.519	0	0.4	0.481	1	0.6	0	0.001	0.015
2071	2	0.22	0.001	0.09	0.001	0.78	0.999	0.91	0.999	0	0.071	0	1	0.929	1	0.001	0.019	0.001
9725	2	0.759	0.494	1	0.999	0.241	0.506	0	0.001	0.5	1	1	0.5	0	0	0.006	0	0.001
9726	2	0.46	0.38	0.436	0.019	0.54	0.62	0.564	0.981	0.39	0.439	0.018	0.61	0.561	0.982	0.01	0.003	0.001
9727	2	0.239	0.408	0	0.001	0.761	0.592	1	0.999	0.403	0	0	0.597	1	1	0.005	0	0.001
91	2	0.252	0.704	0	0.001	0.748	0.296	1	0.999	0.695	0	0	0.305	1	1	0.009	0	0.001
2072	2	0.319	0.001	0.454	0.017	0.681	0.999	0.546	0.983	0	0.461	0	1	0.539	1	0.001	0.007	0.017
9731	2	0.224	0.171	0	0.001	0.776	0.829	1	0.999	0.169	0	0	0.831	1	1	0.002	0	0.001
9732	2	0.223	0.145	0	0.001	0.777	0.855	1	0.999	0.132	0	0	0.868	1	1	0.013	0	0.001
9733	2	0.344	0.167	0.059	0.001	0.656	0.833	0.941	0.999	0.155	0.057	0	0.845	0.943	1	0.012	0.002	0.001
9734	2	0.23	0.001	0.311	0.001	0.77	0.999	0.689	0.999	0.02	0.307	0	0.98	0.693	1	0.019	0.004	0.001
9735	2	0.617	0.637	0.693	0.998	0.383	0.363	0.307	0.002	0.633	0.693	1	0.367	0.307	0	0.004	0	0.002
2565	2	0.418	0.045	0.334	0.02	0.582	0.955	0.666	0.98	0.063	0.325	0.019	0.938	0.675	0.981	0.018	0.009	0.001
2086	2	0.452	0.002	0.999	0.019	0.548	0.998	0.001	0.981	0.02	1	0.018	0.98	0	0.982	0.018	0.001	0.001
9736	2	0.758	0.999	0.274	0.999	0.242	0.001	0.726	0.001	1	0.261	1	0	0.739	0	0.001	0.013	0.001
9737	2	0	0	0	0	1	1	1	1	0	0	0	1	1	1	0	0	0
9738	2	0.776	0.83	1	0.999	0.224	0.17	0	0.001	0.833	1	1	0.167	0	0	0.003	0	0.001
9739	2	0.324	0.001	0.248	0.107	0.676	0.999	0.752	0.893	0	0.25	0.093	1	0.75	0.907	0.001	0.002	0.014
9742	2	0.337	0.435	0.001	0.049	0.663	0.565	0.999	0.951	0.439	0	0.05	0.561	1	0.95	0.004	0.001	0.001
9744	2	0.756	0.443	1	0.999	0.244	0.557	0	0.001	0.453	1	1	0.547	0	0	0.01	0	0.001
571	2	0.639	0.908	0.535	0.999	0.361	0.092	0.465	0.001	0.92	0.539	1	0.08	0.461	0	0.012	0.004	0.001
15737	2	0.364	0.452	0.001	0.767	0.636	0.548	0.999	0.233	0.453	0	0.759	0.547	1	0.241	0.001	0.001	0.008
15738	2	0.652	0.999	0.001	0.999	0.348	0.001	0.999	0.001	1	0	1	0	1	0	0.001	0.001	0.001
15739	2	0.523	0.2	0.999	0.002	0.477	0.8	0.001	0.998	0.2	1	0	0.8	0	1	0	0.001	0.002
860	2	0.756	0.478	1	0.999	0.244	0.522	0	0.001	0.48	1	1	0.52	0	0	0.002	0	0.001
15090	2	0.305	0.001	0.069	0.065	0.695	0.999	0.931	0.935	0	0.065	0.067	1	0.935	0.933	0.001	0.004	0.002
15089	2	0.458	0.002	0.999	0.035	0.542	0.998	0.001	0.965	0	1	0.034	1	0	0.966	0.002	0.001	0.001
15088	2	0.781	0.997	0.984	0.999	0.219	0.003	0.016	0.001	1	0.993	1	0	0.007	0	0.003	0.009	0.001
15086	2	0.22	0.126	0	0.001	0.78	0.874	1	0.999	0.12	0	0	0.88	1	1	0.006	0	0.001
15084	2	0.235	0.366	0	0.001	0.765	0.634	1	0.999	0.375	0	0	0.625	1	1	0.009	0	0.001
15083	2	0.265	0.001	0.964	0.001	0.735	0.999	0.036	0.999	0	0.968	0	1	0.032	1	0.001	0.004	0.001
15082	2	0.267	0.83	0	0.002	0.733	0.17	1	0.998	0.836	0	0	0.164	1	1	0.006	0	0.002
9749	2	0.431	0.002	0.401	0.998	0.569	0.998	0.599	0.002	0	0.395	1	1	0.605	0	0.002	0.006	0.002
9750	2	0.468	0.712	0.001	0.998	0.532	0.288	0.999	0.002	0.717	0	1	0.283	1	0	0.005	0.001	0.002
9751	2	0.667	0.252	1	0.668	0.333	0.748	0	0.332	0.243	1	0	0.757	0	0	0.009	0	0.668	Exotic Malus accessions had a high null allele rate, which is the likely reason for the discordant assignment of allele frequencies for the exotic Malus group/K value.
9752	2	0.295	0.06	0	0.018	0.705	0.94	1	0.982	0.058	0	0.017	0.942	1	0.983	0.002	0	0.001
9754	2	0.769	0.999	0.598	0.999	0.231	0.001	0.402	0.001	1	0.604	1	0	0.396	0	0.001	0.006	0.001
9756	2	0.77	0.994	0.988	0.999	0.23	0.006	0.012	0.001	1	0.996	1	0	0.004	0	0.006	0.008	0.001
9757	2	0.335	0.001	0.626	0.041	0.665	0.999	0.374	0.959	0	0.627	0.045	1	0.373	0.955	0.001	0.001	0.004
868	2	0.623	0.002	0.999	0.999	0.377	0.998	0.001	0.001	0	1	1	1	0	0	0.002	0.001	0.001
2099	2	0.652	0.999	0.001	0.999	0.348	0.001	0.999	0.001	1	0	1	0	1	0	0.001	0.001	0.001
9758	2	0.778	0.999	0.82	0.999	0.222	0.001	0.18	0.001	1	0.83	1	0	0.17	0	0.001	0.01	0.001
9759	2	0.219	0.001	0.093	0.001	0.781	0.999	0.907	0.999	0	0.076	0	1	0.924	1	0.001	0.017	0.001
9760	2	0.751	0.322	1	0.999	0.249	0.678	0	0.001	0.308	1	1	0.692	0	0	0.014	0	0.001
9761	2	0.337	0.013	0.677	0.001	0.663	0.987	0.323	0.999	0.014	0.667	0	0.986	0.333	1	0.001	0.01	0.001
9762	2	0.224	0.184	0	0.001	0.776	0.816	1	0.999	0.188	0	0	0.812	1	1	0.004	0	0.001
9763	2	0.509	0.17	0.579	0.982	0.491	0.83	0.421	0.018	0.164	0.572	0.982	0.836	0.428	0.018	0.006	0.007	0
9764	2	0.769	0.999	0.579	0.999	0.231	0.001	0.421	0.001	1	0.594	1	0	0.406	0	0.001	0.015	0.001
9765	2	0.775	0.999	0.752	0.999	0.225	0.001	0.248	0.001	1	0.761	1	0	0.239	0	0.001	0.009	0.001
9766	2	0.349	0.001	0.999	0.001	0.651	0.999	0.001	0.999	0	1	0	1	0	1	0.001	0.001	0.001
9772	2	0.227	0.001	0.33	0.001	0.773	0.999	0.67	0.999	0	0.34	0	1	0.66	1	0.001	0.01	0.001
9773	2	0.423	0.632	0.008	0.02	0.577	0.368	0.992	0.98	0.627	0.007	0.021	0.373	0.993	0.979	0.005	0.001	0.001
9774	2	0.245	0.001	0.766	0.001	0.755	0.999	0.234	0.999	0	0.772	0	1	0.228	1	0.001	0.006	0.001
9775	2	0.301	0.061	0.001	0.021	0.699	0.939	0.999	0.979	0.044	0	0.022	0.956	1	0.978	0.017	0.001	0.001
1576	2	0.502	0.942	0.001	0.997	0.498	0.058	0.999	0.003	0.938	0	1	0.062	1	0	0.004	0.001	0.003
1577	2	0.77	0.999	0.682	0.999	0.23	0.001	0.318	0.001	1	0.699	1	0	0.301	0	0.001	0.017	0.001
2111	2	0.284	0.011	0.002	0.038	0.716	0.989	0.998	0.962	0	0	0	1	1	1	0.011	0.002	0.038
2816	2	0.229	0.001	0.326	0.001	0.771	0.999	0.674	0.999	0	0.304	0	1	0.696	1	0.001	0.022	0.001
6306	2	0.341	0.915	0.003	0.002	0.659	0.085	0.997	0.998	0.905	0	0	0.095	1	1	0.01	0.003	0.002
6307	2	0.33	0.001	0.46	0.072	0.67	0.999	0.54	0.928	0	0.457	0.08	1	0.543	0.92	0.001	0.003	0.008
6308	2	0.257	0.774	0	0.001	0.743	0.226	1	0.999	0.767	0	0	0.233	1	1	0.007	0	0.001
6309	2	0.206	0.001	0.028	0.001	0.794	0.999	0.972	0.999	0	0.025	0	1	0.975	1	0.001	0.003	0.001
6310	2	0.319	0.001	0.44	0.017	0.681	0.999	0.56	0.983	0	0.449	0	1	0.551	1	0.001	0.009	0.017
6311	2	0.23	0.001	0.454	0.001	0.77	0.999	0.546	0.999	0	0.453	0	1	0.547	1	0.001	0.001	0.001
9102	2	0.249	0.001	0.55	0.009	0.751	0.999	0.45	0.991	0	0.556	0.3	1	0.444	0.7	0.001	0.006	0.291	Exotic Malus accessions had a high null allele rate, which is the likely reason for the discordant assignment of allele frequencies for the exotic Malus group/K value.
9783	2	0.227	0.239	0	0.001	0.773	0.761	1	0.999	0.247	0	0	0.753	1	1	0.008	0	0.001
9784	2	0.234	0.001	0.438	0.001	0.766	0.999	0.562	0.999	0	0.447	0	1	0.553	1	0.001	0.009	0.001
9785	2	0.504	0.712	0.559	0.135	0.496	0.288	0.441	0.865	0.702	0.556	0.107	0.298	0.444	0.893	0.01	0.003	0.028
2579	2	0.233	0.001	0.44	0.001	0.767	0.999	0.56	0.999	0	0.446	0	1	0.554	1	0.001	0.006	0.001
2823	2	0.252	0.001	0.884	0.001	0.748	0.999	0.116	0.999	0	0.885	0	1	0.115	1	0.001	0.001	0.001
9787	2	0.453	0.546	0.001	0.998	0.547	0.454	0.999	0.002	0.548	0	1	0.452	1	0	0.002	0.001	0.002
884	2	0.596	0.282	0.999	0.018	0.404	0.718	0.001	0.982	0.285	1	0.018	0.715	0	0.982	0.003	0.001	0
2825	2	0.4	0.521	0.472	0.002	0.6	0.479	0.528	0.998	0.514	0.464	0	0.486	0.536	1	0.007	0.008	0.002
2131	2	0.545	0.204	0.078	0.998	0.455	0.796	0.922	0.002	0.185	0.072	1	0.815	0.928	0	0.019	0.006	0.002
1590	2	0.651	0.999	0.001	0.999	0.349	0.001	0.999	0.001	1	0	1	0	1	0	0.001	0.001	0.001
1591	2	0.439	0.371	0.001	0.998	0.561	0.629	0.999	0.002	0.384	0	1	0.616	1	0	0.013	0.001	0.002
2827	2	0.627	0.002	0.999	0.999	0.373	0.998	0.001	0.001	0	1	1	1	0	0	0.002	0.001	0.001
9790	2	0.766	0.999	0.56	0.999	0.234	0.001	0.44	0.001	1	0.557	1	0	0.443	0	0.001	0.003	0.001
9791	2	0.473	0.023	0.999	0.002	0.527	0.977	0.001	0.998	0.027	0.921	0	0.973	0.079	1	0.004	0.078	0.002
9794	2	0.459	0.047	0.766	0.193	0.541	0.953	0.234	0.807	0.054	0.704	0.196	0.946	0.296	0.804	0.007	0.062	0.003
15751	2	0.367	0.001	0.962	0.074	0.633	0.999	0.038	0.926	0	0.896	0.071	1	0.104	0.929	0.001	0.066	0.003
15750	2	0.533	0.999	0.001	0.557	0.467	0.001	0.999	0.443	1	0.082	0	0	0.918	0	0.001	0.081	0.557	Exotic Malus accessions had a high null allele rate, which is the likely reason for the discordant assignment of allele frequencies for the exotic Malus group/K value.
9796	2	0.808	0.999	1	0.967	0.192	0.001	0	0.033	1	1	0.968	0	0	0.032	0.001	0	0.001
9797	2	0.579	0.058	0.871	0.998	0.421	0.942	0.129	0.002	0.061	0.796	1	0.939	0.204	0	0.003	0.075	0.002
887	2	0.344	0.001	0.999	0.001	0.656	0.999	0.001	0.999	0	0.917	0	1	0.083	1	0.001	0.082	0.001
9798	2	0.228	0.003	0.001	0.406	0.772	0.997	0.999	0.594	0	0	0	1	1	0	0.003	0.001	0.406	Exotic Malus accessions had a high null allele rate, which is the likely reason for the discordant assignment of allele frequencies for the exotic Malus group/K value.
888	2	0.795	0.97	1	0.999	0.205	0.03	0	0.001	0.966	1	1	0.034	0	0	0.004	0	0.001
9799	2	0.774	0.999	0.735	0.999	0.226	0.001	0.265	0.001	1	0.732	1	0	0.268	0	0.001	0.003	0.001
9800	2	0.227	0.001	0.304	0.001	0.773	0.999	0.696	0.999	0	0.3	0	1	0.7	1	0.001	0.004	0.001
9801	2	0.746	0.266	1	0.999	0.254	0.734	0	0.001	0.27	1	1	0.73	0	0	0.004	0	0.001
2134	2	0.652	0.999	0.001	0.999	0.348	0.001	0.999	0.001	1	0	1	0	1	0	0.001	0.001	0.001
3226	2	0.746	0.27	1	0.999	0.254	0.73	0	0.001	0.27	1	1	0.73	0	0	0	0	0.001
889	2	0.762	0.597	1	0.999	0.238	0.403	0	0.001	0.601	1	1	0.399	0	0	0.004	0	0.001
241	2	0.76	0.999	0.32	0.999	0.24	0.001	0.68	0.001	1	0.332	1	0	0.668	0	0.001	0.012	0.001
1592	2	0.223	0.157	0	0.001	0.777	0.843	1	0.999	0.162	0	0	0.838	1	1	0.005	0	0.001
2830	2	0.681	0.008	0.999	0.999	0.319	0.992	0.001	0.001	0.007	1	1	0.993	0	0	0.001	0.001	0.001
897	2	0.774	0.999	0.724	0.999	0.226	0.001	0.276	0.001	1	0.741	1	0	0.259	0	0.001	0.017	0.001
9802	2	0.349	0.001	0.999	0.001	0.651	0.999	0.001	0.999	0	1	0	1	0	1	0.001	0.001	0.001
9807	2	0.247	0.634	0	0.001	0.753	0.366	1	0.999	0.646	0	0	0.354	1	1	0.012	0	0.001
9808	2	0.775	0.999	0.739	0.999	0.225	0.001	0.261	0.001	1	0.759	1	0	0.241	0	0.001	0.02	0.001
9809	2	0.331	0.001	0.732	0.017	0.669	0.999	0.268	0.983	0	0.732	0	1	0.268	1	0.001	0	0.017
9810	2	0.227	0.001	0.148	0.002	0.773	0.999	0.852	0.998	0	0.143	0	1	0.857	1	0.001	0.005	0.002
9840	2	0.196	0.001	0	0.113	0.804	0.999	1	0.887	0	0	0.125	1	1	0.875	0.001	0	0.012
9841	2	0.78	0.999	0.867	0.999	0.22	0.001	0.133	0.001	1	0.866	1	0	0.134	0	0.001	0.001	0.001
9842	2	0.23	0.001	0.387	0.001	0.77	0.999	0.613	0.999	0	0.369	0	1	0.631	1	0.001	0.018	0.001
9844	2	0.813	0.999	0.996	0.999	0.187	0.001	0.004	0.001	1	0.996	1	0	0.004	0	0.001	0	0.001
915	2	0.687	0.999	0.918	0.895	0.313	0.001	0.082	0.105	1	0.927	0.881	0	0.073	0.119	0.001	0.009	0.014
9846	2	0.232	0.001	0.452	0.001	0.768	0.999	0.548	0.999	0	0.45	0	1	0.55	1	0.001	0.002	0.001
9847	2	0.351	0.001	0.999	0.001	0.649	0.999	0.001	0.999	0	1	0	1	0	1	0.001	0.001	0.001
9848	2	0.227	0.001	0.234	0.001	0.773	0.999	0.766	0.999	0	0.232	0	1	0.768	1	0.001	0.002	0.001
477	2	0.276	0.562	0.002	0.001	0.724	0.438	0.998	0.999	0.576	0	0	0.424	1	1	0.014	0.002	0.001
9851	2	0.432	0.072	0.269	0.066	0.568	0.928	0.731	0.934	0.063	0.264	0.054	0.938	0.736	0.946	0.009	0.005	0.012
9853	2	0.772	0.999	0.654	0.999	0.228	0.001	0.346	0.001	1	0.659	1	0	0.341	0	0.001	0.005	0.001
16191	2	0.77	0.999	0.571	0.999	0.23	0.001	0.429	0.001	1	0.56	1	0	0.44	0	0.001	0.011	0.001
16190	2	0.615	0.999	0.182	0.051	0.385	0.001	0.818	0.949	1	0.188	0.054	0	0.812	0.946	0.001	0.006	0.003
16189	2	0.754	0.999	0.182	0.999	0.246	0.001	0.818	0.001	1	0.188	1	0	0.812	0	0.001	0.006	0.001
16188	2	0.779	0.998	0.919	0.999	0.221	0.002	0.081	0.001	1	0.944	1	0	0.056	0	0.002	0.025	0.001
9893	2	0.316	0.002	0.108	0.064	0.684	0.998	0.892	0.936	0	0.084	0.077	1	0.916	0.923	0.002	0.024	0.013
9891	2	0.452	0.002	0.731	0.998	0.548	0.998	0.269	0.002	0	0.723	1	1	0.277	0	0.002	0.008	0.002
9890	2	0.218	0.001	0.136	0.001	0.782	0.999	0.864	0.999	0	0.142	0	1	0.858	1	0.001	0.006	0.001
9889	2	0.751	0.999	0.163	0.999	0.249	0.001	0.837	0.001	1	0.169	1	0	0.831	0	0.001	0.006	0.001
943	2	0.532	0.923	0.365	0.534	0.468	0.077	0.635	0.466	0.931	0.367	0.6	0.069	0.633	0.4	0.008	0.002	0.066
2879	2	0.762	0.597	1	0.999	0.238	0.403	0	0.001	0.603	1	1	0.397	0	0	0.006	0	0.001
9887	2	0.354	0.334	0.001	0.69	0.646	0.666	0.999	0.31	0.336	0	0.685	0.664	1	0.315	0.002	0.001	0.005
9886	2	0.308	0.001	0.126	0.034	0.692	0.999	0.874	0.966	0	0.123	0	1	0.877	1	0.001	0.003	0.034
9860	2	0.593	0.999	0.894	0.002	0.407	0.001	0.106	0.998	1	0.888	0	0	0.112	1	0.001	0.006	0.002
9861	2	0.266	0.002	0.871	0.001	0.734	0.998	0.129	0.999	0	0.863	0	1	0.137	1	0.002	0.008	0.001
9862	2	0.329	0.001	0.24	0.215	0.671	0.999	0.76	0.785	0	0.234	0.185	1	0.766	0.815	0.001	0.006	0.03
9863	2	0.323	0.001	0.358	0.041	0.677	0.999	0.642	0.959	0	0.359	0	1	0.641	1	0.001	0.001	0.041
9864	2	0.772	0.999	0.641	0.999	0.228	0.001	0.359	0.001	1	0.637	1	0	0.363	0	0.001	0.004	0.001
9866	2	0.204	0.002	0.007	0.001	0.796	0.998	0.993	0.999	0	0.004	0	1	0.996	1	0.002	0.003	0.001
9867	2	0.243	0.001	0.703	0.001	0.757	0.999	0.297	0.999	0	0.711	0	1	0.289	1	0.001	0.008	0.001
9868	2	0.261	0.001	0.94	0.001	0.739	0.999	0.06	0.999	0	0.954	0	1	0.046	1	0.001	0.014	0.001
9869	2	0.38	0.323	0.347	0.001	0.62	0.677	0.653	0.999	0.322	0.346	0	0.678	0.654	1	0.001	0.001	0.001
5342	2	0.223	0.001	0.189	0.001	0.777	0.999	0.811	0.999	0	0.174	0	1	0.826	1	0.001	0.015	0.001
5343	2	0.215	0.001	0.056	0.001	0.785	0.999	0.944	0.999	0	0.043	0	1	0.957	1	0.001	0.013	0.001
5345	2	0.234	0.373	0	0.001	0.766	0.627	1	0.999	0.378	0	0	0.622	1	1	0.005	0	0.001
5346	2	0.219	0.001	0.165	0.001	0.781	0.999	0.835	0.999	0	0.149	0	1	0.851	1	0.001	0.016	0.001
5349	2	0.766	0.999	0.462	0.999	0.234	0.001	0.538	0.001	1	0.454	1	0	0.546	0	0.001	0.008	0.001
9901	2	0.377	0.998	0.001	0.002	0.623	0.002	0.999	0.998	1	0	0	0	1	1	0.002	0.001	0.002
9903	2	0.8	0.989	0.998	0.999	0.2	0.011	0.002	0.001	1	1	1	0	0	0	0.011	0.002	0.001
9904	2	0.641	0.004	0.999	0.999	0.359	0.996	0.001	0.001	0.02	1	1	0.98	0	0	0.016	0.001	0.001
1645	2	0.476	0.004	0.807	0.998	0.524	0.996	0.193	0.002	0.02	0.806	1	0.98	0.194	0	0.016	0.001	0.002
9905	2	0.377	0.998	0.001	0.002	0.623	0.002	0.999	0.998	0.993	0	0	0.007	1	1	0.005	0.001	0.002
9906	2	0.378	0.008	0.071	0.051	0.622	0.992	0.929	0.949	0.007	0.074	0.056	0.993	0.926	0.944	0.001	0.003	0.005
9907	2	0	0	0	0	1	1	1	1	0	0	0	1	1	1	0	0	0
1349	2	0.346	0.001	0.999	0.001	0.654	0.999	0.001	0.999	0	1	0	1	0	1	0.001	0.001	0.001
9910	2	0.773	0.999	0.628	0.999	0.227	0.001	0.372	0.001	1	0.618	1	0	0.382	0	0.001	0.01	0.001
9911	2	0.299	0.001	0.56	0.279	0.701	0.999	0.44	0.721	0	0.562	0	1	0.438	0	0.001	0.002	0.279	Exotic Malus accessions had a high null allele rate, which is the likely reason for the discordant assignment of allele frequencies for the exotic Malus group/K value.
1350	2	0.341	0.001	0.405	0.388	0.659	0.999	0.595	0.612	0	0.402	0.415	1	0.598	0.585	0.001	0.003	0.027
2901	2	0.78	0.863	1	0.999	0.22	0.137	0	0.001	0.851	1	1	0.149	0	0	0.012	0	0.001
2203	2	0.213	0.001	0.091	0.001	0.787	0.999	0.909	0.999	0	0.096	0	1	0.904	1	0.001	0.005	0.001
218	2	0.229	0.223	0	0.001	0.771	0.777	1	0.999	0.243	0	0	0.757	1	1	0.02	0	0.001
3351	2	0.209	0.001	0	0.676	0.791	0.999	1	0.324	0	0	0.677	1	1	0.323	0.001	0	0.001
3349	2	0.801	0.999	1	0.767	0.199	0.001	0	0.233	1	1	0.767	0	0	0.233	0.001	0	0
3350	2	0.258	0.001	0	0.997	0.742	0.999	1	0.003	0	0	1	1	1	0	0.001	0	0.003
3357	2	0.214	0.001	0.052	0.001	0.786	0.999	0.948	0.999	0	0.04	0	1	0.96	1	0.001	0.012	0.001
15757	2	0.294	0.589	0.002	0.002	0.706	0.411	0.998	0.998	0.573	0	0	0.427	1	1	0.016	0.002	0.002
15756	2	0.605	0.356	0.758	0.998	0.395	0.644	0.242	0.002	0.353	0.757	1	0.647	0.243	0	0.003	0.001	0.002
489	2	0.245	0.47	0	0.002	0.755	0.53	1	0.998	0.473	0	0	0.527	1	1	0.003	0	0.002
17487	2	0.651	0.999	0.001	0.999	0.349	0.001	0.999	0.001	1	0	1	0	1	0	0.001	0.001	0.001
17486	2	0.752	0.393	1	0.999	0.248	0.607	0	0.001	0.38	1	1	0.62	0	0	0.013	0	0.001
17484	2	0.624	0.002	0.999	0.999	0.376	0.998	0.001	0.001	0	1	1	1	0	0	0.002	0.001	0.001
517	2	0.221	0.137	0	0.001	0.779	0.863	1	0.999	0.14	0	0	0.86	1	1	0.003	0	0.001
9956	2	0.22	0.145	0	0.001	0.78	0.855	1	0.999	0.149	0	0	0.851	1	1	0.004	0	0.001
9955	2	0.387	0.962	0.001	0.05	0.613	0.038	0.999	0.95	0.967	0	0	0.033	1	1	0.005	0.001	0.05
9954	2	0.414	0.138	0.001	0.997	0.586	0.862	0.999	0.003	0.14	0	1	0.86	1	0	0.002	0.001	0.003
9953	2	0.22	0.001	0.173	0.001	0.78	0.999	0.827	0.999	0	0.169	0	1	0.831	1	0.001	0.004	0.001
5264	2	0.284	0.86	0	0.016	0.716	0.14	1	0.984	0.867	0	0	0.133	1	1	0.007	0	0.016
1662	2	0.263	0.001	0.957	0.001	0.737	0.999	0.043	0.999	0	0.96	0	1	0.04	1	0.001	0.003	0.001
446	2	0.757	0.482	1	0.999	0.243	0.518	0	0.001	0.473	1	1	0.527	0	0	0.009	0	0.001
2618	2	0.721	0.059	1	0.999	0.279	0.941	0	0.001	0.06	1	1	0.94	0	0	0.001	0	0.001
690	2	0.767	0.999	0.487	0.999	0.233	0.001	0.513	0.001	1	0.491	1	0	0.509	0	0.001	0.004	0.001
16320	2	0.243	0.002	0.52	0.001	0.757	0.998	0.48	0.999	0	0.496	0	1	0.504	1	0.002	0.024	0.001
12281	2	0.423	0.259	0.018	0.429	0.577	0.741	0.982	0.571	0.253	0.014	0	0.747	0.986	0	0.006	0.004	0.429	Exotic Malus accessions had a high null allele rate, which is the likely reason for the discordant assignment of allele frequencies for the exotic Malus group/K value.
12280	2	0.625	0.002	0.999	0.998	0.375	0.998	0.001	0.002	0	1	1	1	0	0	0.002	0.001	0.002
12279	2	0.232	0.001	0.44	0.001	0.768	0.999	0.56	0.999	0	0.435	0	1	0.565	1	0.001	0.005	0.001
9927	2	0.804	0.999	0.989	0.999	0.196	0.001	0.011	0.001	1	0.989	1	0	0.011	0	0.001	0	0.001
1668	2	0.237	0.001	0.504	0.001	0.763	0.999	0.496	0.999	0	0.515	0	1	0.485	1	0.001	0.011	0.001
9928	2	0.725	0.073	1	0.999	0.275	0.927	0	0.001	0.061	1	1	0.939	0	0	0.012	0	0.001
9929	2	0.767	0.911	1	0.974	0.233	0.089	0	0.026	0.918	1	1	0.082	0	0	0.007	0	0.026
53	2	0.555	0.555	0.999	0.002	0.445	0.445	0.001	0.998	0.561	1	0	0.439	0	1	0.006	0.001	0.002
2221	2	0.247	0.615	0	0.001	0.753	0.385	1	0.999	0.637	0	0	0.363	1	1	0.022	0	0.001
2222	2	0.209	0.001	0.043	0.001	0.791	0.999	0.957	0.999	0	0.043	0	1	0.957	1	0.001	0	0.001
9940	2	0.791	0.999	0.948	0.999	0.209	0.001	0.052	0.001	1	0.956	1	0	0.044	0	0.001	0.008	0.001
9942	2	0.379	0.998	0.001	0.001	0.621	0.002	0.999	0.999	1	0.09	0	0	0.91	1	0.002	0.089	0.001
9943	2	0.728	0.094	1	0.999	0.272	0.906	0	0.001	0.103	0.914	1	0.897	0.086	0	0.009	0.086	0.001
9944	2	0.233	0.223	0.001	0.001	0.767	0.777	0.999	0.999	0.103	0.09	0	0.897	0.91	1	0.12	0.089	0.001
9945	2	0.743	0.999	0.051	0.999	0.257	0.001	0.949	0.001	1	0.129	1	0	0.871	0	0.001	0.078	0.001
9947	2	0.22	0.131	0	0.001	0.78	0.869	1	0.999	0.129	0	0	0.871	1	1	0.002	0	0.001
999	2	0.287	0.961	0	0.001	0.713	0.039	1	0.999	0.953	0	0	0.047	1	1	0.008	0	0.001
9948	2	0.438	0.958	0.001	0.976	0.562	0.042	0.999	0.024	0.953	0	0.984	0.047	1	0.016	0.005	0.001	0.008
9951	2	0.345	0.001	0.999	0.001	0.655	0.999	0.001	0.999	0	1	0	1	0	1	0.001	0.001	0.001
9952	2	0.773	0.786	1	0.999	0.227	0.214	0	0.001	0.8	1	1	0.2	0	0	0.014	0	0.001
998	2	0.753	0.41	1	0.999	0.247	0.59	0	0.001	0.38	1	1	0.62	0	0	0.03	0	0.001
2923	2	0.755	0.999	0.246	0.999	0.245	0.001	0.754	0.001	1	0.183	1	0	0.817	0	0.001	0.063	0.001
2924	2	0.78	0.999	0.857	0.999	0.22	0.001	0.143	0.001	1	0.893	1	0	0.107	0	0.001	0.036	0.001
695	2	0.372	0.998	0.001	0.001	0.628	0.002	0.999	0.999	0.993	0	0	0.007	1	1	0.005	0.001	0.001
2231	2	0.228	0.001	0.314	0.001	0.772	0.999	0.686	0.999	0	0.317	0	1	0.683	1	0.001	0.003	0.001
1001	2	0.785	0.912	1	0.999	0.215	0.088	0	0.001	0.913	1	1	0.087	0	0	0.001	0	0.001
3259	2	0.78	0.999	0.817	0.999	0.22	0.001	0.183	0.001	1	0.831	1	0	0.169	0	0.001	0.014	0.001
9986	2	0.342	0.282	0.025	0.001	0.658	0.718	0.975	0.999	0.273	0.014	0	0.727	0.986	1	0.009	0.011	0.001
9987	2	0.472	0.02	0.999	0.002	0.528	0.98	0.001	0.998	0.02	1	0	0.98	0	1	0	0.001	0.002
9989	2	0.211	0.001	0.083	0.001	0.789	0.999	0.917	0.999	0	0.086	0	1	0.914	1	0.001	0.003	0.001
9990	2	0.324	0.001	0.083	0.468	0.676	0.999	0.917	0.532	0	0.072	0.478	1	0.928	0.522	0.001	0.011	0.01
1381	2	0.367	0.001	0.688	0.792	0.633	0.999	0.312	0.208	0	0.67	0.815	1	0.33	0.185	0.001	0.018	0.023
1382	2	0.327	0.014	0.156	0.011	0.673	0.986	0.844	0.989	0.013	0.158	0	0.987	0.842	1	0.001	0.002	0.011
1036	2	0.74	0.999	0.082	0.998	0.26	0.001	0.918	0.002	1	0.109	1	0	0.891	0	0.001	0.027	0.002
2271	2	0.516	0.137	0.999	0.002	0.484	0.863	0.001	0.998	0.1	1	0	0.9	0	1	0.037	0.001	0.002
10003	2	0.519	0.648	0.378	0.911	0.481	0.352	0.622	0.089	0.633	0.397	0.903	0.367	0.603	0.097	0.015	0.019	0.008
10005	2	0.47	0.61	0.001	0.998	0.53	0.39	0.999	0.002	0.52	0.158	1	0.48	0.842	0	0.09	0.157	0.002
10006	2	0.625	0.382	0.999	0.367	0.375	0.618	0.001	0.633	0.48	0.838	0.482	0.52	0.162	0.518	0.098	0.161	0.115
2278	2	0.533	0.345	0.999	0.002	0.467	0.655	0.001	0.998	0.427	0.846	0	0.573	0.154	1	0.082	0.153	0.002
2963	2	0.393	0.655	0.001	0.96	0.607	0.345	0.999	0.04	0.573	0.154	0.952	0.427	0.846	0.048	0.082	0.153	0.008
2279	2	0.224	0.001	0.216	0.001	0.776	0.999	0.784	0.999	0	0.165	0	1	0.835	1	0.001	0.051	0.001
1723	2	0.517	0.237	0.944	0.582	0.483	0.763	0.056	0.418	0.281	0.813	0.726	0.719	0.188	0.274	0.044	0.131	0.144
15778	2	0.328	0.24	0.001	0.071	0.672	0.76	0.999	0.929	0.287	0	0.086	0.713	1	0.914	0.047	0.001	0.015
10017	2	0.724	0.079	0.999	0.999	0.276	0.921	0.001	0.001	0.148	0.87	1	0.852	0.13	0	0.069	0.129	0.001
10018	2	0.545	0.998	0.255	0.004	0.455	0.002	0.745	0.996	0.96	0.353	0	0.04	0.647	1	0.038	0.098	0.004
10019	2	0.187	0.001	0	0.02	0.813	0.999	1	0.98	0	0	0.026	1	1	0.974	0.001	0	0.006
10021	2	0.755	0.512	1	0.999	0.245	0.488	0	0.001	0.66	0.868	1	0.34	0.132	0	0.148	0.132	0.001
10024	2	0.72	0.066	0.999	0.999	0.28	0.934	0.001	0.001	0.133	0.868	1	0.867	0.132	0	0.067	0.131	0.001
288	2	0.631	0.489	0.954	0.997	0.369	0.511	0.046	0.003	0.447	0.963	1	0.553	0.037	0	0.042	0.009	0.003
2296	2	0.469	0.127	0.824	0.052	0.531	0.873	0.176	0.948	0.135	0.814	0.048	0.865	0.186	0.952	0.008	0.01	0.004
1389	2	0.466	0.116	0.587	0.218	0.534	0.884	0.413	0.782	0.12	0.529	0.222	0.88	0.471	0.778	0.004	0.058	0.004
10025	2	0.712	0.97	0.999	0.983	0.288	0.03	0.001	0.017	0.966	1	0.984	0.034	0	0.016	0.004	0.001	0.001
10026	2	0.341	0.049	0.23	0.001	0.659	0.951	0.77	0.999	0.08	0.18	0	0.92	0.82	1	0.031	0.05	0.001
10028	2	0.231	0.267	0	0.001	0.769	0.733	1	0.999	0.219	0	0	0.781	1	1	0.048	0	0.001
10029	2	0.768	0.999	0.618	0.999	0.232	0.001	0.382	0.001	0.96	0.684	1	0.04	0.316	0	0.039	0.066	0.001
10030	2	0.516	0.911	0.242	0.316	0.484	0.089	0.758	0.684	0.867	0.289	0.31	0.133	0.711	0.69	0.044	0.047	0.006
10031	2	0.231	0.001	0.41	0.001	0.769	0.999	0.59	0.999	0	0.426	0	1	0.574	1	0.001	0.016	0.001
10032	2	0.333	0.089	0.002	0.147	0.667	0.911	0.998	0.853	0.087	0.007	0.145	0.913	0.993	0.855	0.002	0.005	0.002
10033	2	0.478	0.118	0.653	0.559	0.522	0.882	0.347	0.441	0.14	0.667	0.565	0.86	0.333	0.435	0.022	0.014	0.006
1748	2	0.214	0.001	0.093	0.001	0.786	0.999	0.907	0.999	0	0.1	0	1	0.9	1	0.001	0.007	0.001
10035	2	0.534	0.348	0.935	0.881	0.466	0.652	0.065	0.119	0.38	0.926	0.887	0.62	0.074	0.113	0.032	0.009	0.006
10036	2	0.476	0.327	0.546	0.104	0.524	0.673	0.454	0.896	0.36	0.519	0.1	0.64	0.481	0.9	0.033	0.027	0.004
10037	2	0.404	0.014	0.559	0.105	0.596	0.986	0.441	0.895	0.08	0.519	0.1	0.92	0.481	0.9	0.066	0.04	0.005
3366	2	0.481	0.758	0.001	0.998	0.519	0.242	0.999	0.002	0.747	0.011	1	0.253	0.989	0	0.011	0.01	0.002
714	2	0.44	0.886	0.638	0.002	0.56	0.114	0.362	0.998	0.882	0.638	0	0.118	0.362	1	0.004	0	0.002
1758	2	0.558	0.112	0.372	0.998	0.442	0.888	0.628	0.002	0.108	0.374	1	0.892	0.626	0	0.004	0.002	0.002
3358	2	0.245	0.543	0	0.001	0.755	0.457	1	0.999	0.533	0	0	0.467	1	1	0.01	0	0.001
1065	2	0.44	0.961	0.259	0.002	0.56	0.039	0.741	0.998	0.9	0.288	0	0.1	0.712	1	0.061	0.029	0.002
499	2	0.238	0.45	0	0.001	0.762	0.55	1	0.999	0.44	0	0	0.56	1	1	0.01	0	0.001
1762	2	0.617	0.331	0.902	0.999	0.383	0.669	0.098	0.001	0.385	0.881	1	0.615	0.119	0	0.054	0.021	0.001
10040	2	0.363	0.248	0.154	0.002	0.637	0.752	0.846	0.998	0.22	0.17	0	0.78	0.83	1	0.028	0.016	0.002
2310	2	0.356	0.407	0.04	0.001	0.644	0.593	0.96	0.999	0.359	0.065	0	0.641	0.935	1	0.048	0.025	0.001
3360	2	0.58	0.636	0.081	0.998	0.42	0.364	0.919	0.002	0.567	0.107	1	0.433	0.893	0	0.069	0.026	0.002
3364	2	0.504	0.902	0.295	0.051	0.496	0.098	0.705	0.949	0.86	0.304	0.048	0.14	0.696	0.952	0.042	0.009	0.003
15785	2	0.763	0.623	1	0.999	0.237	0.377	0	0.001	0.645	1	1	0.355	0	0	0.022	0	0.001
15786	2	0.717	0.99	0.85	0.999	0.283	0.01	0.15	0.001	0.974	0.878	1	0.026	0.122	0	0.016	0.028	0.001
3275	2	0.763	0.999	0.415	0.999	0.237	0.001	0.585	0.001	0.961	0.43	1	0.039	0.57	0	0.038	0.015	0.001
716	2	0.673	0.999	0.363	0.983	0.327	0.001	0.637	0.017	0.961	0.369	0.984	0.039	0.631	0.016	0.038	0.006	0.001
2999	2	0.66	0.61	0.999	0.918	0.34	0.39	0.001	0.082	0.651	0.993	0.917	0.349	0.007	0.083	0.041	0.006	0.001
10042	2	0.238	0.003	0.205	0.001	0.762	0.997	0.795	0.999	0.02	0.178	0	0.98	0.822	1	0.017	0.027	0.001
10043	2	0.227	0.001	0.342	0.001	0.773	0.999	0.658	0.999	0.033	0.337	0	0.967	0.663	1	0.032	0.005	0.001
10044	2	0.578	0.196	0.475	0.998	0.422	0.804	0.525	0.002	0.243	0.478	1	0.757	0.522	0	0.047	0.003	0.002
10045	2	0.378	0.435	0.191	0.001	0.622	0.565	0.809	0.999	0.375	0.185	0	0.625	0.815	1	0.06	0.006	0.001
10046	2	0.483	0.29	0.613	0.212	0.517	0.71	0.387	0.788	0.289	0.611	0.22	0.711	0.389	0.78	0.001	0.002	0.008
10047	2	0.468	0.337	0.195	0.334	0.532	0.663	0.805	0.666	0.322	0.192	0.345	0.678	0.808	0.655	0.015	0.003	0.011
183	2	0.773	0.779	1	0.999	0.227	0.221	0	0.001	0.789	1	1	0.211	0	0	0.01	0	0.001
10048	2	0.31	0.06	0.015	0.001	0.69	0.94	0.985	0.999	0.046	0.007	0	0.954	0.993	1	0.014	0.008	0.001
10049	2	0.662	0.817	0.966	0.999	0.338	0.183	0.034	0.001	0.836	0.967	1	0.164	0.033	0	0.019	0.001	0.001
10050	2	0.223	0.177	0	0.001	0.777	0.823	1	0.999	0.164	0	0	0.836	1	1	0.013	0	0.001
10051	2	0.777	0.902	0.999	0.999	0.223	0.098	0.001	0.001	0.912	0.996	1	0.088	0.004	0	0.01	0.003	0.001
17389	2	0.476	0.835	0.042	0.136	0.524	0.165	0.958	0.864	0.75	0.048	0.145	0.25	0.952	0.855	0.085	0.006	0.009
17391	2	0.624	0.998	0.437	0.061	0.376	0.002	0.563	0.939	0.901	0.47	0.065	0.099	0.53	0.935	0.097	0.033	0.004
17392	2	0.351	0.002	0.396	0.731	0.649	0.998	0.604	0.269	0.066	0.378	0.71	0.934	0.622	0.29	0.064	0.018	0.021
17393	2	0.666	0.995	0.944	0.833	0.334	0.005	0.056	0.167	0.947	0.956	0.9	0.053	0.044	0.1	0.048	0.012	0.067
3353	2	0.327	0.001	0.216	0.186	0.673	0.999	0.784	0.814	0	0.236	0.196	1	0.764	0.804	0.001	0.02	0.01
3355	2	0.199	0.001	0	0.184	0.801	0.999	1	0.816	0	0	0.19	1	1	0.81	0.001	0	0.006
3354	2	0.787	0.999	1	0.166	0.213	0.001	0	0.834	1	1	0.155	0	0	0.845	0.001	0	0.011
3356	2	0.791	0.999	1	0.3	0.209	0.001	0	0.7	1	1	0.292	0	0	0.708	0.001	0	0.008
3365	2	0.775	0.999	0.714	0.999	0.225	0.001	0.286	0.001	1	0.691	1	0	0.309	0	0.001	0.023	0.001
15791	2	0.762	0.999	0.436	0.999	0.238	0.001	0.564	0.001	0.967	0.441	1	0.033	0.559	0	0.032	0.005	0.001
15794	2	0.223	0.001	0.182	0.001	0.777	0.999	0.818	0.999	0.013	0.17	0	0.987	0.83	1	0.012	0.012	0.001
10052	2	0.763	0.843	0.999	0.997	0.237	0.157	0.001	0.003	0.868	1	1	0.132	0	0	0.025	0.001	0.003
10054	2	0.342	0.001	0.999	0.001	0.658	0.999	0.001	0.999	0.059	1	0	0.941	0	1	0.058	0.001	0.001
10055	2	0.738	0.159	1	0.999	0.262	0.841	0	0.001	0.197	1	1	0.803	0	0	0.038	0	0.001
10056	2	0.338	0.44	0.001	0.067	0.662	0.56	0.999	0.933	0.401	0	0.069	0.599	1	0.931	0.039	0.001	0.002
10057	2	0.761	0.999	0.372	0.999	0.239	0.001	0.628	0.001	0.947	0.393	1	0.053	0.607	0	0.052	0.021	0.001
12171	2	0.601	0.715	0.257	0.998	0.399	0.285	0.743	0.002	0.704	0.256	1	0.296	0.744	0	0.011	0.001	0.002
12172	2	0.43	0.682	0.011	0.018	0.57	0.318	0.989	0.982	0.656	0	0	0.344	1	1	0.026	0.011	0.018
12173	2	0.598	0.005	0.995	0.998	0.402	0.995	0.005	0.002	0.059	0.981	1	0.941	0.019	0	0.054	0.014	0.002
12174	2	0.3	0.18	0.009	0.001	0.7	0.82	0.991	0.999	0.16	0.022	0	0.84	0.978	1	0.02	0.013	0.001
12175	2	0.245	0.276	0	0.013	0.755	0.724	1	0.987	0.277	0	0	0.723	1	1	0.001	0	0.013
12177	2	0.191	0.001	0	0.049	0.809	0.999	1	0.951	0	0	0.05	1	1	0.95	0.001	0	0.001
12178	2	0.236	0.001	0.534	0.001	0.764	0.999	0.466	0.999	0.026	0.531	0	0.974	0.469	1	0.025	0.003	0.001
12180	2	0.337	0.001	0.52	0.168	0.663	0.999	0.48	0.832	0.02	0.523	0.167	0.98	0.477	0.833	0.019	0.003	0.001
12181	2	0.247	0.001	0.35	0.01	0.753	0.999	0.65	0.99	0.027	0.336	0	0.973	0.664	1	0.026	0.014	0.01
10058	2	0.31	0.002	0.027	0.192	0.69	0.998	0.973	0.808	0	0.022	0.16	1	0.978	0.84	0.002	0.005	0.032
10059	2	0.353	0.001	0.679	0.316	0.647	0.999	0.321	0.684	0.039	0.67	0.328	0.961	0.33	0.672	0.038	0.009	0.012
10061	2	0.351	0.794	0.001	0.022	0.649	0.206	0.999	0.978	0.737	0.015	0.017	0.263	0.985	0.983	0.057	0.014	0.005
10062	2	0.519	0.972	0.001	0.998	0.481	0.028	0.999	0.002	0.914	0.015	1	0.086	0.985	0	0.058	0.014	0.002
10063	2	0.303	0.006	0.834	0.001	0.697	0.994	0.166	0.999	0.036	0.833	0	0.964	0.167	1	0.03	0.001	0.001
10064	2	0.233	0.006	0.029	0.001	0.767	0.994	0.971	0.999	0.02	0.011	0	0.98	0.989	1	0.014	0.018	0.001
10065	2	0.768	0.999	0.524	0.999	0.232	0.001	0.476	0.001	0.967	0.57	1	0.033	0.43	0	0.032	0.046	0.001
3010	2	0.532	0.731	0.921	0.14	0.468	0.269	0.079	0.86	0.73	0.919	0.146	0.27	0.081	0.854	0.001	0.002	0.006
3011	2	0.77	0.999	0.67	0.999	0.23	0.001	0.33	0.001	0.98	0.722	1	0.02	0.278	0	0.019	0.052	0.001
15800	2	0.769	0.867	0.999	0.999	0.231	0.133	0.001	0.001	0.98	0.919	1	0.02	0.081	0	0.113	0.08	0.001
15801	2	0.335	0.993	0.001	0.001	0.665	0.007	0.999	0.999	0.928	0.123	0	0.072	0.877	1	0.065	0.122	0.001
15802	2	0.483	0.001	0.999	0.56	0.517	0.999	0.001	0.44	0.059	0.863	0.563	0.941	0.137	0.438	0.058	0.136	0.003
304	2	0.218	0.003	0.014	0.001	0.782	0.997	0.986	0.999	0.013	0	0	0.987	1	1	0.01	0.014	0.001
10067	2	0.241	0.001	0.744	0.001	0.759	0.999	0.256	0.999	0.059	0.619	0	0.941	0.381	1	0.058	0.125	0.001
10068	2	0.469	0.563	0.081	0.284	0.531	0.437	0.919	0.716	0.434	0.211	0.268	0.566	0.789	0.732	0.129	0.13	0.016
10069	2	0.222	0.001	0.142	0.001	0.778	0.999	0.858	0.999	0.04	0.106	0	0.96	0.894	1	0.039	0.036	0.001
10070	2	0.624	0.882	0.325	0.999	0.376	0.118	0.675	0.001	0.816	0.426	1	0.184	0.574	0	0.066	0.101	0.001
10071	2	0.417	0.465	0.022	0.018	0.583	0.535	0.978	0.982	0.428	0.081	0.017	0.572	0.919	0.983	0.037	0.059	0.001
10073	2	0.311	0.031	0.033	0.001	0.689	0.969	0.967	0.999	0.033	0.026	0	0.967	0.974	1	0.002	0.007	0.001
15803	2	0.634	0.711	0.838	0.999	0.366	0.289	0.162	0.001	0.684	0.848	1	0.316	0.152	0	0.027	0.01	0.001
15804	2	0.666	0.902	0.945	0.999	0.334	0.098	0.055	0.001	0.895	0.948	1	0.105	0.052	0	0.007	0.003	0.001
15806	2	0.422	0.538	0.826	0.002	0.578	0.462	0.174	0.998	0.527	0.82	0	0.473	0.18	1	0.011	0.006	0.002
15807	2	0.679	0.564	0.992	0.999	0.321	0.436	0.008	0.001	0.546	0.989	1	0.454	0.011	0	0.018	0.003	0.001
3013	2	0.437	0.17	0.284	0.017	0.563	0.83	0.716	0.983	0.197	0.278	0.017	0.803	0.722	0.983	0.027	0.006	0
720	2	0.591	0.53	0.257	0.998	0.409	0.47	0.743	0.002	0.513	0.28	1	0.487	0.72	0	0.017	0.023	0.002
1080	2	0.793	0.958	1	0.999	0.207	0.042	0	0.001	0.954	1	1	0.046	0	0	0.004	0	0.001
2330	2	0.243	0.001	0.75	0.001	0.757	0.999	0.25	0.999	0.039	0.727	0	0.961	0.273	1	0.038	0.023	0.001
1081	2	0.758	0.999	0.277	0.999	0.242	0.001	0.723	0.001	0.961	0.296	1	0.039	0.704	0	0.038	0.019	0.001
10076	2	0.26	0.096	0.002	0.002	0.74	0.904	0.998	0.998	0.099	0.004	0	0.901	0.996	1	0.003	0.002	0.002
10077	2	0.717	0.785	1	0.75	0.283	0.215	0	0.25	0.803	1	0	0.197	0	0	0.018	0	0.75	Exotic Malus accessions had a high null allele rate, which is the likely reason for the discordant assignment of allele frequencies for the exotic Malus group/K value.
10078	2	0.511	0.209	0.982	0.096	0.489	0.791	0.018	0.904	0.237	0.978	0.091	0.763	0.022	0.909	0.028	0.004	0.005
10079	2	0.42	0.008	0.028	0.993	0.58	0.992	0.972	0.007	0.013	0.015	1	0.987	0.985	0	0.005	0.013	0.007
17394	2	0.524	0.77	0.564	0.612	0.476	0.23	0.436	0.388	0.763	0.585	0.613	0.237	0.415	0.387	0.007	0.021	0.001
3030	2	0.775	0.999	0.749	0.999	0.225	0.001	0.251	0.001	1	0.761	1	0	0.239	0	0.001	0.012	0.001
10088	2	0.382	0.479	0.211	0.001	0.618	0.521	0.789	0.999	0.474	0.226	0	0.526	0.774	1	0.005	0.015	0.001
103	2	0.439	0.292	0.175	0.018	0.561	0.708	0.825	0.982	0.292	0.181	0.016	0.708	0.819	0.984	0	0.006	0.002
10090	2	0.242	0.001	0.723	0.001	0.758	0.999	0.277	0.999	0.02	0.701	0	0.98	0.299	1	0.019	0.022	0.001
10091	2	0.758	0.999	0.282	0.999	0.242	0.001	0.718	0.001	0.98	0.281	1	0.02	0.719	0	0.019	0.001	0.001
10093	2	1	1	1	1	0	0	0	0	1	1	1	0	0	0	0	0	0
3286	2	0.785	0.913	1	0.999	0.215	0.087	0	0.001	0.908	1	1	0.092	0	0	0.005	0	0.001
2354	2	0.527	0.783	0.423	0.86	0.473	0.217	0.577	0.14	0.757	0.419	0.864	0.243	0.581	0.136	0.026	0.004	0.004
10097	2	0.487	0.575	0.34	0.174	0.513	0.425	0.66	0.826	0.566	0.341	0.172	0.434	0.659	0.828	0.009	0.001	0.002
10098	2	0.454	0.268	0.145	0.155	0.546	0.732	0.855	0.845	0.257	0.152	0.154	0.743	0.848	0.846	0.011	0.007	0.001
10099	2	0.335	0.036	0.237	0.001	0.665	0.964	0.763	0.999	0.036	0.242	0	0.964	0.758	1	0	0.005	0.001
10102	2	0.539	0.824	0.324	0.966	0.461	0.176	0.676	0.034	0.809	0.326	0.968	0.191	0.674	0.032	0.015	0.002	0.002
1800	2	0.582	0.2	0.574	0.998	0.418	0.8	0.426	0.002	0.211	0.581	1	0.789	0.419	0	0.011	0.007	0.002
1410	2	0.219	0.128	0	0.001	0.781	0.872	1	0.999	0.144	0	0	0.856	1	1	0.016	0	0.001
1411	2	0.294	0.009	0.131	0.002	0.706	0.991	0.869	0.998	0.026	0.1	0	0.974	0.9	1	0.017	0.031	0.002
2355	2	0.388	0.444	0.376	0.001	0.612	0.556	0.624	0.999	0.441	0.393	0	0.559	0.607	1	0.003	0.017	0.001
1801	2	0.273	0.007	0.066	0.001	0.727	0.993	0.934	0.999	0.007	0.067	0	0.993	0.933	1	0	0.001	0.001
193	2	0.629	0.684	0.795	0.999	0.371	0.316	0.205	0.001	0.691	0.796	1	0.309	0.204	0	0.007	0.001	0.001
1110	2	0.784	0.999	0.894	0.999	0.216	0.001	0.106	0.001	1	0.894	1	0	0.106	0	0.001	0	0.001
3043	2	0.666	0.999	0.584	0.855	0.334	0.001	0.416	0.145	0.993	0.585	0.855	0.007	0.415	0.145	0.006	0.001	0
1802	2	0.228	0.001	0.34	0.001	0.772	0.999	0.66	0.999	0	0.333	0	1	0.667	1	0.001	0.007	0.001
3044	2	0.509	0.585	0.766	0.173	0.491	0.415	0.234	0.827	0.605	0.775	0.173	0.395	0.225	0.827	0.02	0.009	0
16955	2	0.771	0.999	0.729	0.999	0.229	0.001	0.271	0.001	0.974	0.741	1	0.026	0.259	0	0.025	0.012	0.001
16954	2	0.749	0.31	1	0.999	0.251	0.69	0	0.001	0.297	1	1	0.703	0	0	0.013	0	0.001
10111	2	0.226	0.201	0	0.001	0.774	0.799	1	0.999	0.204	0	0	0.796	1	1	0.003	0	0.001
10112	2	0.382	0.401	0.298	0.001	0.618	0.599	0.702	0.999	0.395	0.302	0	0.605	0.698	1	0.006	0.004	0.001
10113	2	0.22	0.001	0.142	0.001	0.78	0.999	0.858	0.999	0.013	0.127	0	0.987	0.873	1	0.012	0.015	0.001
10116	2	0.804	0.999	1	0.905	0.196	0.001	0	0.095	1	1	0.903	0	0	0.097	0.001	0	0.002
10117	2	0.813	0.999	0.996	0.999	0.187	0.001	0.004	0.001	1	0.996	1	0	0.004	0	0.001	0	0.001
1128	2	0.78	0.997	0.973	0.999	0.22	0.003	0.027	0.001	0.98	0.989	1	0.02	0.011	0	0.017	0.016	0.001
568	2	0.665	0.007	0.999	0.999	0.335	0.993	0.001	0.001	0.049	1	1	0.951	0	0	0.042	0.001	0.001
17398	2	0.375	0.432	0.1	0.004	0.625	0.568	0.9	0.996	0.419	0.097	0	0.581	0.903	1	0.013	0.003	0.004
17399	2	0.767	0.999	0.578	0.999	0.233	0.001	0.422	0.001	0.975	0.59	1	0.025	0.41	0	0.024	0.012	0.001
17400	2	0.776	0.999	0.897	0.999	0.224	0.001	0.103	0.001	0.988	0.903	1	0.013	0.097	0	0.011	0.006	0.001
10122	2	0.248	0.001	0.771	0.002	0.752	0.999	0.229	0.998	0.025	0.784	0	0.975	0.216	1	0.024	0.013	0.002
10124	2	0.592	0.991	0.308	0.03	0.408	0.009	0.692	0.97	0.856	0.343	0.033	0.144	0.657	0.967	0.135	0.035	0.003
10126	2	0.381	0.008	0.692	0.447	0.619	0.992	0.308	0.553	0.144	0.657	0.385	0.856	0.343	0.615	0.136	0.035	0.062
10127	2	0.354	0.794	0.001	0.029	0.646	0.206	0.999	0.971	0.69	0	0.032	0.31	1	0.968	0.104	0.001	0.003
10128	2	0.466	0.81	0.006	0.942	0.534	0.19	0.994	0.058	0.728	0.007	0.95	0.272	0.993	0.05	0.082	0.001	0.008
10129	2	0.574	0.988	0.317	0.777	0.426	0.012	0.683	0.223	0.894	0.342	0.815	0.106	0.658	0.185	0.094	0.025	0.038
10130	2	0.258	0.789	0	0.001	0.742	0.211	1	0.999	0.697	0	0	0.303	1	1	0.092	0	0.001
3296	2	0.812	0.994	0.999	0.999	0.188	0.006	0.001	0.001	0.994	1	1	0.006	0	0	0	0.001	0.001
10133	2	0.78	0.999	0.835	0.999	0.22	0.001	0.165	0.001	0.975	0.84	1	0.025	0.16	0	0.024	0.005	0.001
10134	2	0.404	0.595	0.451	0.002	0.596	0.405	0.549	0.998	0.6	0.437	0	0.4	0.563	1	0.005	0.014	0.002
10139	2	0.215	0.001	0.06	0.001	0.785	0.999	0.94	0.999	0.025	0.045	0	0.975	0.955	1	0.024	0.015	0.001
1137	2	0.732	0.151	0.999	0.999	0.268	0.849	0.001	0.001	0.181	1	1	0.819	0	0	0.03	0.001	0.001
1138	2	0.758	0.999	0.312	0.999	0.242	0.001	0.688	0.001	0.975	0.341	1	0.025	0.659	0	0.024	0.029	0.001
3067	2	0.768	0.999	0.535	0.999	0.232	0.001	0.465	0.001	0.975	0.578	1	0.025	0.422	0	0.024	0.043	0.001
10142	2	0.248	0.553	0.001	0.001	0.752	0.447	0.999	0.999	0.5	0.09	0	0.5	0.91	1	0.053	0.089	0.001
10143	2	0.235	0.001	0.615	0.001	0.765	0.999	0.385	0.999	0	0.549	0	1	0.451	1	0.001	0.066	0.001
10144	2	0.313	0.001	0.996	0.001	0.687	0.999	0.004	0.999	0	0.858	0	1	0.142	1	0.001	0.138	0.001
10145	2	0.277	0.011	0	0.029	0.723	0.989	1	0.971	0.013	0	0.033	0.987	1	0.967	0.002	0	0.004
10147	2	0.471	0.647	0.001	0.998	0.529	0.353	0.999	0.002	0.6	0.143	1	0.4	0.857	0	0.047	0.142	0.002
10148	2	0.751	0.414	0.999	0.999	0.249	0.586	0.001	0.001	0.456	0.912	1	0.544	0.088	0	0.042	0.087	0.001
1825	2	0.239	0.403	0	0.001	0.761	0.597	1	0.999	0.4	0	0	0.6	1	1	0.003	0	0.001
10150	2	0.668	0.011	0.999	0.999	0.332	0.989	0.001	0.001	0.037	1	1	0.963	0	0	0.026	0.001	0.001
2379	2	0.241	0.509	0	0.001	0.759	0.491	1	0.999	0.488	0	0	0.512	1	1	0.021	0	0.001
1140	2	0.405	0.008	0.278	0.614	0.595	0.992	0.722	0.386	0.043	0.261	0.638	0.957	0.739	0.362	0.035	0.017	0.024
10153	2	0.315	0.001	0.342	0.018	0.685	0.999	0.658	0.982	0.031	0.32	0.016	0.969	0.68	0.984	0.03	0.022	0.002
10157	2	0.224	0.175	0	0.001	0.776	0.825	1	0.999	0.179	0	0	0.821	1	1	0.004	0	0.001
1827	2	0.228	0.001	0.343	0.001	0.772	0.999	0.657	0.999	0.031	0.32	0	0.969	0.68	1	0.03	0.023	0.001
3070	2	0.578	0.031	0.957	0.997	0.422	0.969	0.043	0.003	0.068	0.926	1	0.932	0.074	0	0.037	0.031	0.003
2380	2	0.754	0.999	0.205	0.999	0.246	0.001	0.795	0.001	0.963	0.236	1	0.037	0.764	0	0.036	0.031	0.001
3071	2	0.783	0.911	1	0.999	0.217	0.089	0	0.001	0.914	1	1	0.086	0	0	0.003	0	0.001
1828	2	0.451	0.399	0.039	0.29	0.549	0.601	0.961	0.71	0.368	0.063	0.28	0.632	0.938	0.72	0.031	0.024	0.01
1141	2	0.653	0.844	0.904	0.999	0.347	0.156	0.096	0.001	0.84	0.904	1	0.16	0.096	0	0.004	0	0.001
10162	2	0.216	0.088	0	0.001	0.784	0.912	1	0.999	0.086	0	0	0.914	1	1	0.002	0	0.001
1831	2	0.751	0.999	0.117	0.999	0.249	0.001	0.883	0.001	0.969	0.158	1	0.031	0.842	0	0.03	0.041	0.001
10165	2	0.334	0.084	0.064	0.002	0.666	0.916	0.936	0.998	0.08	0.066	0	0.92	0.934	1	0.004	0.002	0.002
10166	2	0.761	0.999	0.312	0.999	0.239	0.001	0.688	0.001	0.969	0.342	1	0.031	0.658	0	0.03	0.03	0.001
10167	2	0.219	0.001	0.155	0.001	0.781	0.999	0.845	0.999	0	0.151	0	1	0.849	1	0.001	0.004	0.001
10168	2	0.232	0.001	0.478	0.001	0.768	0.999	0.522	0.999	0.031	0.456	0	0.969	0.544	1	0.03	0.022	0.001
10169	2	0.256	0.764	0	0.001	0.744	0.236	1	0.999	0.765	0	0	0.235	1	1	0.001	0	0.001
1420	2	0.259	0.815	0	0.001	0.741	0.185	1	0.999	0.784	0.022	0	0.216	0.978	1	0.031	0.022	0.001
530	2	0.737	0.171	1	0.999	0.263	0.829	0	0.001	0.191	0.978	1	0.809	0.022	0	0.02	0.022	0.001
1421	2	0.48	0.86	0.112	0.034	0.52	0.14	0.888	0.966	0.883	0.073	0	0.117	0.927	1	0.023	0.039	0.034
12276	3	0.222	0.001	0.179	0.001	0.778	0.999	0.821	0.999	0	0.174	0	1	0.826	1	0.001	0.005	0.001
12274	3	0.221	0.134	0	0.001	0.779	0.866	1	0.999	0.13	0	0	0.87	1	1	0.004	0	0.001
12271	3	0.231	0.258	0	0.001	0.769	0.742	1	0.999	0.263	0	0	0.738	1	1	0.005	0	0.001
764	3	0.377	0.998	0.001	0.001	0.623	0.002	0.999	0.999	0.981	0	0	0.019	1	1	0.017	0.001	0.001
1924	3	0.246	0.001	0.813	0.001	0.754	0.999	0.187	0.999	0.019	0.819	0	0.981	0.181	1	0.018	0.006	0.001
1216	3	0.378	0.998	0.001	0.001	0.622	0.002	0.999	0.999	0.981	0	0	0.019	1	1	0.017	0.001	0.001
2488	3	0	0	0	0	1	1	1	1	0	0	0	1	1	1	0	0	0
1980	3	0.232	0.001	0.368	0.001	0.768	0.999	0.632	0.999	0.019	0.359	0	0.981	0.641	1	0.018	0.009	0.001
10190	3	0.328	0.001	0.24	0.168	0.672	0.999	0.76	0.832	0.019	0.226	0.167	0.981	0.774	0.833	0.018	0.014	0.001
10192	3	0.377	0.18	0.553	0.001	0.623	0.82	0.447	0.999	0.181	0.565	0	0.819	0.435	1	0.001	0.012	0.001
10194	3	0.764	0.999	0.425	0.999	0.236	0.001	0.575	0.001	1	0.417	1	0	0.583	0	0.001	0.008	0.001
10195	3	0.219	0.121	0	0.001	0.781	0.879	1	0.999	0.105	0	0	0.895	1	1	0.016	0	0.001
10196	3	0	0	0	0	1	1	1	1	0	0	0	1	1	1	0	0	0
160	3	0.78	0.879	1	0.999	0.22	0.121	0	0.001	0.883	1	1	0.117	0	0	0.004	0	0.001
1987	3	0.617	0.607	0.686	0.999	0.383	0.393	0.314	0.001	0.613	0.69	1	0.388	0.31	0	0.006	0.004	0.001
1278	3	0.242	0.001	0.714	0.001	0.758	0.999	0.286	0.999	0	0.735	0	1	0.265	1	0.001	0.021	0.001
784	3	0.678	0.794	0.992	0.999	0.322	0.206	0.008	0.001	0.796	0.993	1	0.204	0.007	0	0.002	0.001	0.001
785	3	0.633	0.167	0.99	0.999	0.367	0.833	0.01	0.001	0.185	0.993	1	0.815	0.007	0	0.018	0.003	0.001
2724	3	0.326	0.736	0.003	0.001	0.674	0.264	0.997	0.999	0.716	0	0	0.284	1	1	0.02	0.003	0.001
225	3	0.45	0.644	0.022	0.122	0.55	0.356	0.978	0.878	0.63	0.022	0.121	0.37	0.978	0.879	0.014	0	0.001
595	3	0.187	0.001	0	0.017	0.813	0.999	1	0.983	0	0	0.016	1	1	0.984	0.001	0	0.001
10488	3	0.795	0.999	0.964	0.999	0.205	0.001	0.036	0.001	1	0.964	1	0	0.036	0	0.001	0	0.001
598	3	0.224	0.001	0	0.98	0.776	0.999	1	0.02	0	0	0.983	1	1	0.017	0.001	0	0.003
5825	3	0.8	0.981	1	0.999	0.2	0.019	0	0.001	0.981	1	1	0.019	0	0	0	0	0.001
5824	3	0.433	0.007	0.786	0.389	0.567	0.993	0.214	0.611	0.006	0.785	0.389	0.994	0.215	0.611	0.001	0.001	0
5823	3	0.289	0.185	0	0.288	0.711	0.815	1	0.712	0.167	0	0	0.833	1	0	0.018	0	0.288	Exotic Malus accessions had a high null allele rate, which is the likely reason for the discordant assignment of allele frequencies for the exotic Malus group/K value.
5822	3	0.236	0.001	0.564	0.001	0.764	0.999	0.436	0.999	0	0.562	0	1	0.438	1	0.001	0.002	0.001
5820	3	0.596	0.928	0.992	0.516	0.404	0.072	0.008	0.484	0.926	0.993	0.516	0.074	0.007	0.484	0.002	0.001	0
5819	3	0.527	0.884	0.416	0.482	0.473	0.116	0.584	0.518	0.907	0.42	0.481	0.093	0.58	0.519	0.023	0.004	0.001
5818	3	0.376	0.116	0.584	0.003	0.624	0.884	0.416	0.997	0.093	0.58	0	0.907	0.42	1	0.023	0.004	0.003
596	3	0.334	0.163	0.001	0.483	0.666	0.837	0.999	0.517	0.169	0	0.483	0.831	1	0.517	0.006	0.001	0
2106	3	0.346	0.478	0.011	0.001	0.654	0.522	0.989	0.999	0.463	0.011	0	0.537	0.989	1	0.015	0	0.001
1595	3	0.367	0.571	0.043	0.002	0.633	0.429	0.957	0.998	0.589	0.044	0	0.411	0.956	1	0.018	0.001	0.002
10201	3	0.293	0.001	0.992	0.001	0.707	0.999	0.008	0.999	0	0.993	0	1	0.007	1	0.001	0.001	0.001
10202	3	0.5	0.103	0.993	0.018	0.5	0.897	0.007	0.982	0.1	0.993	0.017	0.9	0.007	0.983	0.003	0	0.001
10204	3	0.326	0.078	0.001	0.547	0.674	0.922	0.999	0.453	0.062	0	0.533	0.938	1	0.467	0.016	0.001	0.014
10205	3	0.27	0.895	0	0.001	0.73	0.105	1	0.999	0.901	0	0	0.099	1	1	0.006	0	0.001
10206	3	0.241	0.499	0	0.001	0.759	0.501	1	0.999	0.5	0	0	0.5	1	1	0.001	0	0.001
4231	3	0.254	0.001	0.904	0.001	0.746	0.999	0.096	0.999	0	0.899	0	1	0.101	1	0.001	0.005	0.001
4232	3	0.789	0.951	1	0.999	0.211	0.049	0	0.001	0.96	1	1	0.04	0	0	0.009	0	0.001
2200	3	0.529	0.964	0.328	0.114	0.471	0.036	0.672	0.886	0.962	0.341	0.117	0.038	0.659	0.883	0.002	0.013	0.003
4094	3	0.789	0.943	1	0.999	0.211	0.057	0	0.001	0.937	1	1	0.063	0	0	0.006	0	0.001
1670	3	0.238	0.001	0.674	0.001	0.762	0.999	0.326	0.999	0	0.652	0	1	0.348	1	0.001	0.022	0.001
10211	3	0.641	0.497	0.999	0.54	0.359	0.503	0.001	0.46	0.492	0.986	0.531	0.508	0.014	0.469	0.005	0.013	0.009
10212	3	0.446	0.001	0.999	0.018	0.554	0.999	0.001	0.982	0	0.967	0	1	0.033	1	0.001	0.032	0.018
10213	3	0.553	0.999	0.001	0.982	0.447	0.001	0.999	0.018	1	0.033	1	0	0.967	0	0.001	0.032	0.018
10216	3	0.534	0.007	0.999	0.054	0.466	0.993	0.001	0.946	0.006	0.967	0.037	0.994	0.033	0.963	0.001	0.032	0.017
10217	3	0.526	0.213	0.999	0.002	0.474	0.787	0.001	0.998	0.184	0.982	0	0.816	0.018	1	0.029	0.017	0.002
10218	3	0.227	0.134	0.001	0.001	0.773	0.866	0.999	0.999	0.108	0.014	0	0.892	0.986	1	0.026	0.013	0.001
509	3	0.608	0.999	0.009	0.854	0.392	0.001	0.991	0.146	1	0.04	0.904	0	0.96	0.096	0.001	0.031	0.05
16825	3	0.325	0.001	0.562	0.019	0.675	0.999	0.438	0.981	0	0.544	0	1	0.456	1	0.001	0.018	0.019
16821	3	0.492	0.002	0.999	0.703	0.508	0.998	0.001	0.297	0	0.982	0.72	1	0.018	0.28	0.002	0.017	0.017
10220	3	0.261	0.001	0.948	0.001	0.739	0.999	0.052	0.999	0	0.932	0	1	0.068	1	0.001	0.016	0.001
10219	3	0.52	0.998	0.051	0.002	0.48	0.002	0.949	0.998	1	0.068	0	0	0.932	1	0.002	0.017	0.002
15818	3	0.495	0.053	0.999	0.002	0.505	0.947	0.001	0.998	0.057	0.975	0	0.943	0.025	1	0.004	0.024	0.002
15819	3	0.264	0.862	0	0.001	0.736	0.138	1	0.999	0.867	0.025	0	0.133	0.975	1	0.005	0.025	0.001
15820	3	0.672	0.954	0.916	0.998	0.328	0.046	0.084	0.002	0.949	0.917	1	0.051	0.083	0	0.005	0.001	0.002
15821	3	0.634	0.875	0.543	0.999	0.366	0.125	0.457	0.001	0.873	0.55	1	0.127	0.45	0	0.002	0.007	0.001
15822	3	0.372	0.131	0.544	0.001	0.628	0.869	0.456	0.999	0.108	0.54	0	0.892	0.46	1	0.023	0.004	0.001
15823	3	0.744	0.276	1	0.999	0.256	0.724	0	0.001	0.225	1	1	0.775	0	0	0.051	0	0.001
15824	3	0.662	0.723	0.999	0.821	0.338	0.277	0.001	0.179	0.772	0.971	0.815	0.228	0.029	0.185	0.049	0.028	0.006
15825	3	0.385	0.93	0.001	0.114	0.615	0.07	0.999	0.886	0.93	0.029	0.083	0.07	0.971	0.917	0	0.028	0.031
3060	3	0.664	0.992	0.17	0.999	0.336	0.008	0.83	0.001	1	0.183	1	0	0.817	0	0.008	0.013	0.001
2376	3	0.225	0.001	0.292	0.001	0.775	0.999	0.708	0.999	0	0.286	0	1	0.714	1	0.001	0.006	0.001
1823	3	0.558	0.993	0.471	0.05	0.442	0.007	0.529	0.95	0.993	0.484	0	0.007	0.516	1	0	0.013	0.05
10229	3	0.787	0.931	1	0.999	0.213	0.069	0	0.001	0.929	1	1	0.071	0	0	0.002	0	0.001
10230	3	0.199	0.017	0	0.001	0.801	0.983	1	0.999	0.019	0	0	0.981	1	1	0.002	0	0.001
61	3	0.767	0.999	0.472	0.999	0.233	0.001	0.528	0.001	1	0.493	1	0	0.507	0	0.001	0.021	0.001
10232	3	0.783	0.905	1	0.999	0.217	0.095	0	0.001	0.899	1	1	0.101	0	0	0.006	0	0.001
10233	3	0.218	0.095	0	0.001	0.782	0.905	1	0.999	0.101	0	0	0.899	1	1	0.006	0	0.001
10234	3	0.783	0.904	1	0.999	0.217	0.096	0	0.001	0.898	1	1	0.102	0	0	0.006	0	0.001
10236	3	0.268	0.851	0	0.001	0.732	0.149	1	0.999	0.842	0.036	0	0.158	0.964	1	0.009	0.036	0.001
10240	3	0.756	0.999	0.223	0.999	0.244	0.001	0.777	0.001	1	0.255	1	0	0.745	0	0.001	0.032	0.001
10241	3	0.444	0.998	0.004	0.002	0.556	0.002	0.996	0.998	1	0.043	0	0	0.957	1	0.002	0.039	0.002
10242	3	0.684	0.889	0.999	0.913	0.316	0.111	0.001	0.087	0.892	1	0.911	0.108	0	0.089	0.003	0.001	0.002
10244	3	0.419	0.001	0.221	0.998	0.581	0.999	0.779	0.002	0	0.214	1	1	0.786	0	0.001	0.007	0.002
17822	3	0.509	0.675	0.572	0.291	0.491	0.325	0.428	0.709	0.696	0.576	0.3	0.304	0.424	0.7	0.021	0.004	0.009
17821	3	0.518	0.795	0.57	0.324	0.482	0.205	0.43	0.676	0.826	0.576	0.317	0.174	0.424	0.683	0.031	0.006	0.007
106	3	0.372	0.104	0.627	0.001	0.628	0.896	0.373	0.999	0.101	0.608	0	0.899	0.392	1	0.003	0.019	0.001
10246	3	0.78	0.999	0.822	0.999	0.22	0.001	0.178	0.001	1	0.831	1	0	0.169	0	0.001	0.009	0.001
10247	3	0.628	0.623	0.829	0.999	0.372	0.377	0.171	0.001	0.608	0.831	1	0.392	0.169	0	0.015	0.002	0.001
10249	3	0.441	0.208	0.096	0.136	0.559	0.792	0.904	0.864	0.222	0.094	0.136	0.778	0.906	0.864	0.014	0.002	0
10250	3	0.554	0.982	0.842	0.022	0.446	0.018	0.158	0.978	0.981	0.845	0.02	0.019	0.155	0.98	0.001	0.003	0.002
10251	3	0.781	0.999	0.811	0.999	0.219	0.001	0.189	0.001	1	0.817	1	0	0.183	0	0.001	0.006	0.001
10252	3	0.573	0.393	0.154	0.998	0.427	0.607	0.846	0.002	0.399	0.169	1	0.601	0.831	0	0.006	0.015	0.002
2415	3	0.795	0.999	0.963	0.999	0.205	0.001	0.037	0.001	1	0.964	1	0	0.036	0	0.001	0.001	0.001
10253	3	0.504	0.202	0.988	0.022	0.496	0.798	0.012	0.978	0.158	0.985	0.021	0.842	0.015	0.979	0.044	0.003	0.001
10254	3	0.212	0.001	0.084	0.001	0.788	0.999	0.916	0.999	0	0.081	0	1	0.919	1	0.001	0.003	0.001
2419	3	0	0	0	0	1	1	1	1	0	0	0	1	1	1	0	0	0
10255	3	0.24	0.001	0.715	0.001	0.76	0.999	0.285	0.999	0	0.694	0	1	0.306	1	0.001	0.021	0.001
10256	3	0.497	0.894	0.111	0.134	0.503	0.106	0.889	0.866	0.892	0.14	0.121	0.108	0.86	0.879	0.002	0.029	0.013
10257	3	0.506	0.894	0.111	0.432	0.494	0.106	0.889	0.568	0.892	0.14	0.448	0.108	0.86	0.552	0.002	0.029	0.016
10258	3	0.783	0.921	1	0.999	0.217	0.079	0	0.001	0.924	1	1	0.076	0	0	0.003	0	0.001
10259	3	0.222	0.176	0	0.001	0.778	0.824	1	0.999	0.18	0	0	0.82	1	1	0.004	0	0.001
453	3	0.516	0.107	0.84	0.981	0.484	0.893	0.16	0.019	0.108	0.817	0.982	0.892	0.183	0.018	0.001	0.023	0.001
10261	3	0.647	0.667	0.956	0.999	0.353	0.333	0.044	0.001	0.673	0.95	1	0.327	0.05	0	0.006	0.006	0.001
1432	3	0.489	0.998	0.001	0.058	0.511	0.002	0.999	0.942	1	0.014	0.058	0	0.986	0.942	0.002	0.013	0
3118	3	0.641	0.999	0.152	0.724	0.359	0.001	0.848	0.276	1	0.165	0.725	0	0.835	0.275	0.001	0.013	0.001
10265	3	0.541	0.999	0.166	0.002	0.459	0.001	0.834	0.998	1	0.173	0	0	0.827	1	0.001	0.007	0.002
10266	3	0.233	0.001	0.514	0.001	0.767	0.999	0.486	0.999	0	0.507	0	1	0.493	1	0.001	0.007	0.001
10267	3	0.765	0.675	1	0.999	0.235	0.325	0	0.001	0.646	1	1	0.354	0	0	0.029	0	0.001
1433	3	0.232	0.001	0.482	0.001	0.768	0.999	0.518	0.999	0	0.478	0	1	0.522	1	0.001	0.004	0.001
2458	3	0.365	0.468	0.067	0.001	0.635	0.532	0.933	0.999	0.443	0.076	0	0.557	0.924	1	0.025	0.009	0.001
10268	3	0.475	0.305	0.341	0.475	0.525	0.695	0.659	0.525	0.288	0.338	0	0.712	0.662	0	0.017	0.003	0.475	Exotic Malus accessions had a high null allele rate, which is the likely reason for the discordant assignment of allele frequencies for the exotic Malus group/K value.
10269	3	0.229	0.001	0.32	0.001	0.771	0.999	0.68	0.999	0	0.306	0	1	0.694	1	0.001	0.014	0.001
10271	3	0.791	0.999	0.973	0.997	0.209	0.001	0.027	0.003	1	0.974	1	0	0.026	0	0.001	0.001	0.003
10274	3	0.279	0.001	0.184	0.279	0.721	0.999	0.816	0.721	0	0.18	0	1	0.82	0	0.001	0.004	0.279	Exotic Malus accessions had a high null allele rate, which is the likely reason for the discordant assignment of allele frequencies for the exotic Malus group/K value.
1435	3	0.239	0.001	0.578	0.002	0.761	0.999	0.422	0.998	0	0.571	0	1	0.429	1	0.001	0.007	0.002
10275	3	0.783	0.918	1	0.999	0.217	0.082	0	0.001	0.936	0.986	1	0.064	0.014	0	0.018	0.014	0.001
10276	3	0.768	0.999	0.54	0.999	0.232	0.001	0.46	0.001	1	0.546	1	0	0.454	0	0.001	0.006	0.001
2462	3	0.212	0.001	0.068	0.001	0.788	0.999	0.932	0.999	0	0.064	0	1	0.936	1	0.001	0.004	0.001
46	3	0.221	0.146	0	0.001	0.779	0.854	1	0.999	0.16	0	0	0.84	1	1	0.014	0	0.001
2468	3	0.256	0.733	0	0.001	0.744	0.267	1	0.999	0.756	0	0	0.244	1	1	0.023	0	0.001
760	3	0.788	0.999	0.91	0.999	0.212	0.001	0.09	0.001	1	0.914	1	0	0.086	0	0.001	0.004	0.001
10279	3	0.782	0.906	1	0.999	0.218	0.094	0	0.001	0.923	0.986	1	0.077	0.014	0	0.017	0.014	0.001
10280	3	0.204	0.001	0	0.481	0.796	0.999	1	0.519	0	0	0.482	1	1	0.518	0.001	0	0.001
10281	3	0.708	0.987	1	0.741	0.292	0.013	0	0.259	0.987	1	0.741	0.013	0	0.259	0	0	0
1920	3	0.45	0.494	0.001	0.998	0.55	0.506	0.999	0.002	0.481	0.014	1	0.519	0.986	0	0.013	0.013	0.002
10283	3	0.35	0.024	0.004	0.358	0.65	0.976	0.996	0.642	0.026	0.004	0	0.974	0.996	1	0.002	0	0.358	Exotic Malus accessions had a high null allele rate, which is the likely reason for the discordant assignment of allele frequencies for the exotic Malus group/K value.
17292	3	0.412	0.639	0.568	0.002	0.588	0.361	0.432	0.998	0.641	0.568	0	0.359	0.432	1	0.002	0	0.002
17291	3	0.631	0.938	0.26	0.999	0.369	0.062	0.74	0.001	0.936	0.276	1	0.064	0.724	0	0.002	0.016	0.001
17290	3	0.552	0.066	0.432	0.998	0.448	0.934	0.568	0.002	0.064	0.425	1	0.936	0.575	0	0.002	0.007	0.002
17289	3	0.443	0.829	0.803	0.002	0.557	0.171	0.197	0.998	0.827	0.804	0	0.173	0.196	1	0.002	0.001	0.002
17288	3	0.324	0.001	0.156	0.35	0.676	0.999	0.844	0.65	0	0.154	0.362	1	0.846	0.638	0.001	0.002	0.012
17287	3	0.784	0.999	0.895	0.999	0.216	0.001	0.105	0.001	1	0.896	1	0	0.104	0	0.001	0.001	0.001
17286	3	0.498	0.093	0.008	0.998	0.502	0.907	0.992	0.002	0.096	0.007	1	0.904	0.993	0	0.003	0.001	0.002
17285	3	0.654	0.379	0.999	0.949	0.346	0.621	0.001	0.051	0.333	1	1	0.667	0	0	0.046	0.001	0.051
17284	3	0.418	0.26	0.007	0.384	0.582	0.74	0.993	0.616	0.269	0.014	0.397	0.731	0.986	0.603	0.009	0.007	0.013
17283	3	0.274	0.548	0.001	0.003	0.726	0.452	0.999	0.997	0.576	0.007	0	0.424	0.993	1	0.028	0.006	0.003
10284	3	1	1	1	1	0	0	0	0	1	1	1	0	0	0	0	0	0
10285	3	0.494	0.002	0.98	0.998	0.506	0.998	0.02	0.002	0	0.961	1	1	0.039	0	0.002	0.019	0.002
10286	3	0.76	0.499	1	0.999	0.24	0.501	0	0.001	0.47	1	1	0.53	0	0	0.029	0	0.001
10287	3	0.788	0.946	1	0.999	0.212	0.054	0	0.001	0.953	1	1	0.047	0	0	0.007	0	0.001
10288	3	0.24	0.001	0.69	0.001	0.76	0.999	0.31	0.999	0	0.681	0	1	0.319	1	0.001	0.009	0.001
10289	3	0.325	0.001	0.582	0.017	0.675	0.999	0.418	0.983	0	0.569	0	1	0.431	1	0.001	0.013	0.017
1219	3	0.53	0.401	0.941	0.597	0.47	0.599	0.059	0.403	0.404	0.929	0.607	0.596	0.071	0.393	0.003	0.012	0.01
10291	3	0.235	0.001	0.542	0.001	0.765	0.999	0.458	0.999	0	0.532	0	1	0.468	1	0.001	0.01	0.001
10294	3	0.77	0.999	0.661	0.998	0.23	0.001	0.339	0.002	1	0.663	1	0	0.337	0	0.001	0.002	0.002
10295	3	0.807	0.988	1	0.999	0.193	0.012	0	0.001	0.987	1	1	0.013	0	0	0.001	0	0.001
1221	3	0.241	0.505	0	0.001	0.759	0.495	1	0.999	0.487	0.014	0	0.513	0.986	1	0.018	0.014	0.001
1930	3	0.354	0.534	0.021	0.001	0.646	0.466	0.979	0.999	0.545	0.022	0	0.455	0.978	1	0.011	0.001	0.001
325	3	0.325	0.4	0.004	0.001	0.675	0.6	0.996	0.999	0.417	0	0	0.583	1	1	0.017	0.004	0.001
10297	3	0.419	0.976	0.033	0.002	0.581	0.024	0.967	0.998	0.974	0.058	0	0.026	0.942	1	0.002	0.025	0.002
10298	3	0.766	0.999	0.453	0.999	0.234	0.001	0.547	0.001	1	0.468	1	0	0.532	0	0.001	0.015	0.001
10300	3	0.666	0.881	0.999	0.368	0.334	0.119	0.001	0.632	0.885	1	0.404	0.115	0	0.596	0.004	0.001	0.036
10302	3	0.733	0.137	1	0.999	0.267	0.863	0	0.001	0.147	0.967	1	0.853	0.033	0	0.01	0.033	0.001
10303	3	0.622	0.002	0.999	0.999	0.378	0.998	0.001	0.001	0	0.967	1	1	0.033	0	0.002	0.032	0.001
10304	3	0.778	0.864	1	0.999	0.222	0.136	0	0.001	0.853	1	1	0.147	0	0	0.011	0	0.001
10305	3	0.245	0.548	0	0.001	0.755	0.452	1	0.999	0.581	0	0	0.419	1	1	0.033	0	0.001
10306	3	0.629	0.388	0.999	0.308	0.371	0.612	0.001	0.692	0.406	0.971	0.333	0.594	0.029	0.667	0.018	0.028	0.025
10307	3	0.804	0.988	1	0.999	0.196	0.012	0	0.001	0.988	1	1	0.013	0	0	0	0	0.001
10309	3	0.318	0.001	0.389	0.019	0.682	0.999	0.611	0.981	0	0.376	0	1	0.624	1	0.001	0.013	0.019
10312	3	0.226	0.212	0	0.001	0.774	0.788	1	0.999	0.225	0	0	0.775	1	1	0.013	0	0.001
10313	3	0.785	0.937	1	0.999	0.215	0.063	0	0.001	0.938	1	1	0.063	0	0	0.001	0	0.001
10316	3	0.217	0.001	0.127	0.001	0.783	0.999	0.873	0.999	0	0.122	0	1	0.878	1	0.001	0.005	0.001
10317	3	0.767	0.999	0.534	0.999	0.233	0.001	0.466	0.001	1	0.554	1	0	0.446	0	0.001	0.02	0.001
10318	3	0.788	0.942	1	0.999	0.212	0.058	0	0.001	0.944	1	1	0.056	0	0	0.002	0	0.001
10319	3	0.56	0.95	0.622	0.809	0.44	0.05	0.378	0.191	0.95	0.629	0.86	0.05	0.371	0.14	0	0.007	0.051
10320	3	0.371	0.001	0.839	0.709	0.629	0.999	0.161	0.291	0	0.82	0.685	1	0.18	0.315	0.001	0.019	0.024
10321	3	0.766	0.999	0.425	0.999	0.234	0.001	0.575	0.001	1	0.437	1	0	0.563	0	0.001	0.012	0.001
10322	3	0.222	0.001	0.223	0.001	0.778	0.999	0.777	0.999	0	0.223	0	1	0.777	1	0.001	0	0.001
1953	3	0.31	0.001	0.219	0.017	0.69	0.999	0.781	0.983	0	0.212	0	1	0.788	1	0.001	0.007	0.017
1253	3	0.781	0.999	0.83	0.999	0.219	0.001	0.17	0.001	1	0.827	1	0	0.173	0	0.001	0.003	0.001
1954	3	0.771	0.79	1	0.999	0.229	0.21	0	0.001	0.79	1	1	0.21	0	0	0	0	0.001
15832	3	0.599	0.934	0.999	0.002	0.401	0.066	0.001	0.998	0.931	1	0	0.069	0	1	0.003	0.001	0.002
15833	3	0.207	0.03	0	0.001	0.793	0.97	1	0.999	0.025	0	0	0.975	1	1	0.005	0	0.001
15834	3	0.809	0.995	0.999	0.998	0.191	0.005	0.001	0.002	1	1	1	0	0	0	0.005	0.001	0.002
15835	3	0.341	0.658	0.001	0.018	0.659	0.342	0.999	0.982	0.679	0	0	0.321	1	1	0.021	0.001	0.018
15836	3	0.237	0.412	0	0.001	0.763	0.588	1	0.999	0.432	0	0	0.568	1	1	0.02	0	0.001
10323	3	0.22	0.001	0.207	0.001	0.78	0.999	0.793	0.999	0	0.209	0	1	0.791	1	0.001	0.002	0.001
10327	3	0.209	0.042	0	0.001	0.791	0.958	1	0.999	0.043	0	0	0.957	1	1	0.001	0	0.001
10329	3	0.46	0.142	0.375	0.242	0.54	0.858	0.625	0.758	0.142	0.371	0.196	0.858	0.629	0.804	0	0.004	0.046
10330	3	0.794	0.964	1	0.999	0.206	0.036	0	0.001	0.963	1	1	0.037	0	0	0.001	0	0.001
10333	3	0.679	0.713	0.999	0.982	0.321	0.287	0.001	0.018	0.714	1	1	0.286	0	0	0.001	0.001	0.018
1968	3	0.385	0.546	0.218	0.001	0.615	0.454	0.782	0.999	0.557	0.221	0	0.443	0.779	1	0.011	0.003	0.001
2706	3	0.469	0.53	0.092	0.259	0.531	0.47	0.908	0.741	0.544	0.097	0.18	0.456	0.903	0.82	0.014	0.005	0.079
3174	3	0.551	0.822	0.785	0.87	0.449	0.178	0.215	0.13	0.823	0.783	0.88	0.177	0.217	0.12	0.001	0.002	0.01
1267	3	0.686	0.993	0.52	0.999	0.314	0.007	0.48	0.001	1	0.518	1	0	0.482	0	0.007	0.002	0.001
1452	3	0	0	0	0	1	1	1	1	0	0	0	1	1	1	0	0	0
1271	3	0.515	0.966	0.001	0.998	0.485	0.034	0.999	0.002	0.95	0	1	0.05	1	0	0.016	0.001	0.002
10337	3	0.373	0.998	0.001	0.001	0.627	0.002	0.999	0.999	0.981	0	0	0.019	1	1	0.017	0.001	0.001
10339	3	0.65	0.999	0.001	0.999	0.35	0.001	0.999	0.001	0.981	0	1	0.019	1	0	0.018	0.001	0.001
15838	3	0.386	0.425	0.001	0.98	0.614	0.575	0.999	0.02	0.375	0.025	0.979	0.625	0.975	0.021	0.05	0.024	0.001
15840	3	0.235	0.001	0.609	0.001	0.765	0.999	0.391	0.999	0	0.594	0	1	0.406	1	0.001	0.015	0.001
15841	3	0.504	0.998	0.001	0.199	0.496	0.002	0.999	0.801	0.994	0.025	0.156	0.006	0.975	0.844	0.004	0.024	0.043
15842	3	0.611	0.499	0.999	0.02	0.389	0.501	0.001	0.98	0.469	1	0.021	0.531	0	0.979	0.03	0.001	0.001
15843	3	0.237	0.397	0	0.001	0.763	0.603	1	0.999	0.354	0.025	0	0.646	0.975	1	0.043	0.025	0.001
17903	3	0.211	0.052	0	0.001	0.789	0.948	1	0.999	0.056	0	0	0.944	1	1	0.004	0	0.001
17904	3	0.337	0.596	0.001	0.017	0.663	0.404	0.999	0.983	0.608	0	0	0.392	1	1	0.012	0.001	0.017
17907	3	0.345	0.001	0.999	0.002	0.655	0.999	0.001	0.998	0	0.974	0	1	0.026	1	0.001	0.025	0.002
17409	3	0.779	0.884	1	0.999	0.221	0.116	0	0.001	0.919	0.975	1	0.081	0.025	0	0.035	0.025	0.001
17410	3	0.624	0.002	0.999	0.999	0.376	0.998	0.001	0.001	0	0.975	1	1	0.025	0	0.002	0.024	0.001
17411	3	0.267	0.872	0	0.001	0.733	0.128	1	0.999	0.901	0	0	0.099	1	1	0.029	0	0.001
3346	3	0.773	0.999	0.657	0.999	0.227	0.001	0.343	0.001	1	0.664	1	0	0.336	0	0.001	0.007	0.001
10342	3	0.327	0.001	0.631	0.017	0.673	0.999	0.369	0.983	0	0.614	0	1	0.386	1	0.001	0.017	0.017
10343	3	0	0	0	0	1	1	1	1	0	0	0	1	1	1	0	0	0
10344	3	0.441	0.001	0.629	0.998	0.559	0.999	0.371	0.002	0	0.614	1	1	0.386	0	0.001	0.015	0.002
10346	3	0.764	0.999	0.371	0.999	0.236	0.001	0.629	0.001	1	0.385	1	0	0.615	0	0.001	0.014	0.001
2529	3	0.225	0.001	0.315	0.001	0.775	0.999	0.685	0.999	0	0.315	0	1	0.685	1	0.001	0	0.001
10349	3	0.613	0.006	0.998	0.998	0.387	0.994	0.002	0.002	0	1	1	1	0	0	0.006	0.002	0.002
10351	3	0.812	0.993	1	0.999	0.188	0.007	0	0.001	0.994	1	1	0.006	0	0	0.001	0	0.001
10352	3	0.195	0.013	0	0.001	0.805	0.987	1	0.999	0.012	0	0	0.988	1	1	0.001	0	0.001
10353	3	0.27	0.001	0.975	0.001	0.73	0.999	0.025	0.999	0	0.975	0	1	0.025	1	0.001	0	0.001
10354	3	0.378	0.749	0.001	0.632	0.622	0.251	0.999	0.368	0.747	0	0.604	0.253	1	0.396	0.002	0.001	0.028
10357	3	0.31	0.109	0	0.05	0.69	0.891	1	0.95	0.111	0	0.06	0.889	1	0.94	0.002	0	0.01
2532	3	0.223	0.144	0	0.001	0.777	0.856	1	0.999	0.148	0	0	0.852	1	1	0.004	0	0.001
10358	3	0.426	0.21	0.001	0.998	0.574	0.79	0.999	0.002	0.198	0	1	0.802	1	0	0.012	0.001	0.002
10359	3	0.709	0.975	1	0.951	0.291	0.025	0	0.049	0.975	1	0.942	0.025	0	0.058	0	0	0.009
10360	3	0.743	0.286	1	0.999	0.257	0.714	0	0.001	0.29	1	1	0.71	0	0	0.004	0	0.001
3192	3	0.795	0.999	0.975	0.999	0.205	0.001	0.025	0.001	1	0.978	1	0	0.022	0	0.001	0.003	0.001
3193	3	0.784	0.999	0.877	0.999	0.216	0.001	0.123	0.001	1	0.877	1	0	0.123	0	0.001	0	0.001
1989	3	0.219	0.128	0	0.001	0.781	0.872	1	0.999	0.119	0	0	0.881	1	1	0.009	0	0.001
229	3	0.655	0.698	0.971	0.999	0.345	0.302	0.029	0.001	0.7	0.971	1	0.3	0.029	0	0.002	0	0.001
83	3	0.364	0.003	0.999	0.001	0.636	0.997	0.001	0.999	0.019	1	0	0.981	0	1	0.016	0.001	0.001
15850	3	0.207	0.043	0	0.001	0.793	0.957	1	0.999	0.044	0	0	0.956	1	1	0.001	0	0.001
15852	3	0.241	0.003	0.304	0.001	0.759	0.997	0.696	0.999	0.019	0.297	0	0.981	0.703	1	0.016	0.007	0.001
15853	3	0.456	0.06	0.265	0.813	0.544	0.94	0.735	0.187	0.058	0.264	0.875	0.942	0.736	0.125	0.002	0.001	0.062
15251	3	0.667	0.999	0.789	0.533	0.333	0.001	0.211	0.467	1	0.791	0.542	0	0.209	0.458	0.001	0.002	0.009
15252	3	0.211	0.06	0	0.001	0.789	0.94	1	0.999	0.05	0	0	0.95	1	1	0.01	0	0.001
15253	3	0.794	0.958	1	0.999	0.206	0.042	0	0.001	0.956	1	1	0.044	0	0	0.002	0	0.001
1475	3	0.258	0.783	0	0.001	0.742	0.217	1	0.999	0.79	0	0	0.21	1	1	0.007	0	0.001
10376	3	0.762	0.999	0.389	0.999	0.238	0.001	0.611	0.001	1	0.391	1	0	0.609	0	0.001	0.002	0.001
2731	3	0.716	0.999	0.737	0.726	0.284	0.001	0.263	0.274	1	0.736	0	0	0.264	0	0.001	0.001	0.726	Exotic Malus accessions had a high null allele rate, which is the likely reason for the discordant assignment of allele frequencies for the exotic Malus group/K value.
15546	3	0.232	0.342	0	0.001	0.768	0.658	1	0.999	0.344	0	0	0.656	1	1	0.002	0	0.001
1483	3	0.223	0.001	0.244	0.001	0.777	0.999	0.756	0.999	0	0.243	0	1	0.757	1	0.001	0.001	0.001
17413	3	0.341	0.603	0.001	0.035	0.659	0.397	0.999	0.965	0.599	0	0	0.401	1	1	0.004	0.001	0.035
17414	3	0.288	0.036	0	0.017	0.712	0.964	1	0.983	0.037	0	0.018	0.963	1	0.982	0.001	0	0.001
3198	3	0.348	0.001	0.999	0.002	0.652	0.999	0.001	0.998	0	1	0	1	0	1	0.001	0.001	0.002
10377	3	0.776	0.828	1	0.999	0.224	0.172	0	0.001	0.827	1	1	0.173	0	0	0.001	0	0.001
10378	3	0.255	0.746	0	0.001	0.745	0.254	1	0.999	0.747	0	0	0.253	1	1	0.001	0	0.001
10379	3	0.802	0.999	1	0.79	0.198	0.001	0	0.21	1	1	0.776	0	0	0.224	0.001	0	0.014
10380	3	0.767	0.697	1	0.999	0.233	0.303	0	0.001	0.704	1	1	0.296	0	0	0.007	0	0.001
10381	3	0.79	0.952	1	0.999	0.21	0.048	0	0.001	0.957	1	1	0.043	0	0	0.005	0	0.001
10382	3	0.335	0.001	0.053	0.948	0.665	0.999	0.947	0.052	0	0.05	0.947	1	0.95	0.053	0.001	0.003	0.001
10384	3	0.188	0.007	0	0.001	0.812	0.993	1	0.999	0.006	0	0	0.994	1	1	0.001	0	0.001
10389	3	0.26	0.795	0	0.001	0.74	0.205	1	0.999	0.794	0	0	0.206	1	1	0.001	0	0.001
10392	3	0.24	0.456	0	0.001	0.76	0.544	1	0.999	0.457	0	0	0.543	1	1	0.001	0	0.001
10393	3	0.346	0.001	0.999	0.001	0.654	0.999	0.001	0.999	0.012	1	0	0.988	0	1	0.011	0.001	0.001
10394	3	0.375	0.998	0.001	0.001	0.625	0.002	0.999	0.999	0.988	0	0	0.012	1	1	0.01	0.001	0.001
10395	3	0.787	0.999	0.915	0.999	0.213	0.001	0.085	0.001	1	0.923	1	0	0.077	0	0.001	0.008	0.001
467	3	0.346	0.001	0.999	0.001	0.654	0.999	0.001	0.999	0.012	1	0	0.988	0	1	0.011	0.001	0.001
10396	3	0.318	0.001	0.085	0.306	0.682	0.999	0.915	0.694	0	0.083	0.259	1	0.917	0.741	0.001	0.002	0.047
10397	3	0.637	0.322	0.982	0.998	0.363	0.678	0.018	0.002	0.327	0.978	1	0.673	0.022	0	0.005	0.004	0.002
2029	3	0.767	0.999	0.477	0.999	0.233	0.001	0.523	0.001	0.988	0.482	1	0.012	0.518	0	0.011	0.005	0.001
13267	3	0.719	0.987	1	0.963	0.281	0.013	0	0.037	0.988	1	0.962	0.012	0	0.038	0.001	0	0.001
13263	3	0.244	0.001	0.774	0.001	0.756	0.999	0.226	0.999	0.012	0.773	0	0.988	0.227	1	0.011	0.001	0.001
13262	3	0.46	0.993	0.038	0.002	0.54	0.007	0.962	0.998	0.988	0.043	0	0.013	0.957	1	0.005	0.005	0.002
10398	3	0.46	0.002	0.855	0.998	0.54	0.998	0.145	0.002	0.012	0.849	1	0.988	0.151	0	0.01	0.006	0.002
10399	3	0.749	0.312	1	0.999	0.251	0.688	0	0.001	0.309	1	1	0.691	0	0	0.003	0	0.001
10401	3	0.308	0.001	0.851	0.249	0.692	0.999	0.149	0.751	0.012	0.845	0	0.988	0.155	0	0.011	0.006	0.249	Exotic Malus accessions had a high null allele rate, which is the likely reason for the discordant assignment of allele frequencies for the exotic Malus group/K value.
9366	3	0.339	0.635	0.001	0.018	0.661	0.365	0.999	0.982	0.632	0	0	0.368	1	1	0.003	0.001	0.018
1519	3	0.347	0.001	0.63	0.256	0.653	0.999	0.37	0.744	0.012	0.626	0.267	0.988	0.374	0.733	0.011	0.004	0.011
10405	3	0.219	0.001	0.14	0.001	0.781	0.999	0.86	0.999	0	0.135	0	1	0.865	1	0.001	0.005	0.001
10403	3	0.288	0.96	0	0.001	0.712	0.04	1	0.999	0.951	0	0	0.049	1	1	0.009	0	0.001
10404	3	0.22	0.001	0.162	0.001	0.78	0.999	0.838	0.999	0	0.158	0	1	0.842	1	0.001	0.004	0.001
10406	3	0.248	0.471	0	0.003	0.752	0.529	1	0.997	0.469	0	0	0.531	1	1	0.002	0	0.003
10408	3	0.314	0.001	0.05	0.315	0.686	0.999	0.95	0.685	0	0.043	0.345	1	0.957	0.655	0.001	0.007	0.03
10410	3	0.357	0.474	0.018	0.005	0.643	0.526	0.982	0.995	0.469	0.018	0	0.531	0.982	1	0.005	0	0.005
6570	3	0.75	0.999	0.199	0.998	0.25	0.001	0.801	0.002	1	0.205	1	0	0.795	0	0.001	0.006	0.002
6571	3	0.712	0.969	1	0.983	0.288	0.031	0	0.017	0.975	1	0.984	0.025	0	0.016	0.006	0	0.001
6572	3	0.757	0.453	1	0.999	0.243	0.547	0	0.001	0.45	1	1	0.55	0	0	0.003	0	0.001
6573	3	0.22	0.001	0.14	0.001	0.78	0.999	0.86	0.999	0	0.169	0	1	0.831	1	0.001	0.029	0.001
10414	3	0.765	0.999	0.414	0.999	0.235	0.001	0.586	0.001	1	0.414	1	0	0.586	0	0.001	0	0.001
2054	3	0.216	0.001	0.089	0.001	0.784	0.999	0.911	0.999	0	0.08	0	1	0.92	1	0.001	0.009	0.001
10415	3	0.272	0.001	0.981	0.001	0.728	0.999	0.019	0.999	0	0.978	0	1	0.022	1	0.001	0.003	0.001
10416	3	0.741	0.2	1	0.999	0.259	0.8	0	0.001	0.199	1	1	0.801	0	0	0.001	0	0.001
2055	3	0.249	0.631	0	0.001	0.751	0.369	1	0.999	0.631	0	0	0.369	1	1	0	0	0.001
10422	3	0.459	0.015	0.965	0.117	0.541	0.985	0.035	0.883	0.014	0.963	0.117	0.986	0.037	0.883	0.001	0.002	0
10424	3	0.252	0.001	0.855	0.001	0.748	0.999	0.145	0.999	0	0.856	0	1	0.144	1	0.001	0.001	0.001
10425	3	0.785	0.999	0.901	0.999	0.215	0.001	0.099	0.001	1	0.91	1	0	0.09	0	0.001	0.009	0.001
10426	3	0.355	0.037	0.641	0.001	0.645	0.963	0.359	0.999	0.038	0.647	0	0.963	0.353	1	0.001	0.006	0.001
10428	3	0.749	0.999	0.117	0.999	0.251	0.001	0.883	0.001	1	0.108	1	0	0.892	0	0.001	0.009	0.001
2074	3	0.427	0.962	0.001	0.908	0.573	0.038	0.999	0.092	0.968	0	0.911	0.032	1	0.089	0.006	0.001	0.003
10429	3	0.237	0.001	0.631	0.001	0.763	0.999	0.369	0.999	0	0.626	0	1	0.374	1	0.001	0.005	0.001
10431	3	0.232	0.001	0.472	0.001	0.768	0.999	0.528	0.999	0	0.464	0	1	0.536	1	0.001	0.008	0.001
532	3	0.637	0.788	0.803	0.998	0.363	0.212	0.197	0.002	0.788	0.802	1	0.213	0.198	0	0	0.001	0.002
839	3	0.353	0.001	0.769	0.234	0.647	0.999	0.231	0.766	0	0.764	0.233	1	0.236	0.767	0.001	0.005	0.001
16074	3	0.226	0.194	0	0.001	0.774	0.806	1	0.999	0.205	0	0	0.795	1	1	0.011	0	0.001
16075	3	0.238	0.001	0.592	0.001	0.762	0.999	0.408	0.999	0	0.591	0	1	0.409	1	0.001	0.001	0.001
16076	3	0.254	0.715	0	0.001	0.746	0.285	1	0.999	0.713	0	0	0.288	1	1	0.002	0	0.001
16078	3	0.237	0.367	0	0.001	0.763	0.633	1	0.999	0.375	0	0	0.625	1	1	0.008	0	0.001
16080	3	0.481	0.002	0.999	0.372	0.519	0.998	0.001	0.628	0	1	0.371	1	0	0.629	0.002	0.001	0.001
16081	3	0.222	0.001	0.204	0.001	0.778	0.999	0.796	0.999	0	0.201	0	1	0.799	1	0.001	0.003	0.001
16082	3	0.241	0.517	0	0.001	0.759	0.483	1	0.999	0.506	0	0	0.494	1	1	0.011	0	0.001
13413	3	0.247	0.619	0	0.001	0.753	0.381	1	0.999	0.641	0	0	0.359	1	1	0.022	0	0.001
13412	3	1	1	1	1	0	0	0	0	1	1	1	0	0	0	0	0	0
13411	3	0.695	0.903	1	0.97	0.305	0.097	0	0.03	0.897	1	0.972	0.103	0	0.028	0.006	0	0.002
13410	3	0.229	0.001	0.405	0.001	0.771	0.999	0.595	0.999	0	0.403	0	1	0.597	1	0.001	0.002	0.001
10448	3	0.755	0.441	1	0.999	0.245	0.559	0	0.001	0.423	1	1	0.577	0	0	0.018	0	0.001
10446	3	0.766	0.999	0.525	0.998	0.234	0.001	0.475	0.002	1	0.521	1	0	0.479	0	0.001	0.004	0.002
5913	3	0.188	0.001	0	0.017	0.812	0.999	1	0.983	0	0	0.018	1	1	0.982	0.001	0	0.001
856	3	0.236	0.001	0.566	0.001	0.764	0.999	0.434	0.999	0	0.565	0	1	0.435	1	0.001	0.001	0.001
2805	3	0.796	0.969	1	0.999	0.204	0.031	0	0.001	0.968	1	1	0.032	0	0	0.001	0	0.001
3219	3	0.347	0.001	0.999	0.001	0.653	0.999	0.001	0.999	0	1	0	1	0	1	0.001	0.001	0.001
10452	3	0.771	0.999	0.59	0.999	0.229	0.001	0.41	0.001	1	0.602	1	0	0.398	0	0.001	0.012	0.001
658	3	0.405	0.261	0.84	0.002	0.595	0.739	0.16	0.998	0.25	0.838	0	0.75	0.162	1	0.011	0.002	0.002
240	3	0.766	0.999	0.518	0.999	0.234	0.001	0.482	0.001	1	0.518	1	0	0.482	0	0.001	0	0.001
864	3	0.783	0.909	1	0.999	0.217	0.091	0	0.001	0.91	1	1	0.09	0	0	0.001	0	0.001
2097	3	0.222	0.001	0.208	0.001	0.778	0.999	0.792	0.999	0	0.212	0	1	0.788	1	0.001	0.004	0.001
10466	3	0.233	0.303	0	0.001	0.767	0.697	1	0.999	0.295	0	0	0.705	1	1	0.008	0	0.001
10468	3	0.232	0.321	0	0.001	0.768	0.679	1	0.999	0.308	0	0	0.692	1	1	0.013	0	0.001
15473	3	0.292	0.966	0	0.002	0.708	0.034	1	0.998	0.963	0	0	0.037	1	1	0.003	0	0.002
1582	3	0.328	0.467	0	0.017	0.672	0.533	1	0.983	0.471	0	0	0.529	1	1	0.004	0	0.017
15860	3	0.239	0.428	0	0.001	0.761	0.572	1	0.999	0.423	0	0	0.577	1	1	0.005	0	0.001
15861	3	0.802	0.999	1	0.834	0.198	0.001	0	0.166	1	1	0.84	0	0	0.16	0.001	0	0.006
1583	3	0.232	0.26	0	0.001	0.768	0.74	1	0.999	0.266	0	0	0.734	1	1	0.006	0	0.001
9958	3	0.236	0.344	0	0.002	0.764	0.656	1	0.998	0.339	0	0	0.661	1	1	0.005	0	0.002
9959	3	0.407	0.032	0.236	0.018	0.593	0.968	0.764	0.982	0.032	0.234	0.018	0.968	0.766	0.982	0	0.002	0
9962	3	0.31	0.001	0.236	0.017	0.69	0.999	0.764	0.983	0	0.234	0	1	0.766	1	0.001	0.002	0.017
10491	3	0.213	0.001	0.081	0.001	0.787	0.999	0.919	0.999	0	0.076	0	1	0.924	1	0.001	0.005	0.001
10492	3	0.188	0.007	0	0.001	0.812	0.993	1	0.999	0.006	0	0	0.994	1	1	0.001	0	0.001
10493	3	0.206	0.037	0	0.001	0.794	0.963	1	0.999	0.026	0	0	0.974	1	1	0.011	0	0.001
10494	3	0.763	0.999	0.525	0.998	0.237	0.001	0.475	0.002	1	0.529	1	0	0.471	0	0.001	0.004	0.002
10495	3	0.23	0.289	0	0.001	0.77	0.711	1	0.999	0.279	0	0	0.721	1	1	0.01	0	0.001
15863	3	0.438	0.359	0.001	0.998	0.562	0.641	0.999	0.002	0.351	0	1	0.649	1	0	0.008	0.001	0.002
2133	3	0.225	0.001	0.31	0.001	0.775	0.999	0.69	0.999	0	0.306	0	1	0.694	1	0.001	0.004	0.001
15865	3	0.279	0.001	0.989	0.001	0.721	0.999	0.011	0.999	0	0.989	0	1	0.011	1	0.001	0	0.001
555	3	0.204	0.031	0	0.001	0.796	0.969	1	0.999	0.032	0	0	0.968	1	1	0.001	0	0.001
12768	3	0.61	0.458	0.999	0.02	0.39	0.542	0.001	0.98	0.435	1	0.019	0.565	0	0.981	0.023	0.001	0.001
12766	3	0.337	0.299	0.015	0.002	0.663	0.701	0.985	0.998	0.289	0.014	0	0.711	0.986	1	0.01	0.001	0.002
15867	3	0.222	0.073	0	0.006	0.778	0.927	1	0.994	0.071	0	0	0.929	1	1	0.002	0	0.006
10496	3	0.571	0.999	0.597	0.003	0.429	0.001	0.403	0.997	1	0.591	0	0	0.409	1	0.001	0.006	0.003
10497	3	0.23	0.242	0	0.001	0.77	0.758	1	0.999	0.24	0	0	0.76	1	1	0.002	0	0.001
10504	3	0.524	0.997	0.134	0.002	0.476	0.003	0.866	0.998	0.987	0.139	0	0.013	0.861	1	0.01	0.005	0.002
10505	3	0.426	0.01	0.864	0.05	0.574	0.99	0.136	0.95	0.023	0.859	0.05	0.977	0.141	0.95	0.013	0.005	0
10506	3	0.287	0.001	0.021	0.033	0.713	0.999	0.979	0.967	0	0.022	0.033	1	0.978	0.967	0.001	0.001	0
10509	3	0.75	0.629	1	0.986	0.25	0.371	0	0.014	0.621	1	1	0.379	0	0	0.008	0	0.014
10511	3	0.333	0.001	0.521	0.068	0.667	0.999	0.479	0.932	0	0.53	0	1	0.47	1	0.001	0.009	0.068
10514	3	0.241	0.468	0	0.001	0.759	0.532	1	0.999	0.458	0	0	0.542	1	1	0.01	0	0.001
10515	3	0.232	0.001	0.409	0.001	0.768	0.999	0.591	0.999	0	0.406	0	1	0.594	1	0.001	0.003	0.001
10516	3	0.345	0.001	0.584	0.287	0.655	0.999	0.416	0.713	0	0.594	0.313	1	0.406	0.688	0.001	0.01	0.026
10518	3	0.359	0.167	0.188	0.002	0.641	0.833	0.812	0.998	0.169	0.188	0	0.831	0.812	1	0.002	0	0.002
10519	3	0.363	0.997	0.001	0.001	0.637	0.003	0.999	0.999	1	0	0	0	1	1	0.003	0.001	0.001
10520	3	0.259	0.001	0.938	0.001	0.741	0.999	0.062	0.999	0	0.938	0	1	0.062	1	0.001	0	0.001
10522	3	0.291	0.004	0.732	0.003	0.709	0.996	0.268	0.997	0	0.727	0	1	0.273	1	0.004	0.005	0.003
10526	3	0.813	0.995	0.999	0.999	0.187	0.005	0.001	0.001	1	1	1	0	0	0	0.005	0.001	0.001
542	3	0.237	0.419	0	0.001	0.763	0.581	1	0.999	0.416	0	0	0.584	1	1	0.003	0	0.001
10550	3	0.493	0.044	0.999	0.002	0.507	0.956	0.001	0.998	0.039	1	0	0.961	0	1	0.005	0.001	0.002
10549	3	0.222	0.001	0.235	0.001	0.778	0.999	0.765	0.999	0	0.243	0	1	0.757	1	0.001	0.008	0.001
10548	3	0.541	0.01	0.999	0.103	0.459	0.99	0.001	0.897	0.008	1	0.115	0.992	0	0.885	0.002	0.001	0.012
10546	3	0.292	0.001	0.053	0.018	0.708	0.999	0.947	0.982	0	0.054	0.018	1	0.946	0.982	0.001	0.001	0
10545	3	0.293	0.975	0	0.001	0.707	0.025	1	0.999	0.974	0	0	0.026	1	1	0.001	0	0.001
17899	3	0.215	0.001	0.074	0.001	0.785	0.999	0.926	0.999	0	0.065	0	1	0.935	1	0.001	0.009	0.001
10262	3	0.267	0.001	0.971	0.001	0.733	0.999	0.029	0.999	0	0.975	0	1	0.025	1	0.001	0.004	0.001
10561	3	0.272	0.001	0.004	0.044	0.728	0.999	0.996	0.956	0	0.004	0.047	1	0.996	0.953	0.001	0	0.003
10562	3	0.235	0.001	0.575	0.001	0.765	0.999	0.425	0.999	0	0.572	0	1	0.428	1	0.001	0.003	0.001
10565	3	0.697	0.994	0.565	0.999	0.303	0.006	0.435	0.001	1	0.562	1	0	0.438	0	0.006	0.003	0.001
18012	3	0.254	0.001	0.885	0.001	0.746	0.999	0.115	0.999	0	0.891	0	1	0.109	1	0.001	0.006	0.001
2181	3	0.221	0.001	0.185	0.001	0.779	0.999	0.815	0.999	0	0.185	0	1	0.815	1	0.001	0	0.001
2891	3	0.783	0.999	0.875	0.999	0.217	0.001	0.125	0.001	1	0.88	1	0	0.12	0	0.001	0.005	0.001
1646	3	0.234	0.001	0.427	0.001	0.766	0.999	0.573	0.999	0	0.428	0	1	0.572	1	0.001	0.001	0.001
10570	3	0.385	0.011	0.073	0.082	0.615	0.989	0.927	0.918	0.007	0.076	0.086	0.993	0.924	0.914	0.004	0.003	0.004
10571	3	0.349	0.705	0.001	0.033	0.651	0.295	0.999	0.967	0.642	0	0.034	0.358	1	0.966	0.063	0.001	0.001
10572	3	0.334	0.001	0.618	0.033	0.666	0.999	0.382	0.967	0.12	0.572	0.017	0.88	0.428	0.983	0.119	0.046	0.016
10573	3	0.335	0.001	0.627	0.049	0.665	0.999	0.373	0.951	0.12	0.572	0.052	0.88	0.428	0.948	0.119	0.055	0.003
10574	3	0.555	0.998	0.364	0.002	0.445	0.002	0.636	0.998	0.88	0.425	0	0.12	0.575	1	0.118	0.061	0.002
10575	3	0.452	0.002	0.997	0.037	0.548	0.998	0.003	0.963	0.12	0.924	0.038	0.88	0.076	0.962	0.118	0.073	0.001
10576	3	0.225	0.001	0.282	0.001	0.775	0.999	0.718	0.999	0	0.279	0	1	0.721	1	0.001	0.003	0.001
10577	3	0.264	0.751	0.003	0.001	0.736	0.249	0.997	0.999	0.633	0.076	0	0.367	0.924	1	0.118	0.073	0.001
2193	3	0.211	0.059	0	0.001	0.789	0.941	1	0.999	0.06	0	0	0.94	1	1	0.001	0	0.001
244	3	0.306	0.06	0	0.082	0.694	0.94	1	0.918	0.067	0	0.086	0.933	1	0.914	0.007	0	0.004
10578	3	0.201	0.001	0	0.285	0.799	0.999	1	0.715	0	0	0.296	1	1	0.704	0.001	0	0.011
10579	3	0.265	0.497	0	0.028	0.735	0.503	1	0.972	0.527	0	0	0.473	1	0	0.03	0	0.028
10580	3	0.635	0.894	0.496	0.999	0.365	0.106	0.504	0.001	0.893	0.5	1	0.107	0.5	0	0.001	0.004	0.001
10581	3	0.574	0.998	0.686	0.002	0.426	0.002	0.314	0.998	1	0.685	0	0	0.315	1	0.002	0.001	0.002
10582	3	0.261	0.808	0	0.001	0.739	0.192	1	0.999	0.801	0	0	0.199	1	1	0.007	0	0.001
10583	3	0.227	0.001	0.314	0.001	0.773	0.999	0.686	0.999	0	0.315	0	1	0.685	1	0.001	0.001	0.001
10584	3	0.499	0.002	0.999	0.821	0.501	0.998	0.001	0.179	0	1	0.833	1	0	0.167	0.002	0.001	0.012
15320	3	0.345	0.323	0.018	0.002	0.655	0.677	0.982	0.998	0.325	0.018	0	0.675	0.982	1	0.002	0	0.002
17098	3	0.757	0.525	1	0.999	0.243	0.475	0	0.001	0.513	1	1	0.487	0	0	0.012	0	0.001
17097	3	0.195	0.013	0	0.001	0.805	0.987	1	0.999	0.013	0	0	0.987	1	1	0	0	0.001
17096	3	0.444	0.49	0.034	0.073	0.556	0.51	0.966	0.927	0.479	0.026	0.073	0.521	0.974	0.927	0.011	0.008	0
17095	3	0.566	0.468	0.992	0.799	0.434	0.532	0.008	0.201	0.478	0.993	0.806	0.522	0.007	0.194	0.01	0.001	0.007
17094	3	0.771	0.999	0.856	0.997	0.229	0.001	0.144	0.003	1	0.866	1	0	0.134	0	0.001	0.01	0.003
15275	3	0.635	0.948	0.276	0.999	0.365	0.052	0.724	0.001	0.948	0.283	1	0.052	0.717	0	0	0.007	0.001
10585	3	0.448	0.158	0.994	0.002	0.552	0.842	0.006	0.998	0.162	0.996	0	0.838	0.004	1	0.004	0.002	0.002
17729	3	0.245	0.444	0	0.003	0.755	0.556	1	0.997	0.459	0	0	0.541	1	1	0.015	0	0.003
17730	3	0.342	0.001	0.399	0.445	0.658	0.999	0.601	0.555	0	0.395	0.444	1	0.605	0.556	0.001	0.004	0.001
17732	3	0.235	0.357	0	0.001	0.765	0.643	1	0.999	0.347	0	0	0.653	1	1	0.01	0	0.001
2616	3	0.635	0.65	0.884	0.998	0.365	0.35	0.116	0.002	0.662	0.89	1	0.338	0.11	0	0.012	0.006	0.002
10587	3	0.634	0.646	0.88	0.999	0.366	0.354	0.12	0.001	0.651	0.884	1	0.349	0.116	0	0.005	0.004	0.001
10588	3	0.766	0.999	0.657	0.996	0.234	0.001	0.343	0.004	1	0.649	1	0	0.351	0	0.001	0.008	0.004
10590	3	0.23	0.001	0.357	0.001	0.77	0.999	0.643	0.999	0	0.351	0	1	0.649	1	0.001	0.006	0.001
4819	3	0.685	0.862	0.993	0.999	0.315	0.138	0.007	0.001	0.868	1	1	0.132	0	0	0.006	0.007	0.001
10591	3	0.434	0.7	0.003	0.95	0.566	0.3	0.997	0.05	0.704	0.004	0.95	0.296	0.996	0.05	0.004	0.001	0
10592	3	0.645	0.975	0.271	0.998	0.355	0.025	0.729	0.002	0.974	0.274	1	0.026	0.726	0	0.001	0.003	0.002
10593	3	0.431	0.729	0.754	0.002	0.569	0.271	0.246	0.998	0.735	0.752	0	0.265	0.248	1	0.006	0.002	0.002
982	3	0.787	0.999	0.915	0.999	0.213	0.001	0.085	0.001	1	0.92	1	0	0.08	0	0.001	0.005	0.001
10595	3	0.186	0.001	0.004	0.001	0.814	0.999	0.996	0.999	0	0.004	0	1	0.996	1	0.001	0	0.001
366	3	0.474	0.036	0.923	0.354	0.526	0.964	0.077	0.646	0.033	0.923	0.348	0.967	0.077	0.652	0.003	0	0.006
2912	3	0.663	0.988	0.358	0.999	0.337	0.012	0.642	0.001	0.987	0.354	1	0.013	0.646	0	0.001	0.004	0.001
1357	3	0.296	0.002	0.007	0.101	0.704	0.998	0.993	0.899	0	0	0.086	1	1	0.914	0.002	0.007	0.015
10596	3	0.652	0.999	0.001	0.998	0.348	0.001	0.999	0.002	1	0	1	0	1	0	0.001	0.001	0.002
10597	3	0.742	0.21	1	0.999	0.258	0.79	0	0.001	0.196	1	1	0.804	0	0	0.014	0	0.001
10598	3	0.249	0.001	0.834	0.001	0.751	0.999	0.166	0.999	0	0.835	0	1	0.165	1	0.001	0.001	0.001
10599	3	0.201	0.018	0	0.001	0.799	0.982	1	0.999	0.02	0	0	0.98	1	1	0.002	0	0.001
10606	3	0.747	0.308	0.999	0.999	0.253	0.692	0.001	0.001	0.313	0.957	1	0.687	0.043	0	0.005	0.042	0.001
10608	3	0.22	0.001	0.126	0.002	0.78	0.999	0.874	0.998	0	0.122	0	1	0.878	1	0.001	0.004	0.002
10609	3	0.698	0.993	0.945	0.993	0.302	0.007	0.055	0.007	0.993	0.946	1	0.007	0.054	0	0	0.001	0.007
15471	3	0.641	0.97	0.205	0.999	0.359	0.03	0.795	0.001	0.967	0.237	1	0.033	0.763	0	0.003	0.032	0.001
8558	3	0.337	0.001	0.998	0.001	0.663	0.999	0.002	0.999	0	0.954	0	1	0.046	1	0.001	0.044	0.001
10611	3	0.259	0.801	0	0.001	0.741	0.199	1	0.999	0.813	0.043	0	0.187	0.957	1	0.012	0.043	0.001
10612	3	0.768	0.686	1	0.999	0.232	0.314	0	0.001	0.642	1	1	0.358	0	0	0.044	0	0.001
10613	3	0.375	0.076	0.768	0.001	0.625	0.924	0.232	0.999	0.067	0.736	0	0.933	0.264	1	0.009	0.032	0.001
323	3	0.229	0.001	0.439	0.001	0.771	0.999	0.561	0.999	0	0.429	0	1	0.571	1	0.001	0.01	0.001
10615	3	0.473	0.857	0.048	0.053	0.527	0.143	0.952	0.947	0.847	0.086	0.052	0.153	0.914	0.948	0.01	0.038	0.001
10616	3	0.533	0.628	0.87	0.636	0.467	0.372	0.13	0.364	0.66	0.839	0.638	0.34	0.161	0.362	0.032	0.031	0.002
10617	3	0.231	0.001	0.338	0.001	0.769	0.999	0.662	0.999	0	0.321	0	1	0.679	1	0.001	0.017	0.001
9057	3	0.316	0.989	0	0.001	0.684	0.011	1	0.999	0.986	0.036	0	0.014	0.964	1	0.003	0.036	0.001
9059	3	0.77	0.695	1	0.999	0.23	0.305	0	0.001	0.646	1	1	0.354	0	0	0.049	0	0.001
9061	3	0.783	0.998	0.979	0.998	0.217	0.002	0.021	0.002	1	0.989	1	0	0.011	0	0.002	0.01	0.002
10619	3	0.308	0.463	0.001	0.294	0.692	0.537	0.999	0.706	0.413	0.036	0	0.587	0.964	0	0.05	0.035	0.294	Exotic Malus accessions had a high null allele rate, which is the likely reason for the discordant assignment of allele frequencies for the exotic Malus group/K value.
10623	3	0.618	0.413	0.999	0.071	0.382	0.587	0.001	0.929	0.453	0.964	0.069	0.547	0.036	0.931	0.04	0.035	0.002
10624	3	0	0	0	0	1	1	1	1	0	0	0	1	1	1	0	0	0
10627	3	0.717	0.999	0.008	0.999	0.283	0.001	0.992	0.001	1	0.043	1	0	0.957	0	0.001	0.035	0.001
10628	3	0.695	0.999	0.004	0.999	0.305	0.001	0.996	0.001	1	0.046	1	0	0.954	0	0.001	0.042	0.001
175	3	0.367	0.486	0.001	0.719	0.633	0.514	0.999	0.281	0.5	0.011	0.717	0.5	0.989	0.283	0.014	0.01	0.002
10629	3	0.613	0.753	0.408	0.999	0.387	0.247	0.592	0.001	0.773	0.418	1	0.227	0.582	0	0.02	0.01	0.001
10630	3	0.233	0.001	0.505	0.001	0.767	0.999	0.495	0.999	0	0.479	0	1	0.521	1	0.001	0.026	0.001
10631	3	0.516	0.662	0.303	0.916	0.484	0.338	0.697	0.084	0.707	0.311	0.918	0.293	0.689	0.082	0.045	0.008	0.002
2929	3	0.754	0.385	1	0.999	0.246	0.615	0	0.001	0.327	1	1	0.673	0	0	0.058	0	0.001
15877	3	0.243	0.001	0.799	0.001	0.757	0.999	0.201	0.999	0	0.768	0	1	0.232	1	0.001	0.031	0.001
17419	3	0.272	0.001	0.973	0.001	0.728	0.999	0.027	0.999	0	0.939	0	1	0.061	1	0.001	0.034	0.001
17423	3	0.233	0.001	0.482	0.001	0.767	0.999	0.518	0.999	0	0.457	0	1	0.543	1	0.001	0.025	0.001
10632	3	0.752	0.57	0.999	0.999	0.248	0.43	0.001	0.001	0.64	0.95	1	0.36	0.05	0	0.07	0.049	0.001
10634	3	0.275	0.004	0.002	0.084	0.725	0.996	0.998	0.916	0	0	0.083	1	1	0.917	0.004	0.002	0.001
488	3	0.623	0.451	0.999	0.099	0.377	0.549	0.001	0.901	0.427	0.989	0.097	0.573	0.011	0.903	0.024	0.01	0.002
10635	3	0.363	0.453	0.024	0.009	0.637	0.547	0.976	0.991	0.458	0.043	0	0.542	0.957	1	0.005	0.019	0.009
10636	3	0.769	0.748	1	0.999	0.231	0.252	0	0.001	0.74	0.989	1	0.26	0.011	0	0.008	0.011	0.001
10637	3	0.721	0.078	0.999	0.999	0.279	0.922	0.001	0.001	0.093	0.939	1	0.907	0.061	0	0.015	0.06	0.001
11401	3	0.771	0.999	0.577	0.999	0.229	0.001	0.423	0.001	1	0.604	1	0	0.396	0	0.001	0.027	0.001
11400	3	0.238	0.409	0	0.001	0.762	0.591	1	0.999	0.447	0	0	0.553	1	1	0.038	0	0.001
16071	3	0.68	0.999	0.8	0.869	0.32	0.001	0.2	0.131	1	0.807	0.862	0	0.193	0.138	0.001	0.007	0.007
16070	3	0.408	0.318	0.002	0.984	0.592	0.682	0.998	0.016	0.326	0.011	1	0.674	0.989	0	0.008	0.009	0.016
16069	3	0.759	0.999	0.342	0.998	0.241	0.001	0.658	0.002	1	0.375	1	0	0.625	0	0.001	0.033	0.002
16068	3	0.629	0.314	0.999	0.517	0.371	0.686	0.001	0.483	0.336	0.957	0.5	0.664	0.043	0.5	0.022	0.042	0.017
16067	3	0.361	0.005	0.12	0.383	0.639	0.995	0.88	0.617	0.014	0.107	0.379	0.986	0.893	0.621	0.009	0.013	0.004
16066	3	0.641	0.999	0.313	0.389	0.359	0.001	0.687	0.611	1	0.346	0.354	0	0.654	0.646	0.001	0.033	0.035
1022	3	0.689	0.999	0.706	0.981	0.311	0.001	0.294	0.019	1	0.716	1	0	0.284	0	0.001	0.01	0.019
10638	3	0.206	0.04	0	0.001	0.794	0.96	1	0.999	0.035	0	0	0.965	1	1	0.005	0	0.001
10639	3	0.757	0.498	1	0.999	0.243	0.502	0	0.001	0.535	0.957	1	0.465	0.043	0	0.037	0.043	0.001
10640	3	0.303	0.001	0.666	0.013	0.697	0.999	0.334	0.987	0	0.643	0	1	0.357	1	0.001	0.023	0.013
10641	3	0.199	0.017	0	0.001	0.801	0.983	1	0.999	0.021	0	0	0.979	1	1	0.004	0	0.001
10642	3	0.193	0.001	0	0.065	0.807	0.999	1	0.935	0	0	0.034	1	1	0.966	0.001	0	0.031
10643	3	0.243	0.513	0	0.001	0.757	0.487	1	0.999	0.465	0.05	0	0.535	0.95	1	0.048	0.05	0.001
10645	3	0.775	0.999	0.677	0.999	0.225	0.001	0.323	0.001	0.986	0.704	1	0.014	0.296	0	0.013	0.027	0.001
1700	3	0.347	0.514	0.012	0.001	0.653	0.486	0.988	0.999	0.465	0.061	0	0.535	0.939	1	0.049	0.049	0.001
10646	3	0.756	0.531	1	0.998	0.244	0.469	0	0.002	0.576	0.95	1	0.424	0.05	0	0.045	0.05	0.002
525	3	1	1	1	1	0	0	0	0	1	1	1	0	0	0	0	0	0
15886	3	0.329	0.001	0.397	0.078	0.671	0.999	0.603	0.922	0	0.381	0.052	1	0.619	0.948	0.001	0.016	0.026
15888	3	0.269	0.87	0	0.001	0.731	0.13	1	0.999	0.854	0.039	0	0.146	0.961	1	0.016	0.039	0.001
2631	3	0.244	0.001	0.729	0.001	0.756	0.999	0.271	0.999	0.014	0.696	0	0.986	0.304	1	0.013	0.033	0.001
458	3	0.441	0.973	0.18	0.002	0.559	0.027	0.82	0.998	0.958	0.218	0	0.042	0.782	1	0.015	0.038	0.002
10647	3	0.791	0.999	0.967	0.999	0.209	0.001	0.033	0.001	1	0.975	1	0	0.025	0	0.001	0.008	0.001
10648	3	0.343	0.001	0.999	0.001	0.657	0.999	0.001	0.999	0.014	0.953	0	0.986	0.047	1	0.013	0.046	0.001
10649	3	0.786	0.999	0.882	0.999	0.214	0.001	0.118	0.001	1	0.885	1	0	0.115	0	0.001	0.003	0.001
10650	3	0.31	0.635	0.003	0.001	0.69	0.365	0.997	0.999	0.653	0.011	0	0.347	0.989	1	0.018	0.008	0.001
10651	3	1	1	1	1	0	0	0	0	1	1	1	0	0	0	0	0	0
2632	3	0.236	0.001	0.527	0.001	0.764	0.999	0.473	0.999	0.014	0.489	0	0.986	0.511	1	0.013	0.038	0.001
1708	3	0.229	0.001	0.357	0.001	0.771	0.999	0.643	0.999	0	0.344	0	1	0.656	1	0.001	0.013	0.001
1713	3	0.269	0.001	0.976	0.001	0.731	0.999	0.024	0.999	0	0.92	0	1	0.08	1	0.001	0.056	0.001
10652	3	0.384	0.998	0.001	0.002	0.616	0.002	0.999	0.998	1	0.057	0	0	0.943	1	0.002	0.056	0.002
2956	3	0.776	0.999	0.738	0.999	0.224	0.001	0.262	0.001	1	0.757	1	0	0.243	0	0.001	0.019	0.001
1714	3	0.275	0.001	0.984	0.001	0.725	0.999	0.016	0.999	0	0.928	0	1	0.072	1	0.001	0.056	0.001
447	3	0.226	0.21	0	0.001	0.774	0.79	1	0.999	0.243	0	0	0.757	1	1	0.033	0	0.001
15894	3	0.538	0.869	0.907	0.078	0.462	0.131	0.093	0.922	0.861	0.904	0.074	0.139	0.096	0.926	0.008	0.003	0.004
15895	3	0.747	0.333	1	0.999	0.253	0.667	0	0.001	0.361	0.95	1	0.639	0.05	0	0.028	0.05	0.001
191	3	0.234	0.328	0	0.001	0.766	0.672	1	0.999	0.342	0	0	0.658	1	1	0.014	0	0.001
15896	3	0.77	0.742	1	0.999	0.23	0.258	0	0.001	0.723	1	1	0.277	0	0	0.019	0	0.001
15899	3	0.784	0.999	0.874	0.999	0.216	0.001	0.126	0.001	1	0.889	1	0	0.111	0	0.001	0.015	0.001
15900	3	0.251	0.631	0	0.001	0.749	0.369	1	0.999	0.59	0.057	0	0.41	0.943	1	0.041	0.057	0.001
15901	3	0.345	0.001	0.999	0.002	0.655	0.999	0.001	0.998	0.014	0.943	0	0.986	0.057	1	0.013	0.056	0.002
10663	3	0.389	0.069	0.004	0.535	0.611	0.931	0.996	0.465	0.076	0.004	0.591	0.924	0.996	0.409	0.007	0	0.056
10664	3	0.247	0.587	0	0.001	0.753	0.413	1	0.999	0.549	0.043	0	0.451	0.957	1	0.038	0.043	0.001
10665	3	0.785	0.999	0.889	0.999	0.215	0.001	0.111	0.001	1	0.9	1	0	0.1	0	0.001	0.011	0.001
10666	3	0.354	0.995	0.001	0.001	0.646	0.005	0.999	0.999	0.958	0.057	0	0.042	0.943	1	0.037	0.056	0.001
10667	3	0.311	0.001	0.023	0.453	0.689	0.999	0.977	0.547	0.014	0.021	0.444	0.986	0.979	0.556	0.013	0.002	0.009
10669	3	0.259	0.777	0	0.001	0.741	0.223	1	0.999	0.771	0.043	0	0.229	0.957	1	0.006	0.043	0.001
10672	3	0.657	0.999	0.001	0.999	0.343	0.001	0.999	0.001	0.986	0.061	1	0.014	0.939	0	0.013	0.06	0.001
10673	3	0.798	0.999	0.981	0.999	0.202	0.001	0.019	0.001	1	0.986	1	0	0.014	0	0.001	0.005	0.001
10674	3	0.782	0.904	1	0.999	0.218	0.096	0	0.001	0.937	0.982	1	0.063	0.018	0	0.033	0.018	0.001
10675	3	0.748	0.341	1	0.999	0.252	0.659	0	0.001	0.361	0.939	1	0.639	0.061	0	0.02	0.061	0.001
10676	3	0.813	0.999	0.996	0.999	0.187	0.001	0.004	0.001	1	0.996	1	0	0.004	0	0.001	0	0.001
1725	3	0.535	0.341	0.999	0.002	0.465	0.659	0.001	0.998	0.313	0.941	0	0.687	0.059	1	0.028	0.058	0.002
1045	3	0.736	0.159	1	0.999	0.264	0.841	0	0.001	0.201	0.929	1	0.799	0.071	0	0.042	0.071	0.001
10677	3	0.224	0.173	0	0.001	0.776	0.827	1	0.999	0.194	0	0	0.806	1	1	0.021	0	0.001
1736	3	0.395	0.452	0.486	0.002	0.605	0.548	0.514	0.998	0.389	0.507	0	0.611	0.493	1	0.063	0.021	0.002
10689	3	0.223	0.148	0	0.001	0.777	0.852	1	0.999	0.167	0	0	0.833	1	1	0.019	0	0.001
10690	3	0.233	0.197	0.001	0.001	0.767	0.803	0.999	0.999	0.063	0.093	0	0.938	0.907	1	0.134	0.092	0.001
10693	3	0.774	0.999	0.652	0.999	0.226	0.001	0.348	0.001	1	0.681	1	0	0.319	0	0.001	0.029	0.001
10694	3	0.273	0.694	0.001	0.001	0.727	0.306	0.999	0.999	0.618	0.093	0	0.382	0.907	1	0.076	0.092	0.001
10696	3	0.441	0.139	0.347	0.372	0.559	0.861	0.653	0.628	0.167	0.314	0	0.833	0.686	0	0.028	0.033	0.372	Exotic Malus accessions had a high null allele rate, which is the likely reason for the discordant assignment of allele frequencies for the exotic Malus group/K value.
10697	3	0.26	0.001	0.086	0.216	0.74	0.999	0.914	0.784	0	0.079	0	1	0.921	0	0.001	0.007	0.216	Exotic Malus accessions had a high null allele rate, which is the likely reason for the discordant assignment of allele frequencies for the exotic Malus group/K value.
10698	3	0.696	0.999	0.222	0.739	0.304	0.001	0.778	0.261	1	0.303	0	0	0.697	0	0.001	0.081	0.739	Exotic Malus accessions had a high null allele rate, which is the likely reason for the discordant assignment of allele frequencies for the exotic Malus group/K value.
614	3	0.679	0.999	0.003	0.999	0.321	0.001	0.997	0.001	1	0.089	1	0	0.911	0	0.001	0.086	0.001
10700	3	0.757	0.47	1	0.999	0.243	0.53	0	0.001	0.451	0.957	1	0.549	0.043	0	0.019	0.043	0.001
10703	3	0.226	0.001	0.286	0.001	0.774	0.999	0.714	0.999	0	0.264	0	1	0.736	1	0.001	0.022	0.001
10704	3	0.605	0.002	0.999	0.998	0.395	0.998	0.001	0.002	0	0.904	1	1	0.096	0	0.002	0.095	0.002
10705	3	0.231	0.001	0.517	0.001	0.769	0.999	0.483	0.999	0	0.461	0	1	0.539	1	0.001	0.056	0.001
10707	3	0.224	0.166	0	0.001	0.776	0.834	1	0.999	0.201	0	0	0.799	1	1	0.035	0	0.001
10708	3	0.589	0.999	0.011	0.234	0.411	0.001	0.989	0.766	1	0.107	0.231	0	0.893	0.769	0.001	0.096	0.003
10709	3	0.228	0.234	0	0.001	0.772	0.766	1	0.999	0.271	0	0	0.729	1	1	0.037	0	0.001
10721	3	0.578	0.533	0.13	0.998	0.422	0.467	0.87	0.002	0.583	0.146	1	0.417	0.854	0	0.05	0.016	0.002
10720	3	0.215	0.068	0	0.001	0.785	0.932	1	0.999	0.069	0	0	0.931	1	1	0.001	0	0.001
10718	3	0.77	0.999	0.567	0.999	0.23	0.001	0.433	0.001	1	0.611	1	0	0.389	0	0.001	0.044	0.001
1064	3	0.514	0.837	0.36	0.352	0.486	0.163	0.64	0.648	0.84	0.414	0.355	0.16	0.586	0.645	0.003	0.054	0.003
1754	3	0.342	0.001	0.833	0.033	0.658	0.999	0.167	0.967	0	0.763	0.032	1	0.237	0.968	0.001	0.07	0.001
15911	3	0.354	0.452	0.001	0.386	0.646	0.548	0.999	0.614	0.514	0	0.4	0.486	1	0.6	0.062	0.001	0.014
15913	3	0.423	0.008	0.586	0.87	0.577	0.992	0.414	0.13	0.014	0.539	0.879	0.986	0.461	0.121	0.006	0.047	0.009
1070	3	0.784	0.999	0.859	0.999	0.216	0.001	0.141	0.001	1	0.87	1	0	0.13	0	0.001	0.011	0.001
718	3	0.568	0.95	0.809	0.76	0.432	0.05	0.191	0.24	0.965	0.818	0.759	0.035	0.182	0.241	0.015	0.009	0.001
3537	3	0.454	0.071	0.327	0.545	0.546	0.929	0.673	0.455	0.035	0.332	0.548	0.965	0.668	0.452	0.036	0.005	0.003
3536	3	0.46	0.088	0.412	0.464	0.54	0.912	0.588	0.536	0.085	0.379	0.467	0.915	0.621	0.533	0.003	0.033	0.003
3534	3	0.218	0.001	0.148	0.001	0.782	0.999	0.852	0.999	0	0.137	0	1	0.863	1	0.001	0.011	0.001
3533	3	0.479	0.433	0.218	0.433	0.521	0.567	0.782	0.567	0.444	0.225	0.426	0.556	0.775	0.574	0.011	0.007	0.007
3532	3	0.415	0.015	0.292	0.212	0.585	0.985	0.708	0.788	0	0.268	0.21	1	0.732	0.79	0.015	0.024	0.002
3531	3	0.231	0.001	0.509	0.001	0.769	0.999	0.491	0.999	0	0.46	0	1	0.54	1	0.001	0.049	0.001
3530	3	0.224	0.174	0	0.001	0.776	0.826	1	0.999	0.215	0	0	0.785	1	1	0.041	0	0.001
10723	3	0.775	0.99	0.98	0.999	0.225	0.01	0.02	0.001	1	0.982	1	0	0.018	0	0.01	0.002	0.001
10725	3	0.264	0.792	0	0.002	0.736	0.208	1	0.998	0.764	0.086	0	0.236	0.914	1	0.028	0.086	0.002
10727	3	0.366	0.036	0.009	0.02	0.634	0.964	0.991	0.98	0	0.025	0.018	1	0.975	0.982	0.036	0.016	0.002
1396	3	0.372	0.375	0.001	0.937	0.628	0.625	0.999	0.063	0.41	0.021	0.941	0.59	0.979	0.059	0.035	0.02	0.004
255	3	0.395	0.252	0.737	0.002	0.605	0.748	0.263	0.998	0.285	0.664	0	0.715	0.336	1	0.033	0.073	0.002
1774	3	0.228	0.225	0	0.001	0.772	0.775	1	0.999	0.275	0	0	0.725	1	1	0.05	0	0.001
1077	3	0.646	0.999	0.266	0.646	0.354	0.001	0.734	0.354	1	0.343	0.645	0	0.657	0.355	0.001	0.077	0.001
3526	3	0.436	0.931	0.379	0.002	0.564	0.069	0.621	0.998	0.91	0.446	0	0.09	0.554	1	0.021	0.067	0.002
3525	3	0.645	0.892	0.734	0.998	0.355	0.108	0.266	0.002	0.903	0.75	1	0.097	0.25	0	0.011	0.016	0.002
3524	3	0.493	0.661	0.291	0.289	0.507	0.339	0.709	0.711	0.611	0.354	0.283	0.389	0.646	0.717	0.05	0.063	0.006
3523	3	0.328	0.001	0.335	0.131	0.672	0.999	0.665	0.869	0	0.298	0.13	1	0.702	0.87	0.001	0.037	0.001
3522	3	0.338	0.125	0.063	0.001	0.662	0.875	0.937	0.999	0.132	0.061	0	0.868	0.939	1	0.007	0.002	0.001
3521	3	0.352	0.358	0.043	0.001	0.648	0.642	0.957	0.999	0.285	0.118	0	0.715	0.882	1	0.073	0.075	0.001
3520	3	0.371	0.351	0.176	0.001	0.629	0.649	0.824	0.999	0.324	0.216	0	0.676	0.784	1	0.027	0.04	0.001
3519	3	0.221	0.118	0	0.001	0.779	0.882	1	0.999	0.132	0	0	0.868	1	1	0.014	0	0.001
10757	3	0.765	0.64	1	0.999	0.235	0.36	0	0.001	0.562	1	1	0.438	0	0	0.078	0	0.001
10758	3	0.255	0.003	0.512	0.001	0.745	0.997	0.488	0.999	0	0.475	0	1	0.525	1	0.003	0.037	0.001
10759	3	0.453	0.229	0.538	0.018	0.547	0.771	0.462	0.982	0.2	0.514	0.017	0.8	0.486	0.983	0.029	0.024	0.001
10760	3	0.491	0.336	0.522	0.483	0.509	0.664	0.478	0.517	0.315	0.514	0.484	0.685	0.486	0.516	0.021	0.008	0.001
17994	3	0.746	0.404	0.999	0.999	0.254	0.596	0.001	0.001	0.39	0.943	1	0.61	0.057	0	0.014	0.056	0.001
17991	3	0.618	0.83	0.37	0.998	0.382	0.17	0.63	0.002	0.801	0.429	1	0.199	0.571	0	0.029	0.059	0.002
17990	3	0.253	0.593	0.001	0.001	0.747	0.407	0.999	0.999	0.61	0.054	0	0.39	0.946	1	0.017	0.053	0.001
17989	3	0.353	0.105	0.209	0.002	0.647	0.895	0.791	0.998	0.103	0.197	0	0.897	0.803	1	0.002	0.012	0.002
17755	3	0.555	0.107	0.32	0.998	0.445	0.893	0.68	0.002	0.096	0.311	1	0.904	0.689	0	0.011	0.009	0.002
17756	3	0.332	0.039	0.164	0.001	0.668	0.961	0.836	0.999	0.034	0.157	0	0.966	0.843	1	0.005	0.007	0.001
14230	3	0.641	0.827	0.81	0.999	0.359	0.173	0.19	0.001	0.795	0.818	1	0.205	0.182	0	0.032	0.008	0.001
721	3	0.718	0.993	0.815	0.999	0.282	0.007	0.185	0.001	1	0.843	1	0	0.157	0	0.007	0.028	0.001
17431	3	0.785	0.925	1	0.999	0.215	0.075	0	0.001	0.911	0.996	1	0.089	0.004	0	0.014	0.004	0.001
17432	3	0.311	0.001	0.17	0.034	0.689	0.999	0.83	0.966	0	0.139	0.034	1	0.861	0.966	0.001	0.031	0
17433	3	0.231	0.001	0.435	0.001	0.769	0.999	0.565	0.999	0	0.379	0	1	0.621	1	0.001	0.056	0.001
17434	3	0.701	0.931	0.942	0.999	0.299	0.069	0.058	0.001	0.973	0.912	1	0.027	0.088	0	0.042	0.03	0.001
1779	3	0.293	0.061	0.058	0.001	0.707	0.939	0.942	0.999	0.015	0.082	0	0.985	0.918	1	0.046	0.024	0.001
1082	3	0.617	0.28	0.921	0.999	0.383	0.72	0.079	0.001	0.246	0.856	1	0.754	0.144	0	0.034	0.065	0.001
17435	3	0.376	0.766	0.001	0.438	0.624	0.234	0.999	0.562	0.822	0.064	0.444	0.178	0.936	0.556	0.056	0.063	0.006
17436	3	0.539	0.218	0.923	0.983	0.461	0.782	0.077	0.017	0.178	0.85	0.983	0.822	0.15	0.017	0.04	0.073	0
10729	3	0.293	0.001	0.993	0.001	0.707	0.999	0.007	0.999	0	0.843	0	1	0.157	1	0.001	0.15	0.001
10730	3	0.323	0.324	0.001	0.018	0.677	0.676	0.999	0.982	0.438	0	0	0.562	1	1	0.114	0.001	0.018
1085	3	0.736	0.205	0.999	0.999	0.264	0.795	0.001	0.001	0.25	0.854	1	0.75	0.146	0	0.045	0.145	0.001
10736	3	0.671	0.874	0.999	0.655	0.329	0.126	0.001	0.345	0.851	1	0.69	0.149	0	0.31	0.023	0.001	0.035
10737	3	0.734	0.137	1	0.999	0.266	0.863	0	0.001	0.149	0.918	1	0.851	0.082	0	0.012	0.082	0.001
10738	3	0.657	0.999	0.001	0.999	0.343	0.001	0.999	0.001	1	0.083	1	0	0.917	0	0.001	0.082	0.001
15919	3	0.76	0.999	0.312	0.999	0.24	0.001	0.688	0.001	1	0.352	1	0	0.648	0	0.001	0.04	0.001
15921	3	0.763	0.625	1	0.999	0.237	0.375	0	0.001	0.693	0.936	1	0.307	0.064	0	0.068	0.064	0.001
15922	3	0.565	0.744	0.969	0.8	0.435	0.256	0.031	0.2	0.723	0.975	0.794	0.277	0.025	0.206	0.021	0.006	0.006
2357	3	0.335	0.448	0.001	0.033	0.665	0.552	0.999	0.967	0.432	0.029	0.034	0.568	0.971	0.966	0.016	0.028	0.001
10769	3	0.369	0.333	0.005	0.019	0.631	0.667	0.995	0.981	0.223	0.071	0.019	0.777	0.929	0.981	0.11	0.066	0
10770	3	0.292	0.023	0	0.065	0.708	0.977	1	0.935	0.027	0	0.069	0.973	1	0.931	0.004	0	0.004
10771	3	0.784	0.999	0.888	0.999	0.216	0.001	0.112	0.001	1	0.9	1	0	0.1	0	0.001	0.012	0.001
1412	3	0.339	0.001	0.999	0.001	0.661	0.999	0.001	0.999	0	0.925	0	1	0.075	1	0.001	0.074	0.001
10776	3	0.362	0.403	0.001	0.808	0.638	0.597	0.999	0.192	0.446	0	0.793	0.554	1	0.207	0.043	0.001	0.015
1804	3	0.306	0.538	0.003	0.002	0.694	0.462	0.997	0.998	0.493	0.071	0	0.507	0.929	1	0.045	0.068	0.002
3288	3	0.497	0.428	0.641	0.304	0.503	0.572	0.359	0.696	0.393	0.652	0.296	0.607	0.348	0.704	0.035	0.011	0.008
2358	3	0.228	0.001	0.363	0.001	0.772	0.999	0.637	0.999	0	0.332	0	1	0.668	1	0.001	0.031	0.001
1414	3	0.49	0.215	0.231	0.967	0.51	0.785	0.769	0.033	0.196	0.225	0.967	0.804	0.775	0.033	0.019	0.006	0
10778	3	0.35	0.001	0.89	0.032	0.65	0.999	0.11	0.968	0	0.843	0.033	1	0.157	0.967	0.001	0.047	0.001
10779	3	0.359	0.352	0.076	0.001	0.641	0.648	0.924	0.999	0.366	0.071	0	0.634	0.929	1	0.014	0.005	0.001
10782	3	0.633	0.999	0.105	0.697	0.367	0.001	0.895	0.303	1	0.145	0.722	0	0.855	0.278	0.001	0.04	0.025
10784	3	0.581	0.203	0.542	0.998	0.419	0.797	0.458	0.002	0.209	0.514	1	0.791	0.486	0	0.006	0.028	0.002
17437	3	0.76	0.999	0.346	0.999	0.24	0.001	0.654	0.001	1	0.375	1	0	0.625	0	0.001	0.029	0.001
10785	3	0.238	0.202	0.001	0.001	0.762	0.798	0.999	0.999	0.208	0	0	0.792	1	1	0.006	0.001	0.001
10786	3	0.767	0.672	1	0.999	0.233	0.328	0	0.001	0.635	1	1	0.365	0	0	0.037	0	0.001
10788	3	0.535	0.944	0.002	0.998	0.465	0.056	0.998	0.002	0.939	0.051	1	0.061	0.949	0	0.005	0.049	0.002
10789	3	0.765	0.999	0.437	0.999	0.235	0.001	0.563	0.001	1	0.486	1	0	0.514	0	0.001	0.049	0.001
10791	3	0.231	0.282	0	0.001	0.769	0.718	1	0.999	0.311	0	0	0.689	1	1	0.029	0	0.001
10792	3	0.403	0.027	0.208	0.017	0.597	0.973	0.792	0.983	0.027	0.187	0	0.973	0.813	1	0	0.021	0.017
10793	3	0.468	0.473	0.078	0.469	0.532	0.527	0.922	0.531	0.5	0.076	0.483	0.5	0.924	0.517	0.027	0.002	0.014
10794	3	0.535	0.58	0.767	0.917	0.465	0.42	0.233	0.083	0.561	0.777	0.933	0.439	0.223	0.067	0.019	0.01	0.016
3292	3	0.765	0.661	1	0.999	0.235	0.339	0	0.001	0.635	1	1	0.365	0	0	0.026	0	0.001
192	3	0.239	0.452	0	0.001	0.761	0.548	1	0.999	0.417	0.047	0	0.583	0.953	1	0.035	0.047	0.001
1118	3	0.514	0.191	0.864	0.902	0.486	0.809	0.136	0.098	0.209	0.817	0.9	0.791	0.183	0.1	0.018	0.047	0.002
2660	3	0.206	0.029	0	0.001	0.794	0.971	1	0.999	0.027	0	0	0.973	1	1	0.002	0	0.001
15923	3	0.47	0.621	0.989	0.002	0.53	0.379	0.011	0.998	0.682	0.95	0	0.318	0.05	1	0.061	0.039	0.002
15925	3	0.316	0.068	0.001	0.224	0.684	0.932	0.999	0.776	0.068	0	0.246	0.932	1	0.754	0	0.001	0.022
17438	3	0.345	0.001	0.999	0.001	0.655	0.999	0.001	0.999	0	0.946	0	1	0.054	1	0.001	0.053	0.001
17439	3	0.674	0.698	0.999	0.967	0.326	0.302	0.001	0.033	0.642	1	1	0.358	0	0	0.056	0.001	0.033
17440	3	0.623	0.002	0.999	0.999	0.377	0.998	0.001	0.001	0	0.946	1	1	0.054	0	0.002	0.053	0.001
10795	3	0.223	0.151	0	0.001	0.777	0.849	1	0.999	0.182	0	0	0.818	1	1	0.031	0	0.001
10796	3	0.211	0.056	0	0.001	0.789	0.944	1	0.999	0.068	0	0	0.932	1	1	0.012	0	0.001
10797	3	0.339	0.508	0.001	0.047	0.661	0.492	0.999	0.953	0.541	0	0.047	0.459	1	0.953	0.033	0.001	0
10798	3	0.739	0.22	1	0.998	0.261	0.78	0	0.002	0.23	0.946	1	0.77	0.054	0	0.01	0.054	0.002
10801	3	0.784	0.999	0.908	0.999	0.216	0.001	0.092	0.001	1	0.928	1	0	0.072	0	0.001	0.02	0.001
10805	3	0.777	0.999	0.755	0.999	0.223	0.001	0.245	0.001	1	0.787	1	0	0.213	0	0.001	0.032	0.001
417	3	0.448	0.121	0.489	0.036	0.552	0.879	0.511	0.964	0.128	0.478	0.035	0.872	0.522	0.965	0.007	0.011	0.001
3056	3	0.642	0.999	0.488	0.155	0.358	0.001	0.512	0.845	1	0.525	0.152	0	0.475	0.848	0.001	0.037	0.003
1812	3	0.223	0.145	0	0.001	0.777	0.855	1	0.999	0.16	0	0	0.84	1	1	0.015	0	0.001
10854	3	0.763	0.749	1	0.995	0.237	0.251	0	0.005	0.713	1	1	0.287	0	0	0.036	0	0.005
10853	3	0.233	0.001	0.507	0.001	0.767	0.999	0.493	0.999	0	0.486	0	1	0.514	1	0.001	0.021	0.001
10852	3	0.404	0.549	0.504	0.002	0.596	0.451	0.496	0.998	0.52	0.518	0	0.48	0.482	1	0.029	0.014	0.002
10847	3	0.673	0.999	0.707	0.861	0.327	0.001	0.293	0.139	1	0.725	0.86	0	0.275	0.14	0.001	0.018	0.001
10844	3	0.335	0.161	0.001	0.396	0.665	0.839	0.999	0.604	0.153	0	0.413	0.847	1	0.587	0.008	0.001	0.017
10843	3	0.545	0.525	0.999	0.002	0.455	0.475	0.001	0.998	0.507	1	0	0.493	0	1	0.018	0.001	0.002
10813	3	0.345	0.134	0.1	0.001	0.655	0.866	0.9	0.999	0.147	0.094	0	0.853	0.906	1	0.013	0.006	0.001
10815	3	0.652	0.864	0.898	0.998	0.348	0.136	0.102	0.002	0.853	0.906	1	0.147	0.094	0	0.011	0.008	0.002
10819	3	0.233	0.303	0	0.001	0.767	0.697	1	0.999	0.322	0	0	0.678	1	1	0.019	0	0.001
3295	3	0.317	0.665	0.004	0.001	0.683	0.335	0.996	0.999	0.632	0.062	0	0.368	0.938	1	0.033	0.058	0.001
1130	3	0.767	0.891	0.998	0.999	0.233	0.109	0.002	0.001	0.967	0.946	1	0.033	0.054	0	0.076	0.052	0.001
1417	3	0.23	0.245	0	0.001	0.77	0.755	1	0.999	0.25	0	0	0.75	1	1	0.005	0	0.001
1818	3	0.236	0.375	0	0.001	0.764	0.625	1	0.999	0.395	0	0	0.605	1	1	0.02	0	0.001
2369	3	0.481	0.002	0.999	0.533	0.519	0.998	0.001	0.467	0	0.969	0.533	1	0.031	0.467	0.002	0.03	0
15927	3	0.583	0.307	0.434	0.998	0.417	0.693	0.566	0.002	0.329	0.424	1	0.671	0.576	0	0.022	0.01	0.002
15928	3	0.245	0.538	0	0.001	0.755	0.462	1	0.999	0.579	0	0	0.421	1	1	0.041	0	0.001
15929	3	0.626	0.954	0.088	0.998	0.374	0.046	0.912	0.002	1	0.09	1	0	0.91	0	0.046	0.002	0.002
115	3	0.766	0.999	0.688	0.999	0.234	0.001	0.312	0.001	1	0.706	1	0	0.294	0	0.001	0.018	0.001
1131	3	0.671	0.383	0.994	0.999	0.329	0.617	0.006	0.001	0.357	0.993	1	0.643	0.007	0	0.026	0.001	0.001
10823	3	0.263	0.293	0.002	0.001	0.737	0.707	0.998	0.999	0.296	0.007	0	0.704	0.993	1	0.003	0.005	0.001
10824	3	0.221	0.001	0.191	0.001	0.779	0.999	0.809	0.999	0	0.186	0	1	0.814	1	0.001	0.005	0.001
10825	3	0.619	0.888	0.229	0.999	0.381	0.112	0.771	0.001	0.859	0.266	1	0.141	0.734	0	0.029	0.037	0.001
10826	3	0.598	0.73	0.186	0.998	0.402	0.27	0.814	0.002	0.756	0.193	1	0.244	0.807	0	0.026	0.007	0.002
10827	3	0.35	0.242	0.062	0.001	0.65	0.758	0.938	0.999	0.186	0.102	0	0.814	0.898	1	0.056	0.04	0.001
10828	3	0.547	0.007	0.999	0.534	0.453	0.993	0.001	0.466	0.032	0.942	0.533	0.968	0.058	0.467	0.025	0.057	0.001
10829	3	0.754	0.999	0.167	0.999	0.246	0.001	0.833	0.001	0.981	0.215	1	0.019	0.785	0	0.018	0.048	0.001
10831	3	0.759	0.999	0.518	0.993	0.241	0.001	0.482	0.007	1	0.529	1	0	0.471	0	0.001	0.011	0.007
10832	3	0.564	0.657	0.999	0.002	0.436	0.343	0.001	0.998	0.622	1	0	0.378	0	1	0.035	0.001	0.002
10833	3	0.351	0.644	0.001	0.069	0.649	0.356	0.999	0.931	0.692	0.004	0.067	0.308	0.996	0.933	0.048	0.003	0.002
355	3	0.379	0.998	0.001	0.001	0.621	0.002	0.999	0.999	0.968	0.073	0	0.032	0.927	1	0.03	0.072	0.001
17441	3	0.624	0.002	0.999	0.999	0.376	0.998	0.001	0.001	0.032	0.927	1	0.968	0.073	0	0.03	0.072	0.001
17442	3	0.736	0.999	0.031	0.999	0.264	0.001	0.969	0.001	0.974	0.099	1	0.026	0.901	0	0.025	0.068	0.001
17443	3	0.228	0.001	0.109	0.011	0.772	0.999	0.891	0.989	0	0.099	0	1	0.901	1	0.001	0.01	0.011
17444	3	0.242	0.478	0	0.001	0.758	0.522	1	0.999	0.404	0.073	0	0.596	0.927	1	0.074	0.073	0.001
17445	3	0.657	0.48	0.992	0.998	0.343	0.52	0.008	0.002	0.545	0.92	1	0.455	0.08	0	0.065	0.072	0.002
10836	3	0	0	0	0	1	1	1	1	0	0	0	1	1	0	0	0	0
10837	3	0.754	0.681	1	0.99	0.246	0.319	0	0.01	0.641	1	1	0.359	0	0	0.04	0	0.01
1824	3	0.449	0.462	0.001	0.998	0.551	0.538	0.999	0.002	0.397	0.069	1	0.603	0.931	0	0.065	0.068	0.002
2664	3	0.246	0.461	0.001	0.002	0.754	0.539	0.999	0.998	0.397	0.069	0	0.603	0.931	1	0.064	0.068	0.002
10840	3	0.251	0.551	0.001	0.001	0.749	0.449	0.999	0.999	0.577	0	0	0.423	1	1	0.026	0.001	0.001
10841	3	0.715	0.97	0.996	0.999	0.285	0.03	0.004	0.001	0.981	0.996	1	0.019	0.004	0	0.011	0	0.001
10842	3	0.355	0.346	0.049	0.001	0.645	0.654	0.951	0.999	0.342	0.047	0	0.658	0.953	1	0.004	0.002	0.001
14058	4	0.323	0.168	0.007	0.003	0.677	0.832	0.993	0.997	0.164	0	0	0.836	1	1	0.004	0.007	0.003
14057	4	0	0	0	0	1	1	1	1	0	0	0	1	1	1	0	0	0
14055	4	0.475	0.002	0.961	0.994	0.525	0.998	0.039	0.006	0	0.97	1	1	0.03	0	0.002	0.009	0.006
14053	4	0.685	0.008	1	0.999	0.315	0.992	0	0.001	0.006	1	1	0.994	0	0	0.002	0	0.001
14051	4	0.518	0.987	0.022	0.31	0.482	0.013	0.978	0.69	0.988	0.019	0.296	0.012	0.981	0.704	0.001	0.003	0.014
9641	4	0.188	0.001	0.003	0.003	0.812	0.999	0.997	0.997	0	0	0	1	1	1	0.001	0.003	0.003
14049	4	0.313	0.001	0.996	0.003	0.687	0.999	0.004	0.997	0	1	0	1	0	1	0.001	0.004	0.003
14046	4	0.543	0.998	0.186	0.002	0.457	0.002	0.814	0.998	1	0.177	0	0	0.823	1	0.002	0.009	0.002
14045	4	0.257	0.001	0.815	0.003	0.743	0.999	0.185	0.997	0	0.823	0	1	0.177	1	0.001	0.008	0.003
14044	4	0.301	0.001	0.075	0.034	0.699	0.999	0.925	0.966	0	0.079	0.037	1	0.921	0.963	0.001	0.004	0.003
14043	4	0.479	0.969	0.011	0.051	0.521	0.031	0.989	0.949	0.97	0.011	0.056	0.03	0.989	0.944	0.001	0	0.005
14041	4	0.366	0.914	0.001	0.018	0.634	0.086	0.999	0.982	0.914	0	0	0.086	1	1	0	0.001	0.018
14040	4	0.192	0.001	0.007	0.001	0.808	0.999	0.993	0.999	0	0.008	0	1	0.992	1	0.001	0.001	0.001
14037	4	0.368	0.001	0.905	0.285	0.632	0.999	0.095	0.715	0	0.915	0.217	1	0.085	0.783	0.001	0.01	0.068
14036	4	0	0	0	0	1	1	1	1	0	0	0	1	1	1	0	0	0
14034	4	0.295	0.054	0	0.017	0.705	0.946	1	0.983	0.055	0	0	0.945	1	1	0.001	0	0.017
14030	4	0.654	0.987	0.219	0.999	0.346	0.013	0.781	0.001	0.988	0.214	1	0.012	0.786	0	0.001	0.005	0.001
14029	4	0.295	0.054	0	0.017	0.705	0.946	1	0.983	0.055	0	0.019	0.945	1	0.981	0.001	0	0.002
14028	4	0.338	0.624	0.001	0.018	0.662	0.376	0.999	0.982	0.64	0	0	0.36	1	1	0.016	0.001	0.018
16724	4	0.362	0.773	0.001	0.088	0.638	0.227	0.999	0.912	0.768	0	0.059	0.232	1	0.941	0.005	0.001	0.029
16723	4	0.508	0.915	0.242	0.106	0.492	0.085	0.758	0.894	0.915	0.237	0.12	0.085	0.763	0.88	0	0.005	0.014
16722	4	0.698	0.999	0.88	0.983	0.302	0.001	0.12	0.017	1	0.891	0.981	0	0.109	0.019	0.001	0.011	0.002
16721	4	0.353	0.081	0.327	0.001	0.647	0.919	0.673	0.999	0.079	0.32	0	0.921	0.68	1	0.002	0.007	0.001
16720	4	0.485	0.659	0.182	0.261	0.515	0.341	0.818	0.739	0.652	0.192	0.241	0.348	0.808	0.759	0.007	0.01	0.02
16718	4	0.49	0.104	0.781	0.771	0.51	0.896	0.219	0.229	0.11	0.786	0.796	0.89	0.214	0.204	0.006	0.005	0.025
16717	4	0.442	0.038	0.555	0.125	0.558	0.962	0.445	0.875	0.043	0.553	0.111	0.957	0.447	0.889	0.005	0.002	0.014
16716	4	0.675	0.999	0.637	0.95	0.325	0.001	0.363	0.05	0.994	0.652	0.963	0.006	0.348	0.037	0.005	0.015	0.013
14021	4	0.195	0.001	0.011	0.001	0.805	0.999	0.989	0.999	0	0.011	0	1	0.989	1	0.001	0	0.001
14020	4	0.53	0.73	0.688	0.728	0.47	0.27	0.312	0.272	0.732	0.692	0.778	0.268	0.308	0.222	0.002	0.004	0.05
14019	4	0.377	0.405	0.201	0.001	0.623	0.595	0.799	0.999	0.415	0.205	0	0.585	0.795	1	0.01	0.004	0.001
14018	4	0.367	0.001	0.94	0.166	0.633	0.999	0.06	0.834	0.006	0.944	0.154	0.994	0.056	0.846	0.005	0.004	0.012
14017	4	0.568	0.724	0.999	0.002	0.432	0.276	0.001	0.998	0.72	1	0	0.28	0	1	0.004	0.001	0.002
15185	4	1	1	1	1	0	0	0	0	1	1	1	0	0	0	0	0	0
15187	4	0.439	0.703	0.882	0.002	0.561	0.297	0.118	0.998	0.706	0.885	0	0.294	0.115	1	0.003	0.003	0.002
15189	4	1	1	1	1	0	0	0	0	1	1	1	0	0	0	0	0	0
15191	4	0.256	0.764	0	0.001	0.744	0.236	1	0.999	0.765	0	0	0.235	1	1	0.001	0	0.001
15193	4	0.214	0.043	0	0.004	0.786	0.957	1	0.996	0.043	0	0	0.957	1	1	0	0	0.004
15198	4	0.362	0.793	0.001	0.068	0.638	0.207	0.999	0.932	0.796	0	0.071	0.204	1	0.929	0.003	0.001	0.003
15199	4	0.467	0.128	0.553	0.275	0.533	0.872	0.447	0.725	0.123	0.564	0.224	0.877	0.436	0.776	0.005	0.011	0.051
14068	4	0.484	0.315	0.369	0.6	0.516	0.685	0.631	0.4	0.315	0.346	0.643	0.685	0.654	0.357	0	0.023	0.043
14065	4	0.68	0.999	0.933	0.597	0.32	0.001	0.067	0.403	0.994	0.944	0.603	0.006	0.056	0.397	0.005	0.011	0.006
14064	4	0.212	0.001	0.067	0.001	0.788	0.999	0.933	0.999	0.006	0.056	0	0.994	0.944	1	0.005	0.011	0.001
14063	4	0.529	0.859	0.821	0.073	0.471	0.141	0.179	0.927	0.858	0.838	0.077	0.142	0.162	0.923	0.001	0.017	0.004
14062	4	0.68	0.909	0.999	0.758	0.32	0.091	0.001	0.242	0.913	1	0.759	0.088	0	0.241	0.004	0.001	0.001
9516	4	0.512	0.799	0.707	0.056	0.488	0.201	0.293	0.944	0.797	0.712	0.019	0.203	0.288	0.981	0.002	0.005	0.037
769	4	0.775	0.809	1	0.999	0.225	0.191	0	0.001	0.806	1	1	0.194	0	0	0.003	0	0.001
1247	4	0.724	0.904	1	0.721	0.276	0.096	0	0.279	0.913	1	0	0.088	0	0	0.009	0	0.721	Exotic Malus accessions had a high null allele rate, which is the likely reason for the discordant assignment of allele frequencies for the exotic Malus group/K value.
10860	4	0.446	0.66	0.045	0.018	0.554	0.34	0.955	0.982	0.648	0.045	0.017	0.352	0.955	0.983	0.012	0	0.001
10861	4	0.324	0.06	0.054	0.001	0.676	0.94	0.946	0.999	0.061	0.053	0	0.939	0.947	1	0.001	0.001	0.001
1951	4	0.368	0.604	0.043	0.001	0.632	0.396	0.957	0.999	0.599	0.045	0	0.401	0.955	1	0.005	0.002	0.001
10862	4	0.229	0.24	0	0.001	0.771	0.76	1	0.999	0.247	0	0	0.753	1	1	0.007	0	0.001
10863	4	0.247	0.001	0.838	0.001	0.753	0.999	0.162	0.999	0	0.847	0	1	0.153	1	0.001	0.009	0.001
10864	4	0.257	0.144	0.002	0.001	0.743	0.856	0.998	0.999	0.148	0	0	0.852	1	1	0.004	0.002	0.001
2503	4	0.241	0.515	0	0.001	0.759	0.485	1	0.999	0.512	0	0	0.488	1	1	0.003	0	0.001
1959	4	0.259	0.771	0	0.001	0.741	0.229	1	0.999	0.774	0	0	0.226	1	1	0.003	0	0.001
17447	4	0.254	0.738	0	0.001	0.746	0.262	1	0.999	0.744	0	0	0.256	1	1	0.006	0	0.001
10866	4	0.421	0.183	0.001	0.998	0.579	0.817	0.999	0.002	0.183	0	1	0.817	1	0	0	0.001	0.002
10867	4	0.199	0.018	0	0.001	0.801	0.982	1	0.999	0.018	0	0	0.982	1	1	0	0	0.001
10870	4	0.642	0.999	0.511	0.202	0.358	0.001	0.489	0.798	1	0.515	0.207	0	0.485	0.793	0.001	0.004	0.005
10871	4	0.214	0.065	0	0.001	0.786	0.935	1	0.999	0.067	0	0	0.933	1	1	0.002	0	0.001
10872	4	0.355	0.21	0.129	0.001	0.645	0.79	0.871	0.999	0.198	0.128	0	0.802	0.872	1	0.012	0.001	0.001
10873	4	0.477	0.21	0.132	0.95	0.523	0.79	0.868	0.05	0.198	0.131	0.95	0.802	0.869	0.05	0.012	0.001	0
6849	4	0.265	0.001	0.965	0.001	0.735	0.999	0.035	0.999	0	0.967	0	1	0.033	1	0.001	0.002	0.001
10874	4	0.762	0.999	0.341	0.999	0.238	0.001	0.659	0.001	1	0.339	1	0	0.661	0	0.001	0.002	0.001
10875	4	0.205	0.036	0	0.001	0.795	0.964	1	0.999	0.034	0	0	0.966	1	1	0.002	0	0.001
10876	4	0.234	0.001	0.516	0.001	0.766	0.999	0.484	0.999	0	0.515	0	1	0.485	1	0.001	0.001	0.001
10877	4	0.796	0.97	1	0.999	0.204	0.03	0	0.001	0.97	1	1	0.03	0	0	0	0	0.001
10878	4	0.221	0.148	0	0.001	0.779	0.852	1	0.999	0.14	0	0	0.86	1	1	0.008	0	0.001
10879	4	0.647	0.345	0.999	0.902	0.353	0.655	0.001	0.098	0.335	1	0.9	0.665	0	0.1	0.01	0.001	0.002
10880	4	0	0	0	0	1	1	1	1	0	0	0	1	1	1	0	0	0
10881	4	0.768	0.999	0.562	0.999	0.232	0.001	0.438	0.001	1	0.558	1	0	0.442	0	0.001	0.004	0.001
8164	4	0.759	0.999	0.309	0.999	0.241	0.001	0.691	0.001	1	0.313	1	0	0.688	0	0.001	0.004	0.001
8165	4	0.449	0.001	0.705	0.998	0.551	0.999	0.295	0.002	0	0.703	1	1	0.297	0	0.001	0.002	0.002
8166	4	0.308	0.148	0	0.018	0.692	0.852	1	0.982	0.146	0	0	0.854	1	1	0.002	0	0.018
8168	4	0	0	0	0	1	1	1	1	0	0	0	1	1	1	0	0	0
17450	4	0.23	0.001	0.427	0.001	0.77	0.999	0.573	0.999	0	0.428	0	1	0.572	1	0.001	0.001	0.001
17452	4	0.763	0.622	1	0.999	0.237	0.378	0	0.001	0.628	1	1	0.372	0	0	0.006	0	0.001
17453	4	0.779	0.999	0.796	0.999	0.221	0.001	0.204	0.001	1	0.796	1	0	0.204	0	0.001	0	0.001
10891	4	0.367	0.066	0.694	0.001	0.633	0.934	0.306	0.999	0.055	0.696	0	0.945	0.304	1	0.011	0.002	0.001
2627	4	0.213	0.065	0	0.001	0.787	0.935	1	0.999	0.055	0	0	0.945	1	1	0.01	0	0.001
10893	4	0.765	0.999	0.442	0.999	0.235	0.001	0.558	0.001	1	0.438	1	0	0.562	0	0.001	0.004	0.001
10894	4	0.655	0.409	0.992	0.999	0.345	0.591	0.008	0.001	0.409	0.993	1	0.591	0.007	0	0	0.001	0.001
10895	4	0.235	0.347	0	0.001	0.765	0.653	1	0.999	0.333	0	0	0.667	1	1	0.014	0	0.001
7205	4	0.749	0.315	1	0.999	0.251	0.685	0	0.001	0.313	1	1	0.687	0	0	0.002	0	0.001
7206	4	0.22	0.001	0.202	0.001	0.78	0.999	0.798	0.999	0	0.199	0	1	0.801	1	0.001	0.003	0.001
7207	4	0.244	0.001	0.777	0.001	0.756	0.999	0.223	0.999	0	0.78	0	1	0.22	1	0.001	0.003	0.001
7209	4	0.754	0.382	1	0.999	0.246	0.618	0	0.001	0.38	1	1	0.62	0	0	0.002	0	0.001
7210	4	0.365	0.661	0.001	0.37	0.635	0.339	0.999	0.63	0.664	0	0.383	0.336	1	0.617	0.003	0.001	0.013
17455	4	0.218	0.001	0.139	0.001	0.782	0.999	0.861	0.999	0	0.15	0	1	0.85	1	0.001	0.011	0.001
17456	4	0.281	0.947	0	0.001	0.719	0.053	1	0.999	0.946	0	0	0.054	1	1	0.001	0	0.001
17457	4	0.787	0.928	1	0.999	0.213	0.072	0	0.001	0.928	1	1	0.072	0	0	0	0	0.001
17458	4	0.276	0.923	0	0.001	0.724	0.077	1	0.999	0.922	0	0	0.078	1	1	0.001	0	0.001
10899	4	0.706	0.999	0.081	0.868	0.294	0.001	0.919	0.132	1	0.08	0	0	0.92	0	0.001	0.001	0.868	Exotic Malus accessions had a high null allele rate, which is the likely reason for the discordant assignment of allele frequencies for the exotic Malus group/K value.
10900	4	0.64	0.057	0.997	0.969	0.36	0.943	0.003	0.031	0.06	1	1	0.94	0	0	0.003	0.003	0.031
17908	4	0.763	0.999	0.343	0.999	0.237	0.001	0.657	0.001	1	0.338	1	0	0.662	0	0.001	0.005	0.001
17909	4	0.762	0.52	1	0.999	0.238	0.48	0	0.001	0.524	1	1	0.476	0	0	0.004	0	0.001
17910	4	0.312	0.162	0.001	0.018	0.688	0.838	0.999	0.982	0.157	0	0	0.843	1	1	0.005	0.001	0.018
17911	4	0.288	0.031	0	0.017	0.712	0.969	1	0.983	0.03	0	0.017	0.97	1	0.983	0.001	0	0
10901	4	0.243	0.519	0	0.001	0.757	0.481	1	0.999	0.518	0	0	0.482	1	1	0.001	0	0.001
10902	4	0.572	0.38	0.169	0.998	0.428	0.62	0.831	0.002	0.381	0.169	1	0.619	0.831	0	0.001	0	0.002
10903	4	0.572	0.398	0.151	0.998	0.428	0.602	0.849	0.002	0.399	0.151	1	0.601	0.849	0	0.001	0	0.002
10905	4	0.211	0.001	0.061	0.001	0.789	0.999	0.939	0.999	0	0.058	0	1	0.942	1	0.001	0.003	0.001
10906	4	0.21	0.001	0.061	0.001	0.79	0.999	0.939	0.999	0	0.058	0	1	0.942	1	0.001	0.003	0.001
10908	4	0.381	0.001	0.979	0.135	0.619	0.999	0.021	0.865	0	0.984	0.133	1	0.016	0.867	0.001	0.005	0.002
10909	4	0.489	0.998	0.001	0.05	0.511	0.002	0.999	0.95	1	0	0.048	0	1	0.952	0.002	0.001	0.002
10910	4	0.808	0.988	1	0.999	0.192	0.012	0	0.001	0.988	1	1	0.012	0	0	0	0	0.001
10911	4	0.351	0.017	0.005	0.017	0.649	0.983	0.995	0.983	0.012	0.004	0.016	0.988	0.996	0.984	0.005	0.001	0.001
1856	4	0.325	0.001	0.032	0.869	0.675	0.999	0.968	0.131	0	0.029	0.871	1	0.971	0.129	0.001	0.003	0.002
1857	4	0.226	0.001	0.321	0.001	0.774	0.999	0.679	0.999	0	0.312	0	1	0.688	1	0.001	0.009	0.001
1860	4	0.411	0.025	0.161	0.133	0.589	0.975	0.839	0.867	0.024	0.162	0.125	0.976	0.838	0.875	0.001	0.001	0.008
10917	4	0.779	0.999	0.807	0.999	0.221	0.001	0.193	0.001	1	0.806	1	0	0.194	0	0.001	0.001	0.001
2670	4	0.225	0.001	0.285	0.001	0.775	0.999	0.715	0.999	0	0.284	0	1	0.716	1	0.001	0.001	0.001
10918	4	0.39	0.278	0.537	0.002	0.61	0.722	0.463	0.998	0.28	0.532	0	0.72	0.468	1	0.002	0.005	0.002
10919	4	0.218	0.001	0.135	0.001	0.782	0.999	0.865	0.999	0	0.133	0	1	0.867	1	0.001	0.002	0.001
10920	4	0.412	0.903	0.131	0.002	0.588	0.097	0.869	0.998	0.902	0.129	0	0.098	0.871	1	0.001	0.002	0.002
2671	4	0.53	0.015	0.619	0.997	0.47	0.985	0.381	0.003	0.014	0.62	1	0.986	0.38	0	0.001	0.001	0.003
10921	4	0.569	0.083	0.656	0.998	0.431	0.917	0.344	0.002	0.084	0.651	1	0.916	0.349	0	0.001	0.005	0.002
15955	4	0.554	0.974	0.475	0.502	0.446	0.026	0.525	0.498	0.973	0.478	0.5	0.027	0.522	0.5	0.001	0.003	0.002
1171	4	0.605	0.287	0.808	0.998	0.395	0.713	0.192	0.002	0.292	0.809	1	0.708	0.191	0	0.005	0.001	0.002
2408	4	0.231	0.001	0.466	0.001	0.769	0.999	0.534	0.999	0	0.464	0	1	0.536	1	0.001	0.002	0.001
15958	4	0.411	0.036	0.993	0.002	0.589	0.964	0.007	0.998	0.036	0.993	0	0.964	0.007	1	0	0	0.002
10925	4	0.496	0.002	0.999	0.753	0.504	0.998	0.001	0.247	0.006	1	0.75	0.994	0	0.25	0.004	0.001	0.003
10926	4	0.654	0.999	0.001	0.999	0.346	0.001	0.999	0.001	1	0	1	0	1	0	0.001	0.001	0.001
10927	4	0.624	0.002	0.999	0.999	0.376	0.998	0.001	0.001	0.006	1	1	0.994	0	0	0.004	0.001	0.001
10928	4	0.272	0.92	0	0.001	0.728	0.08	1	0.999	0.917	0	0	0.083	1	1	0.003	0	0.001
10929	4	0.346	0.001	0.999	0.001	0.654	0.999	0.001	0.999	0	1	0	1	0	1	0.001	0.001	0.001
10930	4	0.515	0.998	0.033	0.002	0.485	0.002	0.967	0.998	0.994	0.032	0	0.006	0.968	1	0.004	0.001	0.002
10932	4	0.32	0.001	0.061	0.508	0.68	0.999	0.939	0.492	0	0.061	0.509	1	0.939	0.491	0.001	0	0.001
2428	4	0.256	0.738	0	0.001	0.744	0.262	1	0.999	0.735	0	0	0.265	1	1	0.003	0	0.001
3470	4	0.291	0.013	0	0.174	0.709	0.987	1	0.826	0.018	0	0.161	0.982	1	0.839	0.005	0	0.013
3471	4	0.237	0.001	0.667	0.001	0.763	0.999	0.333	0.999	0	0.669	0	1	0.331	1	0.001	0.002	0.001
3472	4	0.279	0.007	0	0.158	0.721	0.993	1	0.842	0.006	0	0.159	0.994	1	0.841	0.001	0	0.001
3473	4	0.214	0.001	0.1	0.001	0.786	0.999	0.9	0.999	0	0.101	0	1	0.899	1	0.001	0.001	0.001
3474	4	0.65	0.999	0.304	0.743	0.35	0.001	0.696	0.257	1	0.302	0.742	0	0.698	0.258	0.001	0.002	0.001
3475	4	0.67	0.856	0.999	0.58	0.33	0.144	0.001	0.42	0.857	1	0.579	0.143	0	0.421	0.001	0.001	0.001
3476	4	0.375	0.998	0.001	0.002	0.625	0.002	0.999	0.998	1	0	0	0	1	1	0.002	0.001	0.002
3477	4	1	1	1	1	0	0	0	0	1	1	1	0	0	0	0	0	0
14461	4	0.623	0.002	0.999	0.998	0.377	0.998	0.001	0.002	0	1	1	1	0	0	0.002	0.001	0.002
14462	4	0.264	0.843	0	0.001	0.736	0.157	1	0.999	0.855	0	0	0.145	1	1	0.012	0	0.001
14464	4	0.62	0.97	0.999	0.004	0.38	0.03	0.001	0.996	0.97	1	0	0.03	0	1	0	0.001	0.004
14465	4	0.768	0.999	0.517	0.999	0.232	0.001	0.483	0.001	1	0.516	1	0	0.484	0	0.001	0.001	0.001
14466	4	0.228	0.001	0.358	0.001	0.772	0.999	0.642	0.999	0	0.364	0	1	0.636	1	0.001	0.006	0.001
14467	4	0.316	0.007	0.447	0.002	0.684	0.993	0.553	0.998	0	0.446	0	1	0.554	1	0.007	0.001	0.002
14469	4	0.681	0.941	0.999	0.603	0.319	0.059	0.001	0.397	0.944	1	0.604	0.056	0	0.396	0.003	0.001	0.001
14470	4	0.697	0.999	0.96	0.886	0.303	0.001	0.04	0.114	1	0.96	0.886	0	0.04	0.114	0.001	0	0
14471	4	0.442	0.007	0.999	0.002	0.558	0.993	0.001	0.998	0	1	0	1	0	1	0.007	0.001	0.002
16901	4	0.198	0.001	0	0.167	0.802	0.999	1	0.833	0	0	0.167	1	1	0.833	0.001	0	0
16899	4	0.244	0.311	0	0.007	0.756	0.689	1	0.993	0.317	0	0	0.683	1	1	0.006	0	0.007
16898	4	0.241	0.001	0.753	0.001	0.759	0.999	0.247	0.999	0	0.757	0	1	0.243	1	0.001	0.004	0.001
12215	4	0	0	0	0	1	1	1	1	0	0	0	1	1	1	0	0	0
12217	4	0.224	0.001	0.278	0.001	0.776	0.999	0.722	0.999	0	0.279	0	1	0.721	1	0.001	0.001	0.001
12219	4	0.715	0.999	0.978	0.983	0.285	0.001	0.022	0.017	1	0.978	0.984	0	0.022	0.016	0.001	0	0.001
10933	4	0.517	0.998	0.037	0.002	0.483	0.002	0.963	0.998	1	0.04	0	0	0.96	1	0.002	0.003	0.002
10935	4	0.212	0.001	0.069	0.001	0.788	0.999	0.931	0.999	0	0.069	0	1	0.931	1	0.001	0	0.001
10936	4	0.306	0.001	0.072	0.06	0.694	0.999	0.928	0.94	0	0.068	0.057	1	0.932	0.943	0.001	0.004	0.003
10937	4	0.27	0.001	0.963	0.002	0.73	0.999	0.037	0.998	0	0.96	0	1	0.04	1	0.001	0.003	0.002
10939	4	0.763	0.59	1	0.999	0.237	0.41	0	0.001	0.59	1	1	0.41	0	0	0	0	0.001
10940	4	0.217	0.001	0.122	0.001	0.783	0.999	0.878	0.999	0	0.119	0	1	0.881	1	0.001	0.003	0.001
2445	4	0.318	0.992	0	0.001	0.682	0.008	1	0.999	0.994	0	0	0.006	1	1	0.002	0	0.001
752	4	0.763	0.624	1	0.999	0.237	0.376	0	0.001	0.625	1	1	0.375	0	0	0.001	0	0.001
15960	4	0.78	0.999	0.814	0.999	0.22	0.001	0.186	0.001	1	0.813	1	0	0.187	0	0.001	0.001	0.001
15961	4	0.646	0.999	0.713	0.075	0.354	0.001	0.287	0.925	1	0.712	0.065	0	0.288	0.935	0.001	0.001	0.01
15962	4	0.754	0.999	0.183	0.999	0.246	0.001	0.817	0.001	1	0.181	1	0	0.819	0	0.001	0.002	0.001
10943	4	0.792	0.999	1	0.772	0.208	0.001	0	0.228	0.952	1	1	0.048	0	0	0.047	0	0.228	Exotic Malus accessions had a high null allele rate, which is the likely reason for the discordant assignment of allele frequencies for the exotic Malus group/K value.
10945	4	0.346	0.001	0.999	0.001	0.654	0.999	0.001	0.999	0	1	0	1	0	1	0.001	0.001	0.001
10946	4	0.376	0.998	0.001	0.001	0.624	0.002	0.999	0.999	0.951	0	0	0.049	1	1	0.047	0.001	0.001
10947	4	0	0	0	0	1	1	1	1	0	0	0	1	1	1	0	0	0
10948	4	0.585	0.999	0.825	0.002	0.415	0.001	0.175	0.998	0.952	0.827	0	0.048	0.173	1	0.047	0.002	0.002
10958	4	0.373	0.998	0.001	0.001	0.627	0.002	0.999	0.999	0.952	0	0	0.048	1	1	0.046	0.001	0.001
10959	4	0.321	0.072	0.029	0.001	0.679	0.928	0.971	0.999	0.069	0.029	0	0.931	0.971	1	0.003	0	0.001
10961	4	0.798	0.999	1	0.862	0.202	0.001	0	0.138	0.952	1	1	0.048	0	0	0.047	0	0.138
10964	4	0.76	0.552	1	0.999	0.24	0.448	0	0.001	0.568	1	1	0.432	0	0	0.016	0	0.001
10965	4	0.484	0.002	0.999	0.445	0.516	0.998	0.001	0.555	0	1	0.714	1	0	0.286	0.002	0.001	0.269	Exotic Malus accessions had a high null allele rate, which is the likely reason for the discordant assignment of allele frequencies for the exotic Malus group/K value.
10966	4	0.198	0.001	0.015	0.001	0.802	0.999	0.985	0.999	0	0.014	0	1	0.986	1	0.001	0.001	0.001
14269	4	0.241	0.001	0.718	0.001	0.759	0.999	0.282	0.999	0	0.723	0	1	0.277	1	0.001	0.005	0.001
14270	4	0.24	0.001	0.718	0.001	0.76	0.999	0.282	0.999	0	0.723	0	1	0.277	1	0.001	0.005	0.001
14271	4	0.312	0.001	0.281	0.015	0.688	0.999	0.719	0.985	0	0.277	0	1	0.723	1	0.001	0.004	0.015
14272	4	0.193	0.001	0	0.045	0.807	0.999	1	0.955	0	0	0.058	1	1	0.942	0.001	0	0.013
14275	4	0.199	0.001	0.014	0.001	0.801	0.999	0.986	0.999	0	0.014	0	1	0.986	1	0.001	0	0.001
14276	4	0.345	0.001	0.999	0.001	0.655	0.999	0.001	0.999	0	1	0	1	0	1	0.001	0.001	0.001
14277	4	0.239	0.453	0	0.001	0.761	0.547	1	0.999	0.433	0	0	0.567	1	1	0.02	0	0.001
14267	4	0.813	0.999	0.996	0.999	0.187	0.001	0.004	0.001	1	1	1	0	0	0	0.001	0.004	0.001
14265	4	0.675	0.007	1	0.999	0.325	0.993	0	0.001	0.048	1	1	0.952	0	0	0.041	0	0.001
14264	4	0.742	0.999	1	0.003	0.258	0.001	0	0.997	0.957	1	0	0.043	0	1	0.042	0	0.003
14263	4	0.2	0.001	0	0.114	0.8	0.999	1	0.886	0.043	0	0	0.957	1	1	0.042	0	0.114
14262	4	0.26	0.82	0	0.001	0.74	0.18	1	0.999	0.787	0	0	0.213	1	1	0.033	0	0.001
14258	4	0.202	0.001	0	0.147	0.798	0.999	1	0.853	0.043	0	0	0.957	1	1	0.042	0	0.147
14257	4	0.201	0.001	0.018	0.001	0.799	0.999	0.982	0.999	0	0.014	0	1	0.986	1	0.001	0.004	0.001
14256	4	0.215	0.001	0.078	0.001	0.785	0.999	0.922	0.999	0	0.072	0	1	0.928	1	0.001	0.006	0.001
14254	4	0.246	0.001	0.808	0.001	0.754	0.999	0.192	0.999	0	0.808	0	1	0.192	1	0.001	0	0.001
12904	4	0.221	0.038	0	0.027	0.779	0.962	1	0.973	0.043	0	0	0.957	1	1	0.005	0	0.027
10973	4	0.331	0.001	0.548	0.05	0.669	0.999	0.452	0.95	0	0.548	0	1	0.452	1	0.001	0	0.05
10974	4	0.768	0.999	0.548	0.999	0.232	0.001	0.452	0.001	1	0.551	1	0	0.449	0	0.001	0.003	0.001
10975	4	0.622	0.002	0.999	0.999	0.378	0.998	0.001	0.001	0	1	1	1	0	0	0.002	0.001	0.001
10976	4	1	1	1	1	0	0	0	0	1	1	1	0	0	0	0	0	0
3145	4	0.608	0.998	0.973	0.003	0.392	0.002	0.027	0.997	1	0.975	0	0	0.025	1	0.002	0.002	0.003
10977	4	0.204	0.001	0.025	0.001	0.796	0.999	0.975	0.999	0	0.022	0	1	0.978	1	0.001	0.003	0.001
1443	4	0.281	0.945	0	0.001	0.719	0.055	1	0.999	0.945	0	0	0.055	1	1	0	0	0.001
2483	4	0.205	0.001	0.025	0.001	0.795	0.999	0.975	0.999	0	0.022	0	1	0.978	1	0.001	0.003	0.001
10980	4	0.74	0.208	1	0.999	0.26	0.792	0	0.001	0.195	1	1	0.805	0	0	0.013	0	0.001
1222	4	0.765	0.999	0.398	0.999	0.235	0.001	0.602	0.001	1	0.413	1	0	0.587	0	0.001	0.015	0.001
133	4	0.793	0.999	0.982	0.997	0.207	0.001	0.018	0.003	1	0.982	1	0	0.018	0	0.001	0	0.003
10981	4	0.696	0.014	1	0.999	0.304	0.986	0	0.001	0.012	1	1	0.988	0	0	0.002	0	0.001
10983	4	0.241	0.001	0.633	0.002	0.759	0.999	0.367	0.998	0	0.632	0	1	0.368	1	0.001	0.001	0.002
11583	4	0.225	0.184	0	0.001	0.775	0.816	1	0.999	0.181	0	0	0.819	1	1	0.003	0	0.001
11582	4	0.236	0.001	0.613	0.001	0.764	0.999	0.387	0.999	0	0.609	0	1	0.391	1	0.001	0.004	0.001
11581	4	0.312	0.001	0.203	0.037	0.688	0.999	0.797	0.963	0	0.206	0.037	1	0.794	0.963	0.001	0.003	0
11580	4	0.571	0.999	0.615	0.002	0.429	0.001	0.385	0.998	1	0.611	0	0	0.389	1	0.001	0.004	0.002
11579	4	0.227	0.001	0.393	0.001	0.773	0.999	0.607	0.999	0	0.396	0	1	0.604	1	0.001	0.003	0.001
11576	4	0.322	0.064	0.041	0.001	0.678	0.936	0.959	0.999	0.056	0.04	0	0.944	0.96	1	0.008	0.001	0.001
15964	4	0.196	0.001	0	0.114	0.804	0.999	1	0.886	0	0	0.121	1	1	0.879	0.001	0	0.007
11010	4	0.235	0.001	0.151	0.035	0.765	0.999	0.849	0.965	0	0.151	0	1	0.849	0	0.001	0	0.035
11014	4	0.762	0.864	1	0.965	0.238	0.136	0	0.035	0.875	1	0	0.125	0	0	0.011	0	0.965	Exotic Malus accessions had a high null allele rate, which is the likely reason for the discordant assignment of allele frequencies for the exotic Malus group/K value.
[truncated: 8,325 more rows]
