# Supplementary material for: Identifying the contributions of progenitor Malus species to cultivated apple (M. domestica) using 20K SNP array data
Source: BMC Genomics. 2026 Jun 11;27:536. doi: 10.1186/s12864-026-13023-z (PMC13255378; doi:10.1186/s12864-026-13023-z)
Supplement: Supplementary file 10 — Supplementary Material 10. [file 12864_2026_13023_MOESM10_ESM.xlsx]

## Sheet: Table_S5
Table S5. Species-specific allele counts, species-specific haplotype coverage, number of times regions of the same species-specific SNP or haploblock allele change to those of other species/species groups, and STRUCTURE results for genotypic profiles included in the study "Identifying the contributions of progenitor Malus species to cultivated apple (M. domestica) using 20K SNP array data". The d…
				Species-specific SNP allele counts						Species-specific haplotype coverage as (cM) deduced by species-specific SNP and haploblock alleles							STRUCTURE results
Analysis Name	Profile_Type	Species group this study	Recorded species	Exotic Malus	M. domestica	M. orientalis	M. sieversii	M. sieversii or M. orientalis	M. sylvestris	Exotic Malus	M. orientalis	M. sieversii	M. sieversii or M. orientalis	M. sylvestris	% genome assigned an ancestral species origin	Total number of changes between alleles of different species origin	K3 (consistent with assignment to the exotic Malus group)	K1 (consistent with assignment to M. sylvestris)	K2 (consistent with assignment to the M. sieversii / M.orientalis group)
AMHO_137	Unknown	Exotic Malus	Unknown	182	0	0	0	0	1	2407.31	0	0	0	0	0.95	0	1	0	0
AMHO_142	Unknown	Exotic Malus	Unknown	245	0	0	0	0	1	2388.77	0	0	0	0	0.943	0	0.999	0	0.001
AMHO_143	Unknown	Exotic Malus	Unknown	184	0	0	0	0	0	2397.34	0	0	0	0	0.946	0	1	0	0
AMYS_009	Wild	Exotic Malus	Unknown	141	0	0	0	6	4	2279.39	0	0	0	0	0.9	15	0.9997	0	0.0003
GMAL_1617	Wild	Exotic Malus	M. baccata	94	0	0	0	0	0	2271.53	0	0	0	0	0.897	0	1	0	0
GMAL_1884.a1	Wild	Exotic Malus	M. baccata	106	0	0	0	1	1	2365.95	0	0	0	0	0.934	2	0.999	0.001	0
GMAL_2545.h1	Wild	Exotic Malus	M. baccata	118	0	0	0	23	17	2047.93	0	0	0	0.001	0.808	72	0.9977	0.001	0.0013
GMAL_3146	Wild	Exotic Malus	M. baccata	90	0	0	0	4	7	2324.02	0	0	0.121	0	0.917	13	0.999	0.001	0
GMAL_3169	Wild	Exotic Malus	M. baccata	97	0	0	0	2	0	2370.67	0	0	0	0	0.936	0	0.999	0	0.001
GMAL_3170	Wild	Exotic Malus	M. baccata	106	1	0	0	1	1	2386.77	0	0	0	0	0.942	2	1	0	0
GMAL_3172	Wild	Exotic Malus	M. baccata	103	1	0	0	1	0	2406.65	0	0	0	0	0.95	0	1	0	0
GMAL_393.c1	Wild	Exotic Malus	M. baccata	91	0	0	0	3	5	2216.48	0	0	0	0.099	0.875	7	0.999	0.001	0
GMAL_393.d1	Wild	Exotic Malus	M. baccata	102	0	0	0	0	0	2350.04	0	0	0	0	0.928	0	1	0	0
GMAL_5076	Wild	Exotic Malus	M. baccata	229	0	0	0	7	3	2387.04	0	0	0	0	0.942	14	1	0	0
Juve_Z2_47_F	Wild	Exotic Malus	M. × zumi x M. toringo	246	0	0	0	21	0	2403.74	0	0	8.12	0	0.952	11	0.99	0	0.01
Juve_Z2_61_N	Wild	Exotic Malus	M. × zumi x M. toringo	241	0	0	0	4	1	2343.92	0	0	1.605	0	0.926	4	0.992	0	0.008
Korea_Wild_Apple	Wild	Exotic Malus	M. baccata	107	0	0	0	5	2	2270.27	0	0	0	0	0.896	16	1	0	0
M.baccata_MAL0044	Wild	Exotic Malus	M. baccata	100	0	0	0	2	0	2369.99	0	0	0	0	0.935	4	1	0	0
M.baccata_MAL0060	Wild	Exotic Malus	M. baccata	105	0	0	0	0	0	2365.59	0	0	0	0	0.934	0	1	0	0
M.micromalus_WUR	Wild	Exotic Malus	M. × micromalus	258	0	0	0	3	6	2419.86	0	0	0	0	0.955	4	0.999	0.001	0
M_baccata_315	Wild	Exotic Malus	M. baccata	135	0	0	0	2	1	2327.01	0	0	0	0	0.918	6	1	0	0
M_x_zumi_Calocarpa	Wild	Exotic Malus	M. × zumi	246	0	0	0	0	0	2344.85	0	0	0	0	0.926	0	1	0	0
Mal0807	Wild	Exotic Malus	M. toringo	216	0	0	0	6	6	2206.27	0	0	0	0.155	0.871	23	0.999	0.001	0
Malus_baccata_Jackii	Wild	Exotic Malus	M. baccata	98	0	0	0	0	0	2332.93	0	0	0	0	0.921	0	1	0	0
Mandshurica_6114	Wild	Exotic Malus	M. baccata	101	0	0	0	2	3	2287.25	0	0	0	0	0.903	10	1	0	0
Parkman	Wild	Exotic Malus	M. halliana	164	0	0	0	7	10	2253	0	0	0	0	0.889	30	0.9925	0.0065	0.001
PI_691359	Wild	Exotic Malus	M. baccata	101	0	0	0	5	2	2324.9	0	0	0	0	0.918	8	1	0	0
Pike_7	Wild	Exotic Malus	Unknown	132	0	0	0	0	1	2426.15	0	0	0	0	0.958	0	1	0	0
Pike_8	Wild	Exotic Malus	Unknown	106	0	0	0	0	0	2367.56	0	0	0	0	0.934	1	1	0	0
Rinkii_2	Wild	Exotic Malus	M. prunifolia	141	0	0	0	11	12	2086.68	0	0	0	0.079	0.824	43	0.998	0.001	0.001
Rockii	Wild	Exotic Malus	M. baccata	99	0	0	0	4	4	2305.09	0	0	0.125	0.146	0.91	10	0.9988	0.001	0.0002
AMHO_140	Unknown	Hybrid Malus	Unknown	125	22	3	6	582	428	1091.97	3.042	3.675	440.235	410.919	0.77	83	-	-	-
Budagovsky_54_118	Breeding selection	Hybrid Malus	M. domestica	30	21	2	10	1688	292	336.194	0.137	2.144	1203.33	249.51	0.707	112	-	-	-
Cheals_Weeping	Cultivar	Hybrid Malus	M. domestica	80	2	0	7	1391	56	723.322	0	12.812	1158.58	46.241	0.766	57	-	-	-
Columbia_Crab	Cultivar	Hybrid Malus	Hybrid Malus	36	15	3	7	1010	598	693.507	0.012	0.188	693.311	499.981	0.745	97	-	-	-
Crittenden	Cultivar	Hybrid Malus	M. domestica	126	27	3	0	549	606	1114.32	2.257	0.052	347.664	445.496	0.754	109	-	-	-
Dolgo	Cultivar	Hybrid Malus	Hybrid Malus	48	16	1	9	815	658	764.916	0	9.897	528.008	585.226	0.745	88	-	-	-
Florence_Crab	Cultivar	Hybrid Malus	Hybrid Malus	38	23	5	8	936	728	525.356	0.137	3.687	601.965	616.955	0.69	139	-	-	-
Fructo_flavo	Wild	Hybrid Malus	M. baccata	128	21	2	4	552	499	1089.91	3.042	4.625	403.282	474.041	0.779	78	-	-	-
Hansens_baccata_2	Wild	Hybrid Malus	M. baccata	89	18	0	7	887	607	630.678	0.093	3.246	553.97	445.527	0.645	212	-	-	-
Himalaica	Wild	Hybrid Malus	M. baccata	108	7	0	6	577	248	1307.41	2.585	0.089	406.528	165.119	0.743	143	-	-	-
Inuringo_1	Wild	Hybrid Malus	M. prunifolia	73	13	0	9	918	673	548.518	0.156	5.185	701.353	560.897	0.717	75	-	-	-
M.baccata_Jannes	Wild	Hybrid Malus	M. baccata	75	10	1	4	586	377	1116.15	0	0.206	385.218	280.977	0.704	199	-	-	-
M_floribunda_821	Wild	Hybrid Malus	M. × floribunda	238	0	0	5	547	1	1813.23	0	0.206	458.869	0	0.897	24	-	-	-
MAL1033	Wild	Hybrid Malus	M. sieversii	15	4	0	2	1650	300	223.442	0	0.696	1408.97	230.369	0.736	97	-	-	-
Mildew_Immune_Seedling	Breeding selection	Hybrid Malus	Hybrid Malus	126	27	4	7	871	438	1154.82	2.257	3.138	550.973	350.755	0.814	72	-	-	-
Nagano	Wild	Hybrid Malus	M. prunifolia	124	0	0	7	1254	8	636.367	0.019	2.858	1013.86	0.112	0.653	192	-	-	-
Novosibirski_Sweet	Cultivar	Hybrid Malus	M. domestica	33	35	2	11	1143	506	555.008	1.244	7.801	749.648	419.474	0.684	173	-	-	-
Olga_Crab	Cultivar	Hybrid Malus	Hybrid Malus	33	22	6	13	1014	546	803.401	1.819	4.514	636.528	447.882	0.748	116	-	-	-
MA_1255	Wild	Hybrid Malus	M. toringo	262	0	0	4	142	1	2182.64	0	0.206	112.392	0	0.906	35	-	-	-
PI_613847	Wild	Hybrid Malus	M. prunifolia	131	0	0	1	518	5	1603.16	0.019	2.857	439.842	0	0.808	85	-	-	-
PI_656998	Wild	Hybrid Malus	M. sieversii	23	0	0	2	1689	82	366.058	0	3.887	1468.33	87.4	0.76	82	-	-	-
PI_687698	Wild	Hybrid Malus	M. prunifolia	43	0	0	6	1112	54	692.684	0	8.657	926.724	36.786	0.657	140	-	-	-
PRI_77_1	Breeding selection	Hybrid Malus	Hybrid Malus	111	23	4	7	866	446	961.397	3.501	5.82	634.518	320.311	0.76	100	-	-	-
PRI_88_2	Breeding selection	Hybrid Malus	Hybrid Malus	82	28	6	4	964	633	585.276	2.257	5.885	666.816	446.883	0.674	138	-	-	-
Rosthern	Wild	Hybrid Malus	M. baccata	106	0	0	1	152	109	1863.79	0	0.169	111.229	91.888	0.816	81	-	-	-
Alexander	Cultivar	M. domestica	M. domestica	0	27	10	16	1713	788	0	3.043	14.795	1151.95	576.424	0.689	117	0.0245	0.3771	0.5984
Anna	Cultivar	M. domestica	M. domestica	0	34	7	15	1720	728	0	2.453	12.195	1217.91	608.01	0.726	109	-	-	-
Antonovka_Obyknovennaja	Cultivar	M. domestica	M. domestica	0	52	11	19	1545	891	0	8.525	10.273	1060.38	736.566	0.717	129	0.0135	0.4153	0.5712
Antonovka_Polutorafuntovaja	Cultivar	M. domestica	M. domestica	0	53	10	14	1524	880	0	11.039	8.123	957.314	690.597	0.658	118	-	-	-
Api	Cultivar	M. domestica	M. domestica	0	15	8	11	2011	314	0	4.639	0.719	1647.12	284.611	0.765	49	0.004	0.166	0.83
Blanc_Mollet	Cultivar	M. domestica	M. domestica	0	36	1	9	1108	1219	0	0	6.357	716.576	1040.68	0.696	88	0.006	0.5542	0.4398
Budagovsky_9	Cultivar	M. domestica	M. domestica	0	20	0	11	1947	412	0	0.137	3.451	1468.53	380.69	0.731	69	-	-	-
Calville_Blanc_dHiver	Cultivar	M. domestica	M. domestica	0	59	9	12	1585	911	0	2.257	9.015	1060.6	738.308	0.714	118	-	-	-
Calville_Rouge	Cultivar	M. domestica	M. domestica	0	50	7	11	1401	981	0	2.441	6.17	965.14	781.736	0.693	131	0.0221	0.4497	0.5282
Chisel_Jersey	Cultivar	M. domestica	M. domestica	0	44	3	11	1406	939	0	0.211	5.741	918.451	801.611	0.681	110	-	-	-
Coxs_Orange_Pippin	Cultivar	M. domestica	M. domestica	0	57	9	11	1561	964	0	2.338	3.132	1000.47	788.264	0.708	143	0.0246	0.4532	0.5222
Dabinett	Cultivar	M. domestica	M. domestica	0	48	1	11	1266	1111	0	0.137	10.383	836.934	857.419	0.673	108	0.009	0.5213	0.4697
Delicious	Cultivar	M. domestica	M. domestica	0	67	6	20	1581	1010	0	4.502	10.836	1003.53	799.149	0.718	132	0.011	0.4004	0.5886
Devonshire_Quarrenden	Cultivar	M. domestica	M. domestica	0	46	7	11	1377	1020	0	2.257	6.386	963.653	768.638	0.687	119	0.0131	0.5046	0.4823
Duchess_of_Oldenburg	Cultivar	M. domestica	M. domestica	0	28	6	19	1275	1057	0	1.807	4.842	809.573	917.917	0.684	125	0.0264	0.5258	0.4478
Edelborsdorfer	Cultivar	M. domestica	M. domestica	0	60	6	13	1593	768	0	3.501	5.495	1069.92	694.519	0.7	90	0.005	0.3108	0.6842
Esopus_Spitzenburg	Cultivar	M. domestica	M. domestica	0	65	8	13	1523	1044	0	0.012	16.043	953.966	851.174	0.719	121	-	-	-
Frostbite	Cultivar	M. domestica	M. domestica	4	39	5	18	1381	927	81.029	0.012	10.378	896.371	742.23	0.683	169	-	-	-
Fuji	Cultivar	M. domestica	M. domestica	0	77	8	20	1569	1001	0	2.465	7.502	987.506	781.607	0.702	145	-	-	-
Fyriki	Cultivar	M. domestica	M. domestica	0	18	2	18	1776	456	0	0.118	4.532	1384.98	360.853	0.691	73	0.0087	0.2419	0.7495
Gala	Cultivar	M. domestica	M. domestica	0	75	8	10	1347	1213	0	2.35	9.319	832.781	975.814	0.718	157	-	-	-
Golden_Delicious	Cultivar	M. domestica	M. domestica	0	77	8	10	1418	1221	0	2.257	9.815	806.568	951.988	0.699	169	0.0098	0.5087	0.4815
Gragylling	Cultivar	M. domestica	M. domestica	0	43	1	7	1428	972	0	0	2.906	954.064	829.897	0.705	110	0.0137	0.4432	0.5431
Granny_Smith	Cultivar	M. domestica	M. domestica	0	44	5	7	1440	1104	0	0.012	2.739	957.965	880.337	0.727	134	-	-	-
Greensleeves	Cultivar	M. domestica	M. domestica	0	65	10	11	1393	1193	0	2.269	4.243	846.213	883.896	0.685	170	-	-	-
Hawthornden	Cultivar	M. domestica	M. domestica	0	37	9	11	1421	1018	0	3.638	3.566	884.629	791.602	0.664	168	0.0072	0.4605	0.5323
Honeycrisp	Cultivar	M. domestica	M. domestica	3	60	3	16	1298	1159	47.82	3.042	11.431	748.6	1030.74	0.727	154	-	-	-
Hvid_Vinter_Pigeon	Cultivar	M. domestica	M. domestica	0	49	8	12	1290	1124	0	4.286	3.427	802.273	937.384	0.69	119	0.0059	0.5036	0.4905
Jonathan	Cultivar	M. domestica	M. domestica	0	67	12	17	1500	1119	0	0.843	17.798	904.906	852.79	0.701	132	-	-	-
Kantil_Sinap	Cultivar	M. domestica	M. domestica	0	9	3	14	1951	394	0	0.142	2.26	1478.25	284.796	0.697	61	0.0059	0.1718	0.8223
Keswick_Codlin	Cultivar	M. domestica	M. domestica	0	46	7	9	1450	992	0	1.648	3	983.664	738.483	0.682	120	0.013	0.4512	0.5358
Liberty	Cultivar	M. domestica	M. domestica	24	56	6	19	1471	975	71.507	0	6.592	940.403	714.155	0.684	168	-	-	-
M_26	Cultivar	M. domestica	M. domestica	0	37	6	14	1659	770	0	1.393	6.689	1091.29	641.766	0.687	116	-	-	-
M_9	Cultivar	M. domestica	M. domestica	0	41	9	14	1778	641	0	1.393	2.13	1257.34	493.103	0.692	98	0.001	0.2998	0.6993
Margaret	Cultivar	M. domestica	M. domestica	0	42	6	9	1495	989	0	0.012	6.377	996.385	750.643	0.692	107	0.0126	0.4134	0.574
McIntosh	Cultivar	M. domestica	M. domestica	0	46	7	15	1557	949	0	1.459	3.307	1025.33	715.897	0.689	166	0.0011	0.4561	0.5428
Bisquet	Cultivar	M. domestica	M. domestica	0	41	7	13	1555	827	0	2.382	7.47	1019.76	683.371	0.676	116	0.0107	0.4312	0.5581
MM_106	Cultivar	M. domestica	M. domestica	0	33	7	23	1536	1004	0	1.526	15.559	969.682	779.789	0.697	154	-	-	-
Northern_Spy	Cultivar	M. domestica	M. domestica	0	45	5	22	1564	956	0	3.324	13.365	942.988	790.537	0.691	154	-	-	-
Pixie	Cultivar	M. domestica	M. domestica	0	61	12	13	1544	949	0	2.257	8.853	1000.86	777.033	0.706	136	-	-	-
Prinzenapfel	Cultivar	M. domestica	M. domestica	0	26	5	18	1698	896	0	0.012	11.13	1083.69	742.059	0.725	109	0.0126	0.3709	0.6165
Reinette_Franche	Cultivar	M. domestica	M. domestica	0	55	5	17	1589	980	0	0.149	11.788	947.266	870.725	0.722	103	0.0074	0.3647	0.6279
Rome_Beauty	Cultivar	M. domestica	M. domestica	0	66	10	11	1463	1079	0	0.024	5.789	1004.83	796.197	0.713	156	-	-	-
Roter_Jungfernapfel	Cultivar	M. domestica	M. domestica	0	38	3	8	1273	1021	0	1.244	6.097	849.023	893.585	0.691	91	0.008	0.5399	0.4521
Smiths_Cider	Cultivar	M. domestica	M. domestica	0	56	6	9	1241	1166	0	2.269	4.611	733.002	859.392	0.631	168	0.0128	0.5372	0.45
Weisser_Wintertaffetapfel	Cultivar	M. domestica	M. domestica	0	39	0	5	1355	932	0	1.244	0.305	983.447	790.433	0.701	94	0.0106	0.4205	0.5689
White_Astrachan	Cultivar	M. domestica	M. domestica	0	26	7	15	1594	829	0	1.682	3.774	1133.67	632.133	0.699	116	0.001	0.3798	0.6192
Yellow_Transparent	Cultivar	M. domestica	M. domestica	0	25	5	18	1493	988	0	2.914	0.522	944.591	786.928	0.685	132	0.0009	0.4409	0.5582
Zwiebelborsdorfer	Cultivar	M. domestica	M. domestica	0	44	5	9	1535	763	0	1.256	0.56	1103.8	684.719	0.707	102	0.0121	0.3338	0.6541
D180242	Wild	M. domestica	M. sylvestris	0	10	0	7	552	1474	0	0	4.272	388.942	1374.92	0.698	65	-	-	-
D180291	Wild	M. domestica	M. sylvestris	0	19	1	9	866	1377	0	0.137	0.5	575.673	1259.12	0.724	84	-	-	-
D180296	Wild	M. domestica	M. sylvestris	0	25	2	5	758	1439	0	1.244	0.53	529.91	1289.63	0.719	63	-	-	-
D180325	Wild	M. domestica	M. sylvestris	0	26	2	6	760	1469	0	0	3.013	481.583	1305.55	0.707	83	-	-	-
D180326	Wild	M. domestica	M. sylvestris	0	25	4	7	681	1414	0	0	10.599	430.654	1326.65	0.698	94	-	-	-
CMAL_141	Wild	M. orientalis	M. orientalis	0	0	2	0	2191	18	0	1.407	0	1923.68	12.969	0.765	19	0.002	0.0312	0.9668
GE_2004_077	Wild	M. orientalis	M. orientalis	0	0	3	0	2278	4	0	0.547	0	2010.48	1.323	0.794	8	0.005	0.019	0.976
GMAL_1461	Wild	M. orientalis	M. orientalis	0	0	4	0	2187	7	0.095	6.291	0	1942.13	1.841	0.77	6	0.0167	0.038	0.9453
GMAL_2269_b1	Wild	M. orientalis	M. orientalis	1	0	7	0	2288	1	0	6.854	0	2088.47	0	0.827	3	0.005	0.022	0.973
GMAL_3159	Wild	M. orientalis	M. orientalis	0	0	2	0	2242	4	0	3.642	0	1948.46	0	0.77	8	0.0152	0.0351	0.9497
IX_6	Wild	M. orientalis	M. orientalis	0	0	5	0	2265	17	0	6.746	0	1981.15	4.353	0.786	21	0.0064	0.056	0.9376
PI_633819	Wild	M. orientalis	M. orientalis	0	0	3	0	2167	6	0	9.143	0	1923.9	0.298	0.763	10	0.0141	0.0477	0.9382
PI_633820	Wild	M. orientalis	M. orientalis	0	3	5	1	2209	24	0	5.647	0	1910.25	11.113	0.761	13	0.0187	0.0394	0.9419
PI_633821	Wild	M. orientalis	M. orientalis	0	0	7	0	2207	16	0	9.44	0	1973.24	12.385	0.787	10	0.0018	0.0422	0.956
PI_633822	Wild	M. orientalis	M. orientalis	0	0	5	0	2221	2	0	14.145	0	2000.67	0	0.795	4	0.024	0.015	0.961
PI_633828	Wild	M. orientalis	M. orientalis	0	0	5	0	2350	2	0	9.395	0	1952.94	0.43	0.775	1	0.0107	0.03	0.9593
PI_633831	Wild	M. orientalis	M. orientalis	1	0	3	0	2368	10	0	0.606	0	1993.67	2.25	0.788	18	0.001	0.055	0.944
PI_633832	Wild	M. orientalis	M. orientalis	0	0	2	0	2224	24	0	6.249	0	1953.92	2.302	0.775	35	0.0013	0.0988	0.8999
PI_666155	Wild	M. orientalis	M. orientalis	0	0	8	0	2218	1	0	3.631	0	1984.7	0	0.785	2	0.002	0.0406	0.9574
PI_666158	Wild	M. orientalis	M. orientalis	0	0	9	0	2205	12	0	7.834	0	1900.69	5.035	0.755	15	0.0086	0.0469	0.9445
PI_666162	Wild	M. orientalis	M. orientalis	0	0	3	0	2238	7	0	7.287	0	1893.28	3.106	0.751	8	0.0146	0.0221	0.9633
PI_666163	Wild	M. orientalis	M. orientalis	0	0	5	0	2221	31	0.144	10.414	0.115	1954.05	9.917	0.779	18	0.002	0.0477	0.9503
PI_666164	Wild	M. orientalis	M. orientalis	0	0	0	0	2236	21	0	8.875	0	1924.81	4.784	0.765	18	0.0011	0.0447	0.9542
PI_666170	Wild	M. orientalis	M. orientalis	0	1	2	0	2223	17	0	1.005	0	1930.8	0.49	0.763	29	0.0046	0.1123	0.8831
PI_666176	Wild	M. orientalis	M. orientalis	0	0	5	0	2296	4	0	6.484	0	1998.21	0	0.791	8	0.001	0.0264	0.9726
PI_682806	Wild	M. orientalis	M. orientalis	0	0	7	0	2275	10	0	6.777	0	1953.64	4.259	0.775	22	0.0026	0.038	0.9594
PI_682807	Wild	M. orientalis	M. orientalis	0	0	3	0	2259	30	0	6.416	0	1920.86	10.37	0.765	7	0.001	0.015	0.984
Russian_Seedling	Wild	M. orientalis	M. domestica	0	0	11	0	2240	16	0	10.052	0	1993.29	1.082	0.791	18	0.0091	0.0366	0.9543
CMAL_137	Wild	M. orientalis (with minor admixture)	M. orientalis	0	0	1	0	2112	40	0	0.301	0	1929.98	21.352	0.77	22	0.0087	0.0411	0.9502
CMAL_144	Wild	M. orientalis (with minor admixture)	M. orientalis	0	2	3	0	2134	57	0	2.561	0	1852.89	41.137	0.749	31	0.001	0.0924	0.9066
GE_2004_056	Wild	M. orientalis (with minor admixture)	M. orientalis	0	0	4	0	2301	62	0	2.914	0	1943.37	32.045	0.781	25	0.001	0.03	0.969
IX_13	Wild	M. orientalis (with minor admixture)	M. orientalis	0	3	1	0	2152	98	0	0.55	0.618	1856.45	47.418	0.752	34	-	-	-
IX_5	Wild	M. orientalis (with minor admixture)	M. orientalis	0	0	5	3	2171	44	0.14	0.621	0	1935.93	24.784	0.774	29	0.0155	0.0609	0.9236
PI_633823	Wild	M. orientalis (with minor admixture)	M. orientalis	0	2	8	3	2204	49	0	12.335	0	1903.12	22.747	0.765	47	0.002	0.0525	0.9455
PI_633829	Wild	M. orientalis (with minor admixture)	M. orientalis	0	3	3	4	2277	56	0	0.402	4.68	1937.91	36.221	0.781	19	-	-	-
PI_633830	Wild	M. orientalis (with minor admixture)	M. orientalis	0	2	1	8	2252	79	0	0.004	0.08	1917.1	50.268	0.777	33	-	-	-
PI_666157	Wild	M. orientalis (with minor admixture)	M. orientalis	0	5	4	1	2160	58	0	14.028	0	1958.9	26.867	0.789	39	0.006	0.0644	0.9296
PI_666167	Wild	M. orientalis (with minor admixture)	M. orientalis	0	3	2	0	2153	30	0	2.768	0	1931.89	17.936	0.771	11	0.0099	0.043	0.9471
DM_10	Wild	M. sieversii	M. sieversii	0	0	0	9	2288	19	0	0	15.139	1974.15	19.251	0.793	15	0.001	0.0501	0.9489
DM_29	Wild	M. sieversii	M. sieversii	0	0	0	9	2309	4	0	0	17.083	1953.78	5.065	0.78	2	0.001	0.0259	0.9731
DM_32	Wild	M. sieversii	M. sieversii	0	0	0	10	2324	29	0.085	0	3.018	2030.93	11.03	0.807	36	-	-	-
DM_46	Wild	M. sieversii	M. sieversii	0	0	1	9	2358	32	0.033	0.052	11.95	2035.38	13.303	0.813	34	-	-	-
DM_5	Wild	M. sieversii	M. sieversii	0	0	0	10	2257	19	0	0.065	8.042	2037.41	12.591	0.812	15	-	-	-
DM_9	Wild	M. sieversii	M. sieversii	0	0	0	11	2273	30	0	0	12.341	2063.92	14.93	0.825	37	-	-	-
GMAL_3603_a	Wild	M. sieversii	M. sieversii	0	0	0	11	2304	0	0	0	32.936	1947.82	0	0.782	0	0.0004	0.026	0.9736
GMAL_3603_e	Wild	M. sieversii	M. sieversii	0	0	0	13	2389	0	0	0	10.999	2060.59	0	0.818	0	0.001	0.021	0.978
GMAL_3654_g	Wild	M. sieversii	M. sieversii	0	0	0	25	2310	0	0	0	29.246	1972.9	0	0.79	0	0.001	0.033	0.966
GMAL_3746.a	Wild	M. sieversii	M. sieversii	0	0	0	18	2302	0	0	0	33.419	1974.15	0	0.792	0	0.0001	0.0385	0.9614
GMAL_3746.d	Wild	M. sieversii	M. sieversii	0	0	0	9	2329	0	0	0	13.39	1981.58	0	0.787	0	0	0.0331	0.9669
GMAL_3746.e	Wild	M. sieversii	M. sieversii	0	0	0	18	2326	0	0	0	29.475	2050.14	0	0.821	0	0.001	0.0375	0.9615
GMAL_3746.f	Wild	M. sieversii	M. sieversii	0	0	0	16	2320	0	0	0	9.685	1977.93	0	0.785	0	0.0002	0.0358	0.964
GMAL_3989.p	Wild	M. sieversii	M. sieversii	0	0	0	9	2341	0	0	0	14.9	2004.54	0	0.797	0	0	0.0322	0.9678
GMAL_3989.q	Wild	M. sieversii	M. sieversii	0	0	0	16	2305	0	0	0	21.724	1936.4	0	0.773	0	0.005	0.0498	0.9452
GMAL_4042.b	Wild	M. sieversii	M. sieversii	0	0	0	14	2276	0	0	0	21.287	1955.03	0	0.78	0	0	0.0472	0.9528
Kizil_alma_826	Wild	M. sieversii	M. domestica	0	0	0	10	2426	0	0	0	8.665	2095.31	0	0.83	0	0.0039	0.0129	0.9832
MAL1046	Wild	M. sieversii	M. sieversii	0	0	0	12	2289	9	0	0	16.98	2053.86	6.695	0.82	5	-	-	-
MAL1051	Wild	M. sieversii	M. sieversii	0	0	0	13	2327	0	0	0	22.698	1946.44	0	0.777	0	0.001	0.0242	0.9748
Niedzwetzkyana	Wild	M. sieversii	M. pumila	0	0	0	13	2377	0	0	0	17.281	1924.64	0	0.766	2	0.0017	0.028	0.9703
PI_596280	Wild	M. sieversii	M. sieversii	0	0	0	20	2403	0	0	0	23.016	2040.06	0	0.814	0	0.001	0.0429	0.9561
PI_596282	Wild	M. sieversii	M. sieversii	0	0	0	10	2365	2	0	0	2.698	2014.05	0	0.796	4	0.001	0.0243	0.9747
PI_596283	Wild	M. sieversii	M. sieversii	0	0	0	12	2369	0	0	0	9.162	2092.54	0	0.83	0	0.001	0.01	0.989
PI_613951	Wild	M. sieversii	M. sieversii	0	0	0	11	2319	0	0	0	19.451	2028.44	0	0.808	0	0.001	0.0238	0.9752
PI_613959	Wild	M. sieversii	M. sieversii	0	0	0	14	2332	0	0	0	27.378	2002.64	0	0.801	0	0.003	0.0315	0.9655
PI_613980	Wild	M. sieversii	M. sieversii	0	0	0	23	2357	0	0	0	3.147	1855.24	0	0.734	0	-	-	-
PI_613981	Wild	M. sieversii	M. sieversii	0	0	0	13	2309	0	0	0	9.478	2067.76	0	0.82	0	-	-	-
PI_613992	Wild	M. sieversii	M. sieversii	0	0	0	11	2313	0	0	0	9.39	1979.03	0	0.785	0	0.006	0.001	0.993
PI_613993	Wild	M. sieversii	M. sieversii	0	0	0	10	2375	0	0	0	10.899	2019.16	0	0.801	0	0.001	0.018	0.981
PI_629296	Wild	M. sieversii	M. sieversii	0	0	0	15	2325	1	0	0	7.164	1959.89	0	0.776	2	0.0003	0.039	0.9607
PI_629297	Wild	M. sieversii	M. sieversii	0	0	0	13	2378	0	0	0	12.203	1986.37	0	0.789	0	0.006	0.0306	0.9634
PI_629298	Wild	M. sieversii	M. sieversii	0	0	0	8	2279	0	0	0	8.481	1948.98	0	0.773	0	0.001	0.029	0.97
PI_629299	Wild	M. sieversii	M. sieversii	0	0	0	10	2263	0	0	0	48.557	1931.04	0	0.781	0	0.001	0.0333	0.9657
PI_629300	Wild	M. sieversii	M. sieversii	0	0	0	11	2358	0	0	0	13.485	2086.97	0	0.829	0	0.001	0.0275	0.9715
PI_629303	Wild	M. sieversii	M. sieversii	0	0	0	16	2326	1	0	0	14.402	1964.47	0.001	0.781	4	0.0081	0.0417	0.9502
PI_629304	Wild	M. sieversii	M. sieversii	0	0	0	13	2301	0	0	0	29.635	2017.23	0	0.808	0	0	0.0222	0.9778
PI_629305	Wild	M. sieversii	M. sieversii	0	0	0	10	2302	1	0	0	24.392	2041.37	0	0.815	2	0.006	0.024	0.97
PI_629307	Wild	M. sieversii	M. sieversii	0	0	0	15	2427	0	0	0	17.669	2058.51	0	0.819	0	0.001	0.026	0.973
PI_629309	Wild	M. sieversii	M. sieversii	0	0	0	24	2292	0	0	0	17.159	1949.16	0	0.776	0	0.0002	0.0347	0.9651
PI_629312	Wild	M. sieversii	M. sieversii	0	0	0	11	2366	2	0	0	7.996	2038.77	0	0.808	2	0.001	0.027	0.972
PI_629313	Wild	M. sieversii	M. sieversii	0	0	0	16	2259	0	0	0	14.537	1960.8	0	0.78	0	0.0034	0.0299	0.9667
PI_629314	Wild	M. sieversii	M. sieversii	0	0	0	7	2336	0	0	0	7.263	2057.06	0	0.815	0	0	0.014	0.986
PI_629315	Wild	M. sieversii	M. sieversii	0	0	0	10	2319	1	0	0	2.947	2000.88	0	0.791	2	0.006	0.0231	0.9709
PI_633800	Wild	M. sieversii	M. sieversii	0	0	0	15	2383	0	0	0	14.33	2032.3	0	0.808	0	0.0005	0.0372	0.9623
PI_633801	Wild	M. sieversii	M. sieversii	0	0	0	9	2330	4	0	0	6.112	1961.72	0.899	0.777	16	-	-	-
PI_633918	Wild	M. sieversii	M. sieversii	0	0	0	18	2375	1	0	0	23.509	2041.73	0	0.815	2	0.002	0.014	0.984
PI_633923	Wild	M. sieversii	M. sieversii	0	0	0	10	2398	0	0	0	12.37	2042.97	0	0.811	0	0.001	0.008	0.991
PI_644211	Wild	M. sieversii	M. sieversii	0	0	0	16	2371	0	0	0	27.706	2004.6	0	0.802	0	0.003	0.0391	0.9579
PI_644212	Wild	M. sieversii	M. sieversii	0	0	0	14	2350	0	0	0	22.294	1955.89	0	0.781	0	0.002	0.0461	0.9519
PI_650955	Wild	M. sieversii	M. sieversii	0	0	0	16	2351	1	0	0	11.213	2046.23	0	0.812	2	-	-	-
PI_650957	Wild	M. sieversii	M. sieversii	0	0	0	15	2389	0	0	0	21.827	1969.01	0	0.786	0	0.0002	0.0346	0.9652
PI_650958	Wild	M. sieversii	M. sieversii	0	0	0	13	2301	0	0	0	27.717	1950.77	0	0.781	0	0.006	0.0465	0.9475
PI_650961	Wild	M. sieversii	M. sieversii	0	0	0	13	2280	0	0	0	14.86	1910.08	0	0.76	0	0.003	0.0466	0.9504
PI_650962	Wild	M. sieversii	M. sieversii	0	0	0	10	2349	0	0	0	12.229	2000.59	0	0.794	0	0.005	0.0328	0.9622
PI_650963	Wild	M. sieversii	M. sieversii	0	0	0	8	2348	0	0	0	12.309	2003.99	0	0.796	0	0.001	0.021	0.978
PI_650980	Wild	M. sieversii	M. sieversii	0	0	0	16	2329	0	0	0	30.869	1998.52	0	0.801	0	0.0039	0.0408	0.9553
PI_650981	Wild	M. sieversii	M. sieversii	0	0	0	11	2296	0	0	0	13.315	2035.58	0	0.809	0	0	0.046	0.954
PI_650982	Wild	M. sieversii	M. sieversii	0	0	0	17	2397	0	0	0	18.584	2063.95	0	0.822	0	0	0.0186	0.9814
PI_650983	Wild	M. sieversii	M. sieversii	0	0	0	15	2380	1	0.016	0.019	10.182	2122.57	0	0.842	10	-	-	-
PI_650984	Wild	M. sieversii	M. sieversii	0	0	0	20	2347	19	0.003	0	15.734	2037.36	13.248	0.816	10	-	-	-
PI_650985	Wild	M. sieversii	M. sieversii	0	0	0	16	2376	0	0	0	7.797	2117.76	0.074	0.839	3	-	-	-
PI_650986	Wild	M. sieversii	M. sieversii	0	0	0	20	2371	1	0.172	0.019	12.932	2169.52	0	0.861	4	-	-	-
PI_650987	Wild	M. sieversii	M. sieversii	0	0	0	19	2352	5	0	0	15.023	2093.59	1.159	0.833	4	-	-	-
PI_650991	Wild	M. sieversii	M. sieversii	0	0	0	16	2329	0	0	0	19.004	2022.97	0	0.806	0	0.002	0.036	0.962
PI_651001	Wild	M. sieversii	M. sieversii	0	0	0	21	2217	0	0	0	20.009	1906.26	0	0.76	0	0.0031	0.0382	0.9587
PI_651002	Wild	M. sieversii	M. sieversii	0	0	0	26	2379	0	0	0	30.726	1959.76	0	0.786	0	0.004	0.0341	0.9619
PI_657028	Wild	M. sieversii	M. sieversii	0	0	0	22	2289	0	0	0	10.744	1976.92	0	0.785	0	0.001	0.0421	0.9569
PI_657029	Wild	M. sieversii	M. sieversii	0	0	0	10	2355	0	0	0	20.326	2040.15	0	0.813	0	0.003	0.0372	0.9598
PI_657030	Wild	M. sieversii	M. sieversii	0	0	0	12	2310	0	0	0	16.438	1977.22	0	0.787	0	0.004	0.0412	0.9548
PI_657031	Wild	M. sieversii	M. sieversii	0	0	0	12	2244	0	0	0	17.623	1985.13	0	0.79	0	0.002	0.0433	0.9547
PI_657032	Wild	M. sieversii	M. sieversii	0	0	0	19	2340	0	0	0	20.776	2041.27	0	0.814	0	0.007	0.0431	0.9499
PI_657033	Wild	M. sieversii	M. sieversii	0	0	0	17	2370	0	0	0	9.672	1994.27	0	0.791	0	0.009	0.04	0.951
PI_657034	Wild	M. sieversii	M. sieversii	0	0	0	12	2297	0	0	0	29.088	1982.92	0	0.794	0	0.001	0.0489	0.9501
PI_657035	Wild	M. sieversii	M. sieversii	0	0	0	17	2333	0	0	0	51.054	1961.31	0	0.794	0	0.001	0.055	0.944
PI_657037	Wild	M. sieversii	M. sieversii	0	0	0	20	2290	0	0	0	24.782	1829.05	0	0.732	0	0.001	0.0601	0.9389
PI_657038	Wild	M. sieversii	M. sieversii	0	0	0	23	2391	0	0	0	34.399	1976.55	0	0.794	0	0.006	0.0416	0.9524
PI_657039	Wild	M. sieversii	M. sieversii	0	0	0	15	2378	0	0	0	34.967	2062.1	0	0.828	0	0.001	0.0341	0.9649
PI_657040	Wild	M. sieversii	M. sieversii	0	0	0	17	2361	0	0	0	24.114	2013.45	0	0.804	0	0.004	0.0459	0.9501
PI_657041	Wild	M. sieversii	M. sieversii	0	0	0	13	2365	0	0	0	22.666	2075.69	0	0.828	0	0.001	0.0351	0.9639
PI_657043	Wild	M. sieversii	M. sieversii	0	0	0	17	2377	0	0	0	22.408	1966.2	0	0.785	0	0.001	0.036	0.963
PI_657044	Wild	M. sieversii	M. sieversii	0	0	0	20	2318	0	0	0	46.865	2028.22	0	0.819	0	0.001	0.047	0.952
PI_657045	Wild	M. sieversii	M. sieversii	0	0	0	13	2328	0	0	0	18.854	2094.76	0	0.834	0	0.001	0.0393	0.9597
PI_657046	Wild	M. sieversii	M. sieversii	0	0	0	19	2399	0	0.172	0	15.565	2103.41	0	0.836	2	-	-	-
PI_657047	Wild	M. sieversii	M. sieversii	0	0	0	14	2320	1	0.003	0.019	11.778	2051.66	0	0.814	8	-	-	-
PI_657048	Wild	M. sieversii	M. sieversii	0	0	0	19	2364	0	0.013	0	12.113	2080.2	0	0.826	6	-	-	-
PI_657049	Wild	M. sieversii	M. sieversii	0	0	0	14	2277	1	0.738	0	12.955	2096.54	0.001	0.833	9	-	-	-
PI_657050	Wild	M. sieversii	M. sieversii	0	0	0	20	2202	1	0.172	0	13.217	2029.62	0	0.806	8	-	-	-
PI_657051	Wild	M. sieversii	M. sieversii	0	0	0	18	2250	0	0	0	16.585	1925.74	0	0.767	0	0.001	0.045	0.954
PI_657052	Wild	M. sieversii	M. sieversii	0	0	0	10	2215	0	0	0	20.414	1956.7	0	0.78	0	0.0009	0.034	0.9651
PI_657053	Wild	M. sieversii	M. sieversii	0	0	0	14	2278	0	0	0	32.079	1992.13	0	0.799	0	0	0.0621	0.9379
PI_657054	Wild	M. sieversii	M. sieversii	0	0	0	21	2281	0	0	0	32.207	1886.35	0	0.757	0	0.001	0.0791	0.9199
PI_657055	Wild	M. sieversii	M. sieversii	0	0	0	19	2248	0	0	0	27.671	1934.03	0	0.774	0	0.001	0.0723	0.9267
PI_657056	Wild	M. sieversii	M. sieversii	0	0	0	19	2286	0	0	0	21.842	1956.89	0	0.781	0	0.001	0.0641	0.9349
PI_657062	Wild	M. sieversii	M. sieversii	0	0	0	10	2136	0	0	0	11.945	2000.95	0	0.794	0	0.007	0.0005	0.9925
PI_657063	Wild	M. sieversii	M. sieversii	0	0	0	8	2278	0	0	0	14.533	2077.38	0	0.826	0	0.005	0.0042	0.9908
PI_657064	Wild	M. sieversii	M. sieversii	0	0	0	11	2342	0	0	0	8.11	2030.89	0	0.805	0	0.004	0.011	0.985
PI_657066	Wild	M. sieversii	M. sieversii	0	0	0	6	2318	0	0	0	5.331	2041.99	0	0.808	0	0.0005	0.003	0.9965
PI_657067	Wild	M. sieversii	M. sieversii	0	0	0	15	2239	0	0	0	17.249	2076.28	0	0.826	0	0.004	0.0315	0.9645
PI_657068	Wild	M. sieversii	M. sieversii	0	0	0	12	2295	0	0	0	5.376	1960.99	0	0.776	0	0.001	0.029	0.97
PI_657069	Wild	M. sieversii	M. sieversii	0	0	0	18	2307	0	0	0	9.061	2017.54	0	0.8	0	0.001	0.0231	0.9759
PI_657070	Wild	M. sieversii	M. sieversii	0	0	0	17	2266	0	0	0	14.43	2049.64	0	0.815	0	0.001	0.0272	0.9718
PI_657071	Wild	M. sieversii	M. sieversii	0	0	0	17	2336	0	0	0	16.922	2019.34	0	0.804	0	0.0023	0.0224	0.9753
PI_657073	Wild	M. sieversii	M. sieversii	0	0	0	13	2165	0	0	0	20.859	1914.95	0	0.764	0	0.003	0.0545	0.9425
PI_657074	Wild	M. sieversii	M. sieversii	0	0	0	16	2230	0	0	0	17.035	1957.48	0	0.779	0	0.0003	0.034	0.9657
PI_657075	Wild	M. sieversii	M. sieversii	0	0	0	21	2257	17	0.189	0.033	9.137	1971.77	14.25	0.788	12	-	-	-
PI_657076	Wild	M. sieversii	M. sieversii	0	0	0	16	2269	17	0	0	18.999	1957.83	16.772	0.787	2	-	-	-
PI_657078	Wild	M. sieversii	M. sieversii	0	0	0	10	2343	0	0	0	24.01	2019.08	0	0.806	0	0.0004	0.0248	0.9748
PI_657080	Wild	M. sieversii	M. sieversii	0	0	0	11	2267	0	0	0.093	6.174	2026.39	0.146	0.802	11	-	-	-
PI_657081	Wild	M. sieversii	M. sieversii	0	0	0	15	2274	0	0	0	16.966	2059.3	0	0.819	0	-	-	-
PI_657082	Wild	M. sieversii	M. sieversii	0	0	0	13	2218	1	0	0	18.262	1981.99	0.208	0.79	12	-	-	-
PI_657083	Wild	M. sieversii	M. sieversii	0	0	0	9	2184	0	0	0.286	6.045	1878.37	0	0.744	4	-	-	-
PI_657084	Wild	M. sieversii	M. sieversii	0	0	0	11	2206	0	0	0.093	6.918	2038.27	0	0.807	0	-	-	-
PI_657106	Wild	M. sieversii	M. sieversii	0	0	0	6	2288	0	0	0	8.199	2001.86	0	0.793	0	0.004	0.0059	0.9901
PI_657108	Wild	M. sieversii	M. sieversii	0	0	0	9	2281	0	0	0	14.576	2017.08	0	0.802	0	0.008	0.007	0.985
PI_657110	Wild	M. sieversii	M. sieversii	0	0	0	8	2390	0	0	0	19.322	2097.36	0	0.835	0	0	0.011	0.989
PI_657111	Wild	M. sieversii	M. sieversii	0	0	0	9	2243	1	0	0	1.256	2018.13	0	0.797	2	-	-	-
PI_657112	Wild	M. sieversii	M. sieversii	0	0	0	16	2329	0	0	0	5.241	2018.36	0	0.799	0	-	-	-
PI_657114	Wild	M. sieversii	M. sieversii	0	0	0	20	2286	1	0	0	9.829	1966.6	0.073	0.78	2	0.001	0.0443	0.9547
PI_657117	Wild	M. sieversii	M. sieversii	0	0	0	14	2323	0	0	0	24.633	1886.47	0	0.754	0	0.001	0.0425	0.9565
PI_657120	Wild	M. sieversii	M. sieversii	0	0	0	12	2258	0	0	0	15.584	1958.85	0	0.779	0	0.0076	0.0525	0.9399
PI_666151	Wild	M. sieversii	M. sieversii	0	0	0	17	2242	0	0	0	21.744	1965.93	0	0.785	0	0.005	0.0341	0.9609
PI_666152	Wild	M. sieversii	M. sieversii	0	0	0	9	2257	0	0	0	12.543	1993.78	0	0.792	0	0.004	0.0309	0.9651
PI_666154	Wild	M. sieversii	M. sieversii	0	0	0	12	2249	5	0	0.093	11.689	2052.68	1.167	0.815	12	-	-	-
PI_682745	Wild	M. sieversii	M. sieversii	0	0	0	14	2292	0	0	0	6.782	2045.62	0	0.81	0	0.001	0.0269	0.9721
PI_682746	Wild	M. sieversii	M. sieversii	0	0	0	8	2342	0	0	0	2.573	2088.64	0	0.825	0	0.003	0.011	0.986
PI_682757	Wild	M. sieversii	M. sieversii	0	0	0	14	2329	0	0	0	13.965	2003.39	0	0.796	0	0.001	0.037	0.962
PI_682760	Wild	M. sieversii	M. sieversii	0	0	0	16	2325	0	0	0	30.465	2013.58	0	0.807	0	0	0.036	0.964
PI_682761	Wild	M. sieversii	M. sieversii	0	0	0	19	2248	0	0	0	18.957	2000.21	0	0.797	0	0.0021	0.0488	0.9491
PI_682763	Wild	M. sieversii	M. sieversii	0	0	0	12	2331	0	0	0.193	19.968	2047.1	0	0.816	2	-	-	-
PI_682764	Wild	M. sieversii	M. sieversii	0	0	0	22	2322	0	0	0.193	29.549	2012.58	0.086	0.806	7	-	-	-
PI_682791	Wild	M. sieversii	M. sieversii	0	0	0	6	2295	0	0	0	5.78	2005.12	0	0.794	0	0.0054	0.0117	0.9829
PI_682793	Wild	M. sieversii	M. sieversii	0	0	0	13	2362	0	0	0	17.973	2067.36	0	0.823	0	0	0.018	0.982
PI_682794	Wild	M. sieversii	M. sieversii	0	0	0	7	2314	0	0	0	20.123	2012.14	0	0.802	0	0.0009	0.0191	0.98
PI_682795	Wild	M. sieversii	M. sieversii	0	0	0	6	2331	0	0	0	13.634	2060.32	0	0.819	0	0	0.012	0.988
PI_682796	Wild	M. sieversii	M. sieversii	0	0	0	6	2336	0	0	0	18.766	2082.27	0	0.829	0	0.002	0.0228	0.9752
PI_682797	Wild	M. sieversii	M. sieversii	0	0	0	9	2306	0	0	0	10.651	2075.3	0	0.823	0	0.001	0.013	0.986
PI_682798	Wild	M. sieversii	M. sieversii	0	0	0	11	2386	0	0	0	1.58	1870.14	0	0.739	0	-	-	-
PI_682799	Wild	M. sieversii	M. sieversii	0	0	0	16	2272	3	0	0	16.658	1962.21	0	0.781	3	0.004	0.037	0.959
PI_682800	Wild	M. sieversii	M. sieversii	0	0	0	14	2293	0	0	0	34.134	2013.94	0	0.808	0	0	0.053	0.947
PI_682801	Wild	M. sieversii	M. sieversii	0	0	0	15	2286	0	0	0	25.623	1997.08	0	0.798	0	0.001	0.0553	0.9437
PI_687733	Wild	M. sieversii	M. sieversii	0	0	0	16	2279	0	0	0	59.246	1968.88	0	0.8	0	0.001	0.059	0.94
PI_687735	Wild	M. sieversii	M. sieversii	0	0	0	6	2324	0	0	0	5.828	2036.23	0	0.806	0	0.003	0.0217	0.9753
PI_682767	Wild	M. sieversii (with admixture)	M. sieversii	0	0	1	9	2154	185	0	0	7.24	1899.63	119.305	0.8	18	-	-	-
PI_682789	Wild	M. sieversii (with admixture)	M. sieversii	0	9	0	15	2152	153	0	0	11.129	1901.88	136.387	0.809	17	-	-	-
PI_682792	Wild	M. sieversii (with admixture)	M. sieversii	0	6	1	4	2106	129	0	0.012	10.262	1900.02	106.418	0.796	37	-	-	-
DM_14	Wild	M. sieversii (with minor admixture)	M. sieversii	0	1	0	9	2316	61	0.156	0.033	3.065	2040.78	34.518	0.82	44	-	-	-
DM_30	Wild	M. sieversii (with minor admixture)	M. sieversii	0	1	0	6	2252	41	0	0	9.43	1942.97	34.042	0.784	7	-	-	-
DM_33	Wild	M. sieversii (with minor admixture)	M. sieversii	0	0	0	9	2267	67	0.094	0	5.456	2013.94	29.247	0.809	64	-	-	-
DM_34	Wild	M. sieversii (with minor admixture)	M. sieversii	0	1	1	11	2234	47	0	0.033	0.539	1940.93	19.771	0.774	56	-	-	-
DM_38	Wild	M. sieversii (with minor admixture)	M. sieversii	0	1	0	12	2206	13	0	0	9.146	1985.37	13.054	0.792	15	-	-	-
PI_657036	Wild	M. sieversii (with minor admixture)	M. sieversii	0	0	0	14	2315	34	0	0.137	17.527	1988.12	24.507	0.801	14	-	-	-
PI_682790	Wild	M. sieversii (with minor admixture)	M. sieversii	0	4	1	6	2263	47	0	0	10.172	1943.18	33.321	0.784	22	-	-	-
MAL1039	Wild	M. sieversii (with substantial admixture)	M. sieversii	0	9	1	13	1934	343	0	2.389	49.66	1662.43	317.916	0.802	52	-	-	-
D180147	Wild	M. sylvestris	M. sylvestris	0	2	0	0	29	1911	0	0	0	7.055	1836.38	0.728	4	0.001	0.989	0.01
D180149	Wild	M. sylvestris	M. sylvestris	0	3	0	0	36	1891	0	0	0	8.729	1892.33	0.75	30	0.005	0.9765	0.0185
D180152	Wild	M. sylvestris	M. sylvestris	0	2	0	0	13	1922	0	0	0	9.819	1909.23	0.757	4	0.004	0.989	0.007
D180155	Wild	M. sylvestris	M. sylvestris	0	2	0	0	5	1949	0	0	0	1.174	1915	0.756	2	0.001	0.991	0.008
D180156	Wild	M. sylvestris	M. sylvestris	0	2	0	1	31	1941	0	0	0	23.617	1816.95	0.726	21	0.001	0.9851	0.0139
D180167	Wild	M. sylvestris	M. sylvestris	0	2	0	1	15	1873	0	0	0	7.039	1829.55	0.725	10	0.0105	0.9524	0.0371
D180253	Wild	M. sylvestris	M. sylvestris	0	2	0	0	9	1946	0	0	0	2.177	1847.51	0.73	6	0.001	0.9697	0.0293
D180268	Wild	M. sylvestris	M. sylvestris	0	2	0	0	0	1945	0	0	0	0	1881.64	0.743	0	0.007	0.992	0.001
D180270	Wild	M. sylvestris	M. sylvestris	0	2	0	0	1	1947	0	0	0	0	1867.5	0.737	1	0.001	0.978	0.021
D180274	Wild	M. sylvestris	M. sylvestris	0	2	0	0	9	1942	0	0	0	14.773	1855.03	0.738	1	0.001	0.9876	0.0114
D180280	Wild	M. sylvestris	M. sylvestris	0	2	0	0	22	1945	0	0	0	6.64	1892.9	0.75	5	0.002	0.994	0.004
D180285	Wild	M. sylvestris	M. sylvestris	0	2	0	0	7	1972	0	0	0	7.174	1840.4	0.729	5	0.0064	0.9847	0.0089
D180290	Wild	M. sylvestris	M. sylvestris	0	2	0	0	11	1923	0	0	0	9.464	1888.77	0.749	6	0.0057	0.9873	0.007
GMAL_4496.a	Wild	M. sylvestris	M. sylvestris	0	2	0	0	24	1838	0	0	0	13.664	1832.36	0.729	14	-	-	-
GMAL_4496_r	Wild	M. sylvestris	M. sylvestris	1	2	0	0	34	1850	0	0	0	12.718	1847.26	0.734	16	-	-	-
GMAL_4497_ae	Wild	M. sylvestris	M. sylvestris	0	6	0	0	17	1919	0	0	0	11.434	1901.97	0.755	6	-	-	-
Klipphausen	Wild	M. sylvestris	M. sylvestris	0	0	0	0	35	1958	0	0	0	18.103	1881.72	0.75	20	0.0011	0.9843	0.0146
M_sylvestris_10	Wild	M. sylvestris	M. sylvestris	2	2	0	1	12	1707	0	0	0	3.522	1628.85	0.644	13	0.0465	0.9362	0.0173
M_sylvestris_2	Wild	M. sylvestris	M. sylvestris	0	2	0	0	11	1611	0	0	0	0.051	1601.62	0.632	17	0.07	0.9081	0.0219
M_sylvestris_5	Wild	M. sylvestris	M. sylvestris	0	2	0	0	9	1634	0	0	0	0	1619	0.639	16	0.074	0.8991	0.0269
Mal0906	Wild	M. sylvestris	M. sylvestris	0	3	0	1	38	1895	0	0	0	8.128	1884.58	0.747	8	0.001	0.9792	0.0198
Mal0907	Wild	M. sylvestris	M. sylvestris	0	2	0	0	0	1905	0	0	0	0	1838.21	0.726	0	0.001	0.996	0.003
Mal0926	Wild	M. sylvestris	M. sylvestris	0	2	0	0	15	1924	0	0	0	6.272	1840.62	0.729	8	0.0011	0.9839	0.015
Mal0930	Wild	M. sylvestris	M. sylvestris	0	2	0	0	18	1865	0	0	0	7.673	1798.86	0.713	11	0.011	0.9648	0.0242
Mal1138	Wild	M. sylvestris	M. sylvestris	0	2	0	0	0	1795	0	0	0	0	1860.38	0.734	0	0.012	0.9753	0.0127
Mal1140	Wild	M. sylvestris	M. sylvestris	0	2	0	1	5	1837	0	0	0	0	1809.69	0.714	8	0.0263	0.9663	0.0074
Steckby_3	Wild	M. sylvestris	M. sylvestris	0	2	0	0	14	1911	0	0	0	4.296	1865.91	0.738	10	0.004	0.98	0.016
Tubingen	Wild	M. sylvestris	M. sylvestris	0	4	0	0	55	1869	0	0	0	20.208	1807.17	0.721	25	0.006	0.974	0.02
Barenhecke_3	Wild	M. sylvestris (with admixture)	M. sylvestris	0	9	0	2	206	1728	0	0	0	138.897	1733.86	0.739	13	-	-	-
Butterstadt	Wild	M. sylvestris (with admixture)	M. sylvestris	0	2	0	0	178	1730	0	0	0	143.905	1713.3	0.733	21	-	-	-
D180151	Wild	M. sylvestris (with admixture)	M. sylvestris	0	4	0	3	159	1832	0	0	3.278	96.715	1757.86	0.733	22	-	-	-
D180157	Wild	M. sylvestris (with admixture)	M. sylvestris	0	3	0	0	196	1784	0	0	0	112.62	1620.94	0.684	37	-	-	-
D180165	Wild	M. sylvestris (with admixture)	M. sylvestris	0	4	0	4	146	1797	0	0	3.484	104.956	1746.17	0.732	23	-	-	-
D180168	Wild	M. sylvestris (with admixture)	M. sylvestris	0	8	0	0	272	1719	0	0	0	148.487	1588.45	0.686	47	-	-	-
D180183	Wild	M. sylvestris (with admixture)	M. sylvestris	0	2	2	3	161	1786	0	0	0.591	93.256	1702.23	0.709	36	-	-	-
D180187	Wild	M. sylvestris (with admixture)	M. sylvestris	0	4	0	3	159	1812	0.027	0	7.298	77.086	1710.68	0.709	41	-	-	-
D180191	Wild	M. sylvestris (with admixture)	M. sylvestris	0	4	1	2	183	1805	0	0	0.109	106.277	1683.75	0.707	24	-	-	-
D180196	Wild	M. sylvestris (with admixture)	M. sylvestris	0	11	0	1	252	1698	0	0	0.082	165.644	1673.12	0.726	42	-	-	-
D180200	Wild	M. sylvestris (with admixture)	M. sylvestris	0	7	0	1	188	1700	0	1.244	0	101.967	1769.06	0.739	39	-	-	-
D180204	Wild	M. sylvestris (with admixture)	M. sylvestris	0	7	0	0	132	1788	0	0	0.18	83.713	1711.72	0.709	27	-	-	-
D180207	Wild	M. sylvestris (with admixture)	M. sylvestris	0	7	0	3	167	1750	0	0	7.108	92.383	1729.34	0.722	33	-	-	-
D180209	Wild	M. sylvestris (with admixture)	M. sylvestris	0	3	1	2	247	1757	0	0	2.343	148.95	1671.18	0.719	41	-	-	-
D180210	Wild	M. sylvestris (with admixture)	M. sylvestris	0	5	1	0	221	1784	0	0	0	117.971	1736.99	0.732	40	-	-	-
D180213	Wild	M. sylvestris (with admixture)	M. sylvestris	0	11	0	2	246	1710	0	0	0.206	108.678	1649.03	0.694	43	-	-	-
D180214	Wild	M. sylvestris (with admixture)	M. sylvestris	0	3	0	2	187	1803	0.025	0	5.881	140.143	1795.37	0.766	34	-	-	-
D180215	Wild	M. sylvestris (with admixture)	M. sylvestris	0	3	2	1	136	1834	0	0	4.695	85.444	1803.81	0.748	27	-	-	-
D180218	Wild	M. sylvestris (with admixture)	M. sylvestris	0	2	0	1	161	1831	0	0	0	104.616	1786.73	0.747	25	-	-	-
D180222	Wild	M. sylvestris (with admixture)	M. sylvestris	0	7	1	1	179	1762	0	0	0.109	113.749	1703.69	0.717	42	-	-	-
D180232	Wild	M. sylvestris (with admixture)	M. sylvestris	0	5	1	0	140	1822	0	0	0.182	100.078	1649.31	0.691	21	-	-	-
D180238	Wild	M. sylvestris (with admixture)	M. sylvestris	0	5	1	1	182	1792	0	0	0	83.608	1719.55	0.712	43	-	-	-
D180244	Wild	M. sylvestris (with admixture)	M. sylvestris	0	6	0	1	177	1801	0.158	0	0.115	106.545	1583.87	0.667	143	-	-	-
D180247	Wild	M. sylvestris (with admixture)	M. sylvestris	0	5	1	1	167	1793	0	0	4.728	89.573	1785.34	0.742	38	-	-	-
D180251	Wild	M. sylvestris (with admixture)	M. sylvestris	0	11	1	4	270	1743	0	0	0	177.739	1682.86	0.734	43	-	-	-
D180257	Wild	M. sylvestris (with admixture)	M. sylvestris	0	2	1	5	206	1724	0	0	4.426	119.888	1696.75	0.719	28	-	-	-
D180258	Wild	M. sylvestris (with admixture)	M. sylvestris	0	8	1	1	195	1812	0	0	0.062	121.417	1664.33	0.705	28	-	-	-
D180263	Wild	M. sylvestris (with admixture)	M. sylvestris	0	15	1	0	155	1726	0	0	0	101.349	1712.84	0.716	33	-	-	-
D180267	Wild	M. sylvestris (with admixture)	M. sylvestris	0	12	1	0	146	1828	0	0	0.182	118.599	1773.89	0.747	20	-	-	-
D180281	Wild	M. sylvestris (with admixture)	M. sylvestris	0	4	0	0	143	1851	0	0	0.033	114.919	1803.34	0.757	29	-	-	-
D180286	Wild	M. sylvestris (with admixture)	M. sylvestris	0	13	0	3	162	1780	0	0	0	104.918	1772.85	0.741	38	-	-	-
D180287	Wild	M. sylvestris (with admixture)	M. sylvestris	0	5	0	0	145	1765	0.025	0	0.089	127.716	1739.27	0.737	20	-	-	-
D180302	Wild	M. sylvestris (with admixture)	M. sylvestris	0	3	0	6	120	1860	0	0	3.484	79.745	1796.62	0.742	20	-	-	-
D180303	Wild	M. sylvestris (with admixture)	M. sylvestris	0	6	1	2	269	1697	0	0	0.109	144.211	1659.12	0.712	48	-	-	-
D180307	Wild	M. sylvestris (with admixture)	M. sylvestris	0	4	0	2	178	1777	0	0	4.765	122.497	1632.59	0.695	37	-	-	-
D180309	Wild	M. sylvestris (with admixture)	M. sylvestris	0	4	0	0	158	1776	0	0	0	103.842	1663.01	0.697	28	-	-	-
D180310	Wild	M. sylvestris (with admixture)	M. sylvestris	0	6	1	0	168	1775	0	0	0.087	90.04	1648.66	0.686	40	-	-	-
D180311	Wild	M. sylvestris (with admixture)	M. sylvestris	0	9	0	3	240	1711	0	0	0.315	125.515	1610.23	0.685	49	-	-	-
D180312	Wild	M. sylvestris (with admixture)	M. sylvestris	0	10	1	2	177	1786	0	0	4.695	72.143	1719	0.709	34	-	-	-
D180317	Wild	M. sylvestris (with admixture)	M. sylvestris	0	3	0	1	171	1790	0	0	0.206	95.029	1650.35	0.689	30	-	-	-
D180319	Wild	M. sylvestris (with admixture)	M. sylvestris	0	4	0	4	196	1789	0	0	4.971	131.663	1670.1	0.713	29	-	-	-
D180320	Wild	M. sylvestris (with admixture)	M. sylvestris	0	3	0	2	161	1814	0	0	1.862	99.855	1706.75	0.714	35	-	-	-
D180321	Wild	M. sylvestris (with admixture)	M. sylvestris	0	6	0	1	235	1700	0	0	0.206	118.422	1668.88	0.706	49	-	-	-
D180323	Wild	M. sylvestris (with admixture)	M. sylvestris	0	11	1	2	203	1762	0	0	4.728	95.661	1723.48	0.72	46	-	-	-
GMAL_4496_f	Wild	M. sylvestris (with admixture)	M. sylvestris	0	2	1	1	158	1804	0	0	0	90.959	1770.89	0.735	21	-	-	-
Mal0924	Wild	M. sylvestris (with admixture)	M. sylvestris	0	7	0	0	260	1682	0	0	0.082	152.308	1628.13	0.703	45	-	-	-
Mal1139	Wild	M. sylvestris (with admixture)	M. sylvestris	0	7	1	3	181	1661	0	1.244	0	93.481	1707.16	0.711	30	-	-	-
D180148	Wild	M. sylvestris (with minor admixture)	M. sylvestris	0	2	0	0	49	1898	0	0	0	50.53	1788.96	0.726	22	0.004	0.9751	0.0209
D180153	Wild	M. sylvestris (with minor admixture)	M. sylvestris	0	2	0	0	40	1940	0	0	0	28.102	1882.54	0.754	5	0.0029	0.9767	0.0204
D180159	Wild	M. sylvestris (with minor admixture)	M. sylvestris	0	4	0	2	82	1906	0	0	0.152	38.954	1786.53	0.721	23	0.0004	0.9799	0.0197
D180161	Wild	M. sylvestris (with minor admixture)	M. sylvestris	0	2	0	1	41	1873	0	0	0	13.942	1808.48	0.719	13	0.006	0.9659	0.0281
D180163	Wild	M. sylvestris (with minor admixture)	M. sylvestris	0	4	0	2	86	1885	0	0	0	34.952	1825.7	0.734	30	0.004	0.962	0.034
D180169	Wild	M. sylvestris (with minor admixture)	M. sylvestris	0	4	0	0	94	1852	0	0	0	65.769	1756.25	0.719	17	0.007	0.9459	0.0471
D180170	Wild	M. sylvestris (with minor admixture)	M. sylvestris	0	3	0	2	117	1822	0	0	0	53.407	1780.89	0.724	39	0.001	0.9182	0.0808
D180171	Wild	M. sylvestris (with minor admixture)	M. sylvestris	0	3	1	0	98	1868	0	0	0	12.467	1585.76	0.631	17	-	-	-
D180172	Wild	M. sylvestris (with minor admixture)	M. sylvestris	0	3	0	2	103	1781	0	0.037	2.669	49.447	1697.53	0.691	24	-	-	-
D180173	Wild	M. sylvestris (with minor admixture)	M. sylvestris	0	2	0	0	50	1852	0	0	0	30.773	1735.12	0.697	20	0.001	0.9521	0.0469
D180174	Wild	M. sylvestris (with minor admixture)	M. sylvestris	0	5	1	0	85	1801	0	0	0	38.925	1744.34	0.704	32	0.001	0.9392	0.0598
D180175	Wild	M. sylvestris (with minor admixture)	M. sylvestris	0	5	0	0	67	1878	0	0	0	28.82	1795.71	0.72	21	0.0008	0.9562	0.043
D180176	Wild	M. sylvestris (with minor admixture)	M. sylvestris	0	3	0	2	112	1879	0	0.037	0.066	55.395	1731.45	0.705	48	0.005	0.9359	0.0591
D180177	Wild	M. sylvestris (with minor admixture)	M. sylvestris	0	2	3	0	109	1836	0	2.245	0	59.352	1716.56	0.702	40	-	-	-
D180178	Wild	M. sylvestris (with minor admixture)	M. sylvestris	0	3	0	0	47	1887	0	0	0	21.941	1795.31	0.717	11	0.001	0.9593	0.0397
D180179	Wild	M. sylvestris (with minor admixture)	M. sylvestris	0	2	0	0	45	1899	0	0	0	21.43	1773	0.708	18	0.001	0.9586	0.0404
D180180	Wild	M. sylvestris (with minor admixture)	M. sylvestris	0	2	0	2	68	1757	0	0	0	38.665	1726.62	0.697	37	0.005	0.9534	0.0416
D180181	Wild	M. sylvestris (with minor admixture)	M. sylvestris	0	2	0	1	54	1901	0	0	0	33.318	1785.57	0.718	26	0.001	0.9573	0.0417
D180182	Wild	M. sylvestris (with minor admixture)	M. sylvestris	0	2	1	0	42	1857	0	0	0	29.912	1746.28	0.701	14	0.0069	0.9572	0.0359
D180184	Wild	M. sylvestris (with minor admixture)	M. sylvestris	0	3	0	0	108	1823	0	0	0	48.55	1742.04	0.707	39	0.0054	0.9442	0.0504
D180186	Wild	M. sylvestris (with minor admixture)	M. sylvestris	0	2	0	0	52	1851	0	0	0	26.756	1780.97	0.714	25	0.008	0.9404	0.0516
D180190	Wild	M. sylvestris (with minor admixture)	M. sylvestris	0	3	1	1	53	1826	0	0	0	34.926	1774.45	0.714	24	0.0046	0.9399	0.0555
D180192	Wild	M. sylvestris (with minor admixture)	M. sylvestris	0	2	0	0	42	1888	0	0	0	15.241	1706.07	0.679	23	0.0004	0.9616	0.038
D180193	Wild	M. sylvestris (with minor admixture)	M. sylvestris	0	2	0	0	78	1876	0	0.037	0	27.899	1815.02	0.727	20	0.004	0.9571	0.0389
D180194	Wild	M. sylvestris (with minor admixture)	M. sylvestris	0	3	0	0	87	1870	0	0	0	45.783	1786.11	0.723	11	0.001	0.969	0.03
D180195	Wild	M. sylvestris (with minor admixture)	M. sylvestris	0	2	1	0	61	1881	0	0	0	21.324	1841.72	0.735	23	0.001	0.953	0.046
D180201	Wild	M. sylvestris (with minor admixture)	M. sylvestris	0	5	0	0	77	1745	0	0	0	47.111	1684.94	0.684	36	0.001	0.9535	0.0455
D180205	Wild	M. sylvestris (with minor admixture)	M. sylvestris	0	3	0	1	124	1822	0.107	0	3.303	81.177	1706.52	0.707	36	-	-	-
D180208	Wild	M. sylvestris (with minor admixture)	M. sylvestris	0	6	1	2	141	1819	0.118	0	0	73.302	1785.25	0.734	35	-	-	-
D180211	Wild	M. sylvestris (with minor admixture)	M. sylvestris	0	7	1	1	141	1791	0	0	0	63.533	1703.13	0.697	43	0.001	0.94	0.059
D180217	Wild	M. sylvestris (with minor admixture)	M. sylvestris	0	2	0	1	52	1874	0	0	0	35.578	1740.41	0.701	17	0.0004	0.9637	0.0359
D180220	Wild	M. sylvestris (with minor admixture)	M. sylvestris	0	5	0	1	80	1856	0	0	0.066	46.909	1745.33	0.707	31	0.0001	0.9599	0.04
D180221	Wild	M. sylvestris (with minor admixture)	M. sylvestris	0	2	0	0	48	1859	0	0	0	28.618	1763.84	0.707	17	0.0009	0.9565	0.0426
D180223	Wild	M. sylvestris (with minor admixture)	M. sylvestris	0	3	0	1	158	1812	0	0	0	68.378	1671.82	0.687	45	-	-	-
D180224	Wild	M. sylvestris (with minor admixture)	M. sylvestris	0	8	0	0	124	1846	0	0	0.087	55.576	1812.42	0.737	27	-	-	-
D180225	Wild	M. sylvestris (with minor admixture)	M. sylvestris	0	3	0	1	79	1850	0	0	0	38.128	1762.62	0.711	28	0.0034	0.9275	0.0691
D180226	Wild	M. sylvestris (with minor admixture)	M. sylvestris	0	3	0	0	59	1880	0.002	0	0	18.035	1769.1	0.705	18	0.001	0.963	0.036
D180227	Wild	M. sylvestris (with minor admixture)	M. sylvestris	0	2	0	0	67	1863	0	0	0	56.836	1741.05	0.71	23	0.001	0.9529	0.0461
D180228	Wild	M. sylvestris (with minor admixture)	M. sylvestris	0	4	1	0	120	1830	0	0	0.133	96.706	1800.62	0.749	35	-	-	-
D180230	Wild	M. sylvestris (with minor admixture)	M. sylvestris	0	5	1	0	77	1818	0	0	0	39.12	1702.88	0.688	31	0.0034	0.9397	0.0569
D180231	Wild	M. sylvestris (with minor admixture)	M. sylvestris	0	1	1	0	70	1863	0	0	0	31.103	1756.07	0.705	28	0.001	0.9378	0.0612
D180233	Wild	M. sylvestris (with minor admixture)	M. sylvestris	0	2	0	0	45	1865	0	0	0	23.131	1795.96	0.718	21	0.001	0.9581	0.0409
D180234	Wild	M. sylvestris (with minor admixture)	M. sylvestris	0	3	0	1	129	1769	0	0	0	61.148	1710.96	0.699	23	-	-	-
D180239	Wild	M. sylvestris (with minor admixture)	M. sylvestris	0	2	0	0	76	1743	0	0	0	27.516	1751.43	0.702	21	0.004	0.9408	0.0552
D180240	Wild	M. sylvestris (with minor admixture)	M. sylvestris	0	5	1	2	137	1825	0	0	0	50.126	1672.02	0.68	41	-	-	-
D180243	Wild	M. sylvestris (with minor admixture)	M. sylvestris	0	3	0	0	116	1777	0	0	0	56.756	1742.94	0.71	50	0.001	0.9455	0.0535
D180248	Wild	M. sylvestris (with minor admixture)	M. sylvestris	0	3	0	1	115	1898	0	0	0.109	67.884	1782.64	0.73	39	0.0002	0.9597	0.0401
D180252	Wild	M. sylvestris (with minor admixture)	M. sylvestris	0	4	0	0	48	1852	0	0	0	16.85	1762.67	0.702	19	0.001	0.9559	0.0431
D180255	Wild	M. sylvestris (with minor admixture)	M. sylvestris	0	4	0	0	50	1869	0	0	0	32.657	1786.82	0.718	34	0.001	0.9696	0.0294
D180256	Wild	M. sylvestris (with minor admixture)	M. sylvestris	0	4	0	1	118	1817	0	0	0	85.705	1779.91	0.736	35	-	-	-
D180259	Wild	M. sylvestris (with minor admixture)	M. sylvestris	0	8	0	1	130	1757	0	0.137	0	76.956	1748.76	0.721	32	-	-	-
D180261	Wild	M. sylvestris (with minor admixture)	M. sylvestris	0	3	0	0	133	1827	0	0	0	66.953	1790.72	0.733	30	-	-	-
D180264	Wild	M. sylvestris (with minor admixture)	M. sylvestris	0	2	0	1	99	1834	0	0	0	70.938	1760.99	0.723	17	-	-	-
D180265	Wild	M. sylvestris (with minor admixture)	M. sylvestris	0	2	0	0	79	1912	0	0	0	31.869	1820.91	0.731	21	0.0031	0.9651	0.0318
D180266	Wild	M. sylvestris (with minor admixture)	M. sylvestris	0	5	0	1	79	1869	0	0	0	30.988	1758.41	0.706	21	0.001	0.9746	0.0244
D180269	Wild	M. sylvestris (with minor admixture)	M. sylvestris	0	3	0	1	153	1871	0	0	0	88.517	1833.27	0.759	23	-	-	-
D180271	Wild	M. sylvestris (with minor admixture)	M. sylvestris	0	2	0	0	84	1955	0	0	0	54.068	1782.82	0.725	27	0.001	0.9642	0.0348
D180275	Wild	M. sylvestris (with minor admixture)	M. sylvestris	0	6	0	1	91	1849	0	0	0	34.923	1702.11	0.686	48	0.0112	0.9569	0.0319
D180276	Wild	M. sylvestris (with minor admixture)	M. sylvestris	0	2	0	1	116	1838	0	0	0	62.192	1819.54	0.743	13	0.001	0.9726	0.0264
D180277	Wild	M. sylvestris (with minor admixture)	M. sylvestris	0	2	0	0	28	1950	0	0	0	18.507	1853.17	0.739	12	0.002	0.9831	0.0149
D180282	Wild	M. sylvestris (with minor admixture)	M. sylvestris	0	10	0	1	48	1865	0	0	0.152	28.873	1823.03	0.731	24	0.002	0.9541	0.0439
D180293	Wild	M. sylvestris (with minor admixture)	M. sylvestris	0	4	1	0	33	1923	0	0	0	25.75	1914.76	0.766	15	0.0002	0.9876	0.0122
D180299	Wild	M. sylvestris (with minor admixture)	M. sylvestris	0	7	1	3	138	1752	0	0	0	67.917	1717.27	0.705	36	-	-	-
D180300	Wild	M. sylvestris (with minor admixture)	M. sylvestris	0	4	0	2	102	1896	0	0	0	43.817	1785.93	0.722	19	-	-	-
D180301	Wild	M. sylvestris (with minor admixture)	M. sylvestris	0	2	0	2	76	1946	0	0	0	29.68	1834.32	0.736	14	-	-	-
D180304	Wild	M. sylvestris (with minor admixture)	M. sylvestris	0	7	1	2	130	1784	0	0	0	64.007	1714.98	0.702	21	-	-	-
D180305	Wild	M. sylvestris (with minor admixture)	M. sylvestris	0	6	0	3	83	1860	0	0	4.765	55.438	1802.37	0.735	19	-	-	-
D180306	Wild	M. sylvestris (with minor admixture)	M. sylvestris	0	7	1	1	162	1854	0	0	0	73.526	1781.31	0.732	30	-	-	-
D180308	Wild	M. sylvestris (with minor admixture)	M. sylvestris	0	4	0	1	88	1890	0	0	3.278	48.422	1735.12	0.705	19	-	-	-
D180313	Wild	M. sylvestris (with minor admixture)	M. sylvestris	0	4	0	0	58	1910	0	0	0	31.729	1831.15	0.735	15	-	-	-
D180314	Wild	M. sylvestris (with minor admixture)	M. sylvestris	0	2	0	1	41	1922	0	0	0	24.225	1877.74	0.751	12	-	-	-
D180315	Wild	M. sylvestris (with minor admixture)	M. sylvestris	0	2	0	2	91	1876	0	0	0	40.896	1820.66	0.735	19	-	-	-
D180316	Wild	M. sylvestris (with minor admixture)	M. sylvestris	0	5	0	3	59	1900	0	0	4.765	32.237	1843.23	0.742	19	-	-	-
D180318	Wild	M. sylvestris (with minor admixture)	M. sylvestris	0	3	0	4	97	1867	0	0	3.278	61.981	1763.46	0.722	18	-	-	-
D180322	Wild	M. sylvestris (with minor admixture)	M. sylvestris	0	6	1	1	163	1798	0	0	0	74.411	1740.68	0.716	32	-	-	-
D180324	Wild	M. sylvestris (with minor admixture)	M. sylvestris	0	3	2	1	122	1842	0	0	0	52.699	1750.98	0.712	24	-	-	-
DE_0_MB_1969_856	Wild	M. sylvestris (with minor admixture)	M. sylvestris	0	2	0	0	96	1818	0	0	0	49.816	1734.16	0.704	35	0.0028	0.9637	0.0335
GMAL_4495.m	Wild	M. sylvestris (with minor admixture)	M. sylvestris	0	2	1	1	78	1861	0	0	0	51.096	1890.11	0.766	7	-	-	-
GMAL_4495_f	Wild	M. sylvestris (with minor admixture)	M. sylvestris	0	2	1	1	84	1842	0	0	0	43.859	1851.84	0.748	13	-	-	-
GMAL_4495_j	Wild	M. sylvestris (with minor admixture)	M. sylvestris	0	2	1	0	44	1841	0	0	0	23.856	1890.52	0.756	6	-	-	-
GMAL_4495_l	Wild	M. sylvestris (with minor admixture)	M. sylvestris	0	2	0	1	66	1897	0	0	0	39.282	1834.1	0.739	12	-	-	-
GMAL_4495_o	Wild	M. sylvestris (with minor admixture)	M. sylvestris	0	2	0	1	60	1892	0	0	0	30.823	1922.94	0.771	5	-	-	-
GMAL_4495_t	Wild	M. sylvestris (with minor admixture)	M. sylvestris	0	2	0	1	52	1892	0	0	0	33.691	1875.95	0.754	7	-	-	-
GMAL_4496_ab	Wild	M. sylvestris (with minor admixture)	M. sylvestris	1	2	0	0	108	1774	0	0	0	53.153	1781.73	0.724	24	-	-	-
GMAL_4496_ac	Wild	M. sylvestris (with minor admixture)	M. sylvestris	0	2	1	1	119	1803	0	0	0	67.178	1771.32	0.726	18	-	-	-
GMAL_4496_b	Wild	M. sylvestris (with minor admixture)	M. sylvestris	0	4	0	0	73	1774	0	0	0	36.22	1774.78	0.715	19	-	-	-
GMAL_4496_h	Wild	M. sylvestris (with minor admixture)	M. sylvestris	1	2	0	1	98	1677	0	0	0	48.022	1659.08	0.674	20	-	-	-
GMAL_4496_w	Wild	M. sylvestris (with minor admixture)	M. sylvestris	0	4	0	0	50	1862	0	0	0	27.309	1822.61	0.73	14	-	-	-
GMAL_4497.ac	Wild	M. sylvestris (with minor admixture)	M. sylvestris	0	6	0	0	50	1901	0	0	0	41.509	1901.92	0.767	16	-	-	-
GMAL_4497_a	Wild	M. sylvestris (with minor admixture)	M. sylvestris	0	6	0	0	61	1814	0	0	0	47.338	1843.57	0.746	17	-	-	-
GMAL_4497_aa	Wild	M. sylvestris (with minor admixture)	M. sylvestris	0	3	0	1	84	1888	0	0	0	63.952	1860.1	0.759	8	-	-	-
GMAL_4497_ab	Wild	M. sylvestris (with minor admixture)	M. sylvestris	0	5	0	2	162	1810	0	0	0	97.979	1822.11	0.758	8	-	-	-
GMAL_4497_g	Wild	M. sylvestris (with minor admixture)	M. sylvestris	0	3	0	2	122	1843	0	0	0	69.53	1778.99	0.73	13	-	-	-
GMAL_4497_h	Wild	M. sylvestris (with minor admixture)	M. sylvestris	0	6	0	1	68	1906	0	0	0	36.656	1898.52	0.764	17	-	-	-
GMAL_4497_j	Wild	M. sylvestris (with minor admixture)	M. sylvestris	0	5	0	0	60	1826	0	0	0	61.836	1810.15	0.739	13	-	-	-
GMAL_4497_r	Wild	M. sylvestris (with minor admixture)	M. sylvestris	0	4	0	1	137	1786	0	0	0	78.151	1774.34	0.731	15	-	-	-
GMAL_4497_u	Wild	M. sylvestris (with minor admixture)	M. sylvestris	0	7	0	0	56	1830	0	0	0	71.019	1838.54	0.754	12	-	-	-
GMAL_4497_v	Wild	M. sylvestris (with minor admixture)	M. sylvestris	0	8	0	0	75	1794	0	0	0	65.431	1833.84	0.75	11	-	-	-
GMAL_4497_w	Wild	M. sylvestris (with minor admixture)	M. sylvestris	0	5	0	1	125	1774	0	0	0	103.572	1744.34	0.729	17	-	-	-
GMAL_4499_n	Wild	M. sylvestris (with minor admixture)	M. sylvestris	0	3	0	0	57	1859	0	0	0.052	20.784	1773.86	0.708	20	0.001	0.965	0.034
Hartmann_Muhle_1_x_Oberw_2	Wild	M. sylvestris (with minor admixture)	M. sylvestris	0	2	0	2	160	1819	0	0	0.052	71.756	1764.47	0.725	16	-	-	-
Mal0900	Wild	M. sylvestris (with minor admixture)	M. sylvestris	0	3	0	1	78	1815	0	0	0	52.268	1780.77	0.723	19	0.01	0.968	0.022
Mal0913	Wild	M. sylvestris (with minor admixture)	M. sylvestris	0	3	0	1	42	1841	0	0	0.011	28.441	1772.53	0.711	27	0.0199	0.9477	0.0324
Mal0929	Wild	M. sylvestris (with minor admixture)	M. sylvestris	0	3	0	0	69	1757	0	0	0	52.56	1713.25	0.697	37	0.002	0.9755	0.0225
Mal0931	Wild	M. sylvestris (with minor admixture)	M. sylvestris	0	3	1	0	95	1869	0	0	0	29.338	1818	0.729	38	0.002	0.9654	0.0326
Mal0932	Wild	M. sylvestris (with minor admixture)	M. sylvestris	0	2	0	0	106	1830	0	0	0	61.67	1746.65	0.714	35	0.001	0.96	0.039
Mal0937	Wild	M. sylvestris (with minor admixture)	M. sylvestris	0	2	0	1	74	1860	0.02	0	0.089	51.353	1815.33	0.737	35	0.001	0.9532	0.0458
Oberwartha5	Wild	M. sylvestris (with minor admixture)	M. sylvestris	0	2	1	1	85	1819	0	0	0	42.638	1825.18	0.737	15	0.001	0.983	0.016
Oelsen_2_x_Hartmann_Muhle_1	Wild	M. sylvestris (with minor admixture)	M. sylvestris	0	2	0	2	105	1865	0	0	0.052	41.055	1780.63	0.719	20	0.001	0.9753	0.0237
Oelsen_5	Wild	M. sylvestris (with minor admixture)	M. sylvestris	1	2	0	0	115	1666	0	0	0	56.627	1582.25	0.647	42	0.001	0.959	0.04
PI_633824_k2	Wild	M. sylvestris (with minor admixture)	M. sylvestris	0	2	0	1	69	1856	0	0	0	43.386	1821.97	0.736	7	-	-	-
PI_633825	Wild	M. sylvestris (with minor admixture)	M. sylvestris	0	6	0	0	70	1856	0	0	0	51.433	1817.21	0.738	9	-	-	-
Stubbendorfer_Wildapfel	Wild	M. sylvestris (with minor admixture)	M. sylvestris	0	2	0	1	87	1801	0	0	0.066	51.636	1789	0.727	40	0.005	0.9594	0.0356
XX_0_OLD_12_001_01_99	Wild	M. sylvestris (with minor admixture)	M. sylvestris	0	0	0	0	74	1790	0	0	0	41.674	1670.88	0.676	40	0.001	0.959	0.04
D180197	Wild	M. sylvestris (with substantial admixture)	M. sylvestris	0	8	2	3	328	1635	0	0	0.227	228.096	1554.96	0.704	42	-	-	-
D180198	Wild	M. sylvestris (with substantial admixture)	M. sylvestris	0	6	1	4	376	1684	0	0	0.033	239.576	1645.83	0.744	47	-	-	-
D180199	Wild	M. sylvestris (with substantial admixture)	M. sylvestris	0	10	2	1	407	1581	0	0.012	0.112	259.445	1456.93	0.678	71	-	-	-
D180203	Wild	M. sylvestris (with substantial admixture)	M. sylvestris	0	10	0	7	453	1529	0	0.033	10.907	273.677	1474.38	0.694	78	-	-	-
D180212	Wild	M. sylvestris (with substantial admixture)	M. sylvestris	0	22	2	4	435	1585	0	0	0.293	310.486	1481.46	0.707	65	-	-	-
D180229	Wild	M. sylvestris (with substantial admixture)	M. sylvestris	0	7	1	2	288	1663	0	0	0	185.387	1582.2	0.698	36	-	-	-
D180237	Wild	M. sylvestris (with substantial admixture)	M. sylvestris	0	17	2	2	433	1558	0	0	0.129	285.434	1441.71	0.682	75	-	-	-
D180254	Wild	M. sylvestris (with substantial admixture)	M. sylvestris	0	17	5	4	489	1593	0	2.453	3.251	351.725	1429.18	0.705	61	-	-	-
D180262	Wild	M. sylvestris (with substantial admixture)	M. sylvestris	0	8	0	1	282	1744	0	0	0.22	175.925	1541.04	0.678	49	-	-	-
D180272	Wild	M. sylvestris (with substantial admixture)	M. sylvestris	0	10	1	3	417	1653	0	0	2.38	258.411	1577.22	0.725	45	-	-	-
D180279	Wild	M. sylvestris (with substantial admixture)	M. sylvestris	0	5	0	4	436	1546	0	0	2.603	297.551	1530.75	0.723	40	-	-	-
D180289	Wild	M. sylvestris (with substantial admixture)	M. sylvestris	0	13	1	1	338	1609	0	0	0.089	246.379	1592.62	0.726	38	-	-	-
D180292	Wild	M. sylvestris (with substantial admixture)	M. sylvestris	0	7	1	3	358	1705	0	0	0	231.962	1597.94	0.722	37	-	-	-
D180298	Wild	M. sylvestris (with substantial admixture)	M. sylvestris	0	18	0	4	531	1517	0	0	0.055	292.89	1132.27	0.563	39	-	-	-
Mal0919	Wild	M. sylvestris (with substantial admixture)	M. sylvestris	0	9	0	2	306	1637	0.061	0	0	191.74	1546.39	0.686	46	-	-	-
