# Supplementary material for: Identifying the contributions of progenitor Malus species to cultivated apple (M. domestica) using 20K SNP array data
Source: BMC Genomics. 2026 Jun 11;27:536. doi: 10.1186/s12864-026-13023-z (PMC13255378; doi:10.1186/s12864-026-13023-z)
Supplement: Supplementary file 11 — Supplementary Material 11. [file 12864_2026_13023_MOESM11_ESM.xlsx]

## Sheet: Table_S6
Table S6. Comparison of ancestry assignments between Sun et al. 2020 and the present study, "Identifying the contributions of progenitor Malus species to cultivated apple (M. domestica) using 20K SNP array data".
Sample (Sun et al. 2020)	Accession (Sun et al. 2020)	Name (Sun et al. 2020)	Genotypic profile name (Howard et al. 2018)	MUNQ (Denancé et al. 2020)	M. sieversii assignment (Sun et al. 2020)	M. sylvestris assignment (Sun et al. 2020)	Undetermined ancestry assignment (Sun et al. 2020)	%assigned genome attributable to M. sieversii (Sun et al. 2020)	%assigned genome attributable to M. sylvestris (Sun et al. 2020)	M. sieversii and/or M. orientalis assignment (current study)	M. sylvestris assignment (current study)	Exotic Malus ancestry assignment (current study)	Undetermined ancestry assignment (current study)	%assigned genome attributable to M. sieversii and/or M. orientalis (current study)	%assigned genome attributable to M. sylvestris (current study)
A21	PI 644174	Honeycrisp	Honeycrisp	1489	0.380401	0.40271	0.216889	0.485757	0.514243	0.301184	0.406833	0.0188745	0.273	0.414345	0.559689
X2	PI 589673	Greensleeves	Greensleeves	705	0.397313	0.353739	0.248948	0.529008	0.470992	0.336569	0.348873	0	0.315	0.491025	0.508975
R09	PI 590184	Golden Delicious	Golden_Delicious	65	0.367168	0.325388	0.307443	0.530164	0.469836	0.323116	0.375748	0	0.301	0.462344	0.537656
A04	PI 588806	Chisel Jersey	Chisel_Jersey	2600	0.419186	0.354703	0.226111	0.541662	0.458338	0.364861	0.316395	0	0.319	0.535571	0.464429
X1	PI 651008	Royal Gala	Gala	739	0.422076	0.353411	0.224514	0.544272	0.455728	0.333303	0.385153	0	0.282	0.463916	0.536084
A09	PI 392303	Gala	Gala	739	0.40173	0.333793	0.264477	0.546182	0.453818	0.333303	0.385153	0	0.282	0.463916	0.536084
R03	PI 588826	M.9 (Troch Strain)	M_9	638	0.389095	0.317396	0.29351	0.550743	0.449257	0.497661	0.194627	0	0.308	0.718864	0.281136
A10	PI 588880	Granny Smith	Granny_Smith	548	0.43308	0.345047	0.221873	0.556567	0.443433	0.379193	0.347468	0	0.273	0.52183	0.47817
A07	PI 588785	Esopus Spitzenburg	Esopus_Spitzenburg	522	0.403941	0.320843	0.275216	0.557327	0.442673	0.382866	0.335957	0	0.281	0.532629	0.467371
A19	PI 588859	Yellow Transparent	Yellow_Transparent	25	0.433102	0.330076	0.236822	0.567498	0.432502	0.374185	0.310599	0	0.315	0.546427	0.453573
A11	PI 590185	Jonathan	Jonathan	57	0.452304	0.331813	0.215883	0.576832	0.423168	0.364523	0.336595	0	0.299	0.519917	0.480083
A17	PI 588850	Rome Beauty Law	Rome_Beauty	334	0.450614	0.322773	0.226613	0.58265	0.41735	0.398898	0.314258	0	0.287	0.559342	0.440658
A05	PI 588853	Cox's Orange Pippin	Coxs_Orange_Pippin	163	0.458975	0.323794	0.21723	0.586348	0.413652	0.397044	0.311127	0	0.292	0.560661	0.439339
A08	PI 588844	Fuji Red Sport Type 2	Fuji	318	0.454446	0.316457	0.229097	0.589498	0.410502	0.393701	0.308499	0	0.298	0.560668	0.439332
A20	PI 589687	Pixie	Pixie	804	0.467091	0.319174	0.213736	0.594063	0.405937	0.399423	0.306694	0	0.294	0.565661	0.434339
A06	PI 589841	Delicious	Delicious	448	0.475499	0.318234	0.206267	0.599067	0.400933	0.402145	0.315423	0	0.282	0.560427	0.439573
A13	PI 588943	Liberty	Liberty	585	0.459543	0.300582	0.239875	0.604562	0.395438	0.373778	0.281876	0.0282237	0.316	0.546557	0.412173
R10	PI 588873	MM.106	MM_106	16	0.413289	0.270241	0.316471	0.604639	0.395361	0.389476	0.307782	0	0.303	0.558582	0.441418
A15	PI 589478	Novosibirski Sweet	Novosibirski_Sweet	9964	0.484649	0.315849	0.199502	0.605434	0.394566	0.299455	0.165566	0.219061	0.316	0.437747	0.242026
A18	PI 590186	Wijcik McIntosh	McIntosh	508	0.472216	0.305813	0.221971	0.606939	0.393061	0.406579	0.282564	0	0.311	0.589978	0.410022
A14	PI 588872	Northern Spy	Northern_Spy	23	0.482719	0.294809	0.222473	0.620838	0.379162	0.378783	0.312024	0	0.309	0.54832	0.45168
A02	PI 107196	Antonovka 1.5 pounds	Antonovka_Polutorafuntovaja	5	0.471234	0.286843	0.241923	0.621618	0.378382	0.385414	0.272578	0	0.342	0.585743	0.414257
R04	PI 337319	M.26	M_26	2506	0.417844	0.247151	0.335004	0.628341	0.371659	0.43392	0.253304	0	0.313	0.63141	0.36859
A03	PI 589596	Calville Blanc	Calville_Blanc_dHiver	95	0.491832	0.286079	0.222089	0.632247	0.367753	0.423065	0.291409	0	0.286	0.592135	0.407865
A01	PI 280400	Anna	Anna	2348	0.52628	0.247261	0.226458	0.680352	0.319648	0.486487	0.239981	0	0.274	0.669661	0.330339
R06	PI 324523	Budagovski No.9	Budagovsky_9	6969	0.581591	0.146158	0.272251	0.799164	0.200836	0.581043	0.150258	0	0.269	0.794533	0.205467
R05	PI 589482	Budagovsky 54-118	Budagovsky_54_118	PI_589482	0.523487	0.125394	0.351119	0.806753	0.193247	0.475855	0.0984813	0.132695	0.293	0.673032	0.139288
A12	PI 589053	Lady	Api	10	0.65515	0.121828	0.223023	0.843203	0.156797	0.652231	0.112336	0	0.235	0.853073	0.146927
References									r^2 values:	0.605	0.719		0.018	0.687	0.754
Sun, X. et al. Phased diploid genome assemblies and pan-genomes provide insights into the genetic history of apple domestication. Nat. Genet. 52, 1423–1432 (2020).
Howard, N. P., Albach, D. C. & Luby, J. J. The identification of apple pedigree information on a large diverse set of apple germplasm and its application in apple breeding using new genetic tools. in (Hohenheim, Germany, 2018).
Denancé, C., Muranty, H. & Durel, C.-E. MUNQ - Malus UNiQue genotype code for grouping apple accessions corresponding to a unique genotypic profile. Portail Data INRAE https://doi.org/10.15454/HKGMAS (2020).
